# Supplementary material for: Towards conserving natural diversity: A biotic inventory by observations, specimens, DNA barcoding and high-throughput sequencing methods
Source: Biodivers Data J. 2020 Feb 27;8:e50124. doi: 10.3897/BDJ.8.e50124 (PMC7058680; doi:10.3897/BDJ.8.e50124)
Supplement: Supplementary material 3 — Lichen and bryophyte identifications [file bdj-08-e50124-s003.csv]

Arctos_GUID	identification	notes	identified_by
KNWR:Herb:10449	Bryoria fuscescens		Trevor Goward
KNWR:Herb:10449	Bryoria inactiva	specimen retained	Trevor Goward
KNWR:Herb:10449	Cladonia coniocraea		Trevor Goward
KNWR:Herb:10449	Dicranum fuscescens		Curtis Björk
KNWR:Herb:10449	Hypogymnia physodes		Trevor Goward
KNWR:Herb:10449	Lophozia ventricosa		Curtis Björk
KNWR:Herb:10449	Parmelia sulcata		Trevor Goward
KNWR:Herb:10449	Ramalina farinacea		Trevor Goward
KNWR:Herb:10449	Sanionia uncinata		Curtis Björk
KNWR:Herb:10449	Usnea lapponica		Trevor Goward
KNWR:Herb:10449	Usnea substerilis		Trevor Goward
KNWR:Herb:10450	Bryoria kockiana	specimen retained	Trevor Goward
KNWR:Herb:10450	Bryoria pseudofuscescens		Trevor Goward
KNWR:Herb:10450	Cephaloziella divaricata		Curtis Björk
KNWR:Herb:10450	Cladina rangiferina		Trevor Goward
KNWR:Herb:10450	Cladonia coniocraea		Trevor Goward
KNWR:Herb:10450	Cladonia gracilis turbinata		Trevor Goward
KNWR:Herb:10450	Hypogymnia protea		Trevor Goward
KNWR:Herb:10450	Japewia tornoensis		Curtis Björk
KNWR:Herb:10450	Lecidea pullata		Curtis Björk
KNWR:Herb:10450	Lobaria scrobiculata		Trevor Goward
KNWR:Herb:10450	Mycoblastus sanguinarius		Trevor Goward
KNWR:Herb:10450	Mycoblastus sanguinarius		Curtis Björk
KNWR:Herb:10450	Ochrolechia androgyna		Curtis Björk
KNWR:Herb:10450	Ochrolechia szatalaensis		Curtis Björk
KNWR:Herb:10450	Parmelia sulcata		Trevor Goward
KNWR:Herb:10450	Plagiothecium piliferum		Curtis Björk
KNWR:Herb:10450	Pleurozium schreberi		Curtis Björk
KNWR:Herb:10450	Ptilidium pulcherrimum		Curtis Björk
KNWR:Herb:10450	Ramboldia cinnabarina		Curtis Björk
KNWR:Herb:10450	Rinodina degeliana		Curtis Björk
KNWR:Herb:10450	Toensbergia leucococca		Curtis Björk
KNWR:Herb:10451	Bryoria fuscescens		Trevor Goward
KNWR:Herb:10451	Bryoria kockiana		Trevor Goward
KNWR:Herb:10451	Bryoria pseudofuscescens		Trevor Goward
KNWR:Herb:10451	Cephaloziella divaricata		Curtis Björk
KNWR:Herb:10451	Chrysothrix candelaris		Curtis Björk
KNWR:Herb:10451	Cladonia botrytes		Trevor Goward
KNWR:Herb:10451	Cladonia cenotea		Trevor Goward
KNWR:Herb:10451	Cladonia coniocraea		Trevor Goward
KNWR:Herb:10451	Dicranum scoparium		Curtis Björk
KNWR:Herb:10451	Dicranum tauricum		Curtis Björk
KNWR:Herb:10451	Hypogymnia physodes		Trevor Goward
KNWR:Herb:10451	Japewia tornoensis		Curtis Björk
KNWR:Herb:10451	Lecidea pullata		Curtis Björk
KNWR:Herb:10451	Lophozia longidens		Curtis Björk
KNWR:Herb:10451	Lophozia ventricosa		Curtis Björk
KNWR:Herb:10451	Mycobilimbia epixanthoides		Curtis Björk
KNWR:Herb:10451	Mycoblastus sanguinarius		Curtis Björk
KNWR:Herb:10451	Ochrolechia androgyna		Curtis Björk
KNWR:Herb:10451	Paraleucobryum enerve		Curtis Björk
KNWR:Herb:10451	Peltigera aphthosa		Trevor Goward
KNWR:Herb:10451	Ptilidium pulcherrimum		Curtis Björk
KNWR:Herb:10451	Ptilium crista-castrensis		Curtis Björk
KNWR:Herb:10451	Ramalina dilacerata		Trevor Goward
KNWR:Herb:10451	Ramalina thrausta		Trevor Goward
KNWR:Herb:10451	Ramboldia cinnabarina		Curtis Björk
KNWR:Herb:10451	Sanionia uncinata		Curtis Björk
KNWR:Herb:10451	Tritomaria quinquedentata		Curtis Björk
KNWR:Herb:10452	Biatora pallens		Curtis Björk
KNWR:Herb:10452	Brachythecium salebrosum		Curtis Björk
KNWR:Herb:10452	Bryoria vrangiana		Trevor Goward
KNWR:Herb:10452	Buellia disciformis		Curtis Björk
KNWR:Herb:10452	Calicium viride		Curtis Björk
KNWR:Herb:10452	Cephaloziella divaricata		Curtis Björk
KNWR:Herb:10452	Chrysothrix candelaris		Curtis Björk
KNWR:Herb:10452	Cladonia chlorophaea		Trevor Goward
KNWR:Herb:10452	Cladonia coniocraea		Trevor Goward
KNWR:Herb:10452	Cladonia deformis		Trevor Goward
KNWR:Herb:10452	Cynodontium tenellum		Curtis Björk
KNWR:Herb:10452	Dicranum tauricum		Curtis Björk
KNWR:Herb:10452	Hypogymnia physodes		Trevor Goward
KNWR:Herb:10452	Lecidea leprarioides		Curtis Björk
KNWR:Herb:10452	Lecidea nylanderi		Curtis Björk
KNWR:Herb:10452	Lophozia ventricosa		Curtis Björk
KNWR:Herb:10452	Ochrolechia androgyna		Curtis Björk
KNWR:Herb:10452	Parmelia sulcata		Trevor Goward
KNWR:Herb:10452	Ptilidium pulcherrimum		Curtis Björk
KNWR:Herb:10452	Ramalina dilacerata		Trevor Goward
KNWR:Herb:10452	Ramalina farinacea		Trevor Goward
KNWR:Herb:10452	Rinodina degeliana		Curtis Björk
KNWR:Herb:10452	Rinodina metaboliza		Curtis Björk
KNWR:Herb:10452	Sanionia uncinata		Curtis Björk
KNWR:Herb:10452	Tritomaria quinquedentata		Curtis Björk
KNWR:Herb:10452	Usnea lapponica		Trevor Goward
KNWR:Herb:10453	Aulacomnium palustre		Curtis Björk
KNWR:Herb:10453	Bryoria fuscescens		Trevor Goward
KNWR:Herb:10453	Bryoria glabra		Trevor Goward
KNWR:Herb:10453	Bryoria lanestris		Trevor Goward
KNWR:Herb:10453	Calypogeia sphagnicola		Curtis Björk
KNWR:Herb:10453	Cladina rangiferina		Trevor Goward
KNWR:Herb:10453	Cladonia elongata vulnerata		Trevor Goward
KNWR:Herb:10453	Hylocomium splendens		Curtis Björk
KNWR:Herb:10453	Hypogymnia bitteri		Trevor Goward
KNWR:Herb:10453	Hypogymnia occidentalis		Trevor Goward
KNWR:Herb:10453	Hypogymnia rugosa		Trevor Goward
KNWR:Herb:10453	Imshaugia aleurites		Trevor Goward
KNWR:Herb:10453	Nephroma arcticum		Trevor Goward
KNWR:Herb:10453	Peltigera aphthosa		Trevor Goward
KNWR:Herb:10453	Peltigera leucophlebia		Trevor Goward
KNWR:Herb:10453	Pleurozium schreberi		Curtis Björk
KNWR:Herb:10453	Ptilidium ciliare		Curtis Björk
KNWR:Herb:10453	Sphagnum angustifolium		Curtis Björk
KNWR:Herb:10453	Sphagnum fuscum		Curtis Björk
KNWR:Herb:10453	Sphagnum magellanicum		Curtis Björk
KNWR:Herb:10453	Tuckermannopsis chlorophylla		Trevor Goward
KNWR:Herb:10454	Aulacomnium palustre		Curtis Björk
KNWR:Herb:10454	Biatora pallens		Curtis Björk
KNWR:Herb:10454	Bryoria cfr fremontii		Trevor Goward
KNWR:Herb:10454	Bryoria pseudofuscescens	specimen retained	Trevor Goward
KNWR:Herb:10454	Calypogeia sphagnicola		Curtis Björk
KNWR:Herb:10454	Cetraria sepincola		Trevor Goward
KNWR:Herb:10454	Cladina stygia		Trevor Goward
KNWR:Herb:10454	Cladonia cornuta		Trevor Goward
KNWR:Herb:10454	Cladonia deformis		Trevor Goward
KNWR:Herb:10454	Cladonia fimbriata		Trevor Goward
KNWR:Herb:10454	Cladonia gracilis turbinata		Trevor Goward
KNWR:Herb:10454	Hylocomium splendens		Curtis Björk
KNWR:Herb:10454	Hypogymnia bitteri		Trevor Goward
KNWR:Herb:10454	Hypogymnia occidentalis		Trevor Goward
KNWR:Herb:10454	Hypogymnia physodes		Trevor Goward
KNWR:Herb:10454	Lecanora cadubriae		Curtis Björk
KNWR:Herb:10454	Lecanora symmicta		Curtis Björk
KNWR:Herb:10454	Lecidea betulicola		Curtis Björk
KNWR:Herb:10454	Lecidea pullata		Curtis Björk
KNWR:Herb:10454	Mylia anomala		Curtis Björk
KNWR:Herb:10454	Mylia anomala		Curtis Björk
KNWR:Herb:10454	Mylia taylorii		Curtis Björk
KNWR:Herb:10454	Parmelia sulcata		Trevor Goward
KNWR:Herb:10454	Parmeliopsis hyperopta		Trevor Goward
KNWR:Herb:10454	Peltigera scabrosa		Trevor Goward
KNWR:Herb:10454	Physcia dubia	specimen retained	Trevor Goward
KNWR:Herb:10454	Pleurozium schreberi		Curtis Björk
KNWR:Herb:10454	Pohlia nutans		Curtis Björk
KNWR:Herb:10454	Ptilidium ciliare		Curtis Björk
KNWR:Herb:10454	Pycnora sorophora		Curtis Björk
KNWR:Herb:10454	Rimularia caeca		Curtis Björk
KNWR:Herb:10454	Sciurohypnum latifolium		Curtis Björk
KNWR:Herb:10454	Sphagnum angustifolium		Curtis Björk
KNWR:Herb:10454	Sphagnum angustifolium		Curtis Björk
KNWR:Herb:10454	Sphagnum fuscum		Curtis Björk
KNWR:Herb:10454	Sphagnum fuscum		Curtis Björk
KNWR:Herb:10454	Sphagnum jensenii		Curtis Björk
KNWR:Herb:10454	Sphagnum papillosum		Curtis Björk
KNWR:Herb:10454	Xanthoria candelaria		Trevor Goward
KNWR:Herb:10455	Aulacomnium palustre		Curtis Björk
KNWR:Herb:10455	Bryoria furcellata		Trevor Goward
KNWR:Herb:10455	Bryoria fuscescens		Trevor Goward
KNWR:Herb:10455	Bryoria lanestris		Trevor Goward
KNWR:Herb:10455	Calliergonella cuspidata		Curtis Björk
KNWR:Herb:10455	Hypogymnia occidentalis		Trevor Goward
KNWR:Herb:10455	Hypogymnia physodes		Trevor Goward
KNWR:Herb:10455	Sphagnum angustifolium		Curtis Björk
KNWR:Herb:10455	Sphagnum capillifolium		Curtis Björk
KNWR:Herb:10455	Sphagnum squarrosum		Curtis Björk
KNWR:Herb:10455	Sphagnum teres		Curtis Björk
KNWR:Herb:10455	Usnea lapponica		Trevor Goward
KNWR:Herb:10456	Biatora efflorescens		Curtis Björk
KNWR:Herb:10456	Brachythecium frigidum		Curtis Björk
KNWR:Herb:10456	Bryoria inactiva		Trevor Goward
KNWR:Herb:10456	Bryoria pikei		Trevor Goward
KNWR:Herb:10456	Bryoria pseudofuscescens		Trevor Goward
KNWR:Herb:10456	Cladonia botrytes		Trevor Goward
KNWR:Herb:10456	Cladonia carneola		Trevor Goward
KNWR:Herb:10456	Cladonia coniocraea		Trevor Goward
KNWR:Herb:10456	Cladonia cornuta		Trevor Goward
KNWR:Herb:10456	Cladonia fimbriata		Trevor Goward
KNWR:Herb:10456	Cladonia gracilis turbinata		Trevor Goward
KNWR:Herb:10456	Dicranum acutifolium		Curtis Björk
KNWR:Herb:10456	Dicranum scoparium		Curtis Björk
KNWR:Herb:10456	Dicranum tauricum		Curtis Björk
KNWR:Herb:10456	Hylocomium splendens		Curtis Björk
KNWR:Herb:10456	Hypogymnia physodes		Trevor Goward
KNWR:Herb:10456	Isopterygiopsis muelleriana		Curtis Björk
KNWR:Herb:10456	Japewia subaurifera		Curtis Björk
KNWR:Herb:10456	Lecanora symmicta		Curtis Björk
KNWR:Herb:10456	Lobaria scrobiculata		Trevor Goward
KNWR:Herb:10456	Ochrolechia androgyna		Curtis Björk
KNWR:Herb:10456	Ochrolechia szatalaensis		Curtis Björk
KNWR:Herb:10456	Parmelia sulcata		Trevor Goward
KNWR:Herb:10456	Peltigera canina		Trevor Goward
KNWR:Herb:10456	Peltigera membranacea		Trevor Goward
KNWR:Herb:10456	Pertusaria suboculata		Curtis Björk
KNWR:Herb:10456	Pleurozium schreberi		Curtis Björk
KNWR:Herb:10456	Ptilidium pulcherrimum		Curtis Björk
KNWR:Herb:10456	Ptilium crista-castrensis		Curtis Björk
KNWR:Herb:10456	Ramalina farinacea		Trevor Goward
KNWR:Herb:10456	Ramalina roesleri		Trevor Goward
KNWR:Herb:10456	Ramboldia cinnabarina		Curtis Björk
KNWR:Herb:10456	Rhytidiadelphus subpinnatus		Curtis Björk
KNWR:Herb:10456	Rinodina degeliana		Curtis Björk
KNWR:Herb:10456	Sanionia uncinata		Curtis Björk
KNWR:Herb:10456	Tritomaria quinquedentata		Curtis Björk
KNWR:Herb:10456	Tuckermannopsis chlorophylla		Trevor Goward
KNWR:Herb:10457	Cetraria delisei		Trevor Goward
KNWR:Herb:10457	Cynodontium tenellum		Curtis Björk
KNWR:Herb:10457	Dicranum acutifolium		Curtis Björk
KNWR:Herb:10457	Hylocomium splendens		Curtis Björk
KNWR:Herb:10457	Lophozia ventricosa		Curtis Björk
KNWR:Herb:10457	Mycoblastus sanguinarius		Curtis Björk
KNWR:Herb:10457	Mylia anomala		Curtis Björk
KNWR:Herb:10457	Plagiothecium laetum		Curtis Björk
KNWR:Herb:10457	Pleurozium schreberi		Curtis Björk
KNWR:Herb:10457	Polytrichum strictum		Curtis Björk
KNWR:Herb:10457	Ptilidium pulcherrimum		Curtis Björk
KNWR:Herb:10457	Ptilium crista-castrensis		Curtis Björk
KNWR:Herb:10457	Ramboldia cinnabarina		Curtis Björk
KNWR:Herb:10457	Sphagnum angustifolium		Curtis Björk
KNWR:Herb:10457	Sphagnum fuscum		Curtis Björk
KNWR:Herb:10457	Sphagnum magellanicum		Curtis Björk
KNWR:Herb:10457	Sphagnum papillosum		Curtis Björk
KNWR:Herb:10457	Sphagnum rubellum		Curtis Björk
KNWR:Herb:10457	Tritomaria quinquedentata		Curtis Björk
KNWR:Herb:10457	Warnstorfia exannulata		Curtis Björk
KNWR:Herb:10458	Aulacomnium palustre		Curtis Björk
KNWR:Herb:10458	Aulacomnium palustre		Curtis Björk
KNWR:Herb:10458	Bryoria fuscescens		Trevor Goward
KNWR:Herb:10458	Bryoria fuscescens		Trevor Goward
KNWR:Herb:10458	Bryoria inactiva		Trevor Goward
KNWR:Herb:10458	Bryoria kockiana		Trevor Goward
KNWR:Herb:10458	Bryoria pseudofuscescens		Trevor Goward
KNWR:Herb:10458	Bryoria simplicior		Trevor Goward
KNWR:Herb:10458	Calliergonella cuspidata		Curtis Björk
KNWR:Herb:10458	Campylium stellatum		Curtis Björk
KNWR:Herb:10458	Hylocomium splendens		Curtis Björk
KNWR:Herb:10458	Hypogymnia bitteri		Trevor Goward
KNWR:Herb:10458	Hypogymnia occidentalis		Trevor Goward
KNWR:Herb:10458	Hypogymnia physodes		Trevor Goward
KNWR:Herb:10458	Hypogymnia physodes		Trevor Goward
KNWR:Herb:10458	Lecanora pulicaris		Curtis Björk
KNWR:Herb:10458	Parmelia sulcata		Trevor Goward
KNWR:Herb:10458	Parmelia sulcata		Trevor Goward
KNWR:Herb:10458	Pleurozium schreberi		Curtis Björk
KNWR:Herb:10458	Pohlia nutans		Curtis Björk
KNWR:Herb:10458	Ptilidiuum ciliare		Curtis Björk
KNWR:Herb:10458	Ramboldia cinnabarina		Curtis Björk
KNWR:Herb:10458	Sphagnum angustifolium		Curtis Björk
KNWR:Herb:10458	Sphagnum angustifolium		Curtis Björk
KNWR:Herb:10458	Sphagnum capillifolium		Curtis Björk
KNWR:Herb:10458	Sphagnum capillifolium		Curtis Björk
KNWR:Herb:10458	Sphagnum fuscum		Curtis Björk
KNWR:Herb:10458	Sphagnum teres		Curtis Björk
KNWR:Herb:10458	Sphagnum warnstorfii		Curtis Björk
KNWR:Herb:10458	Tomentypnum nitens		Curtis Björk
KNWR:Herb:10458	Tomentypnum nitens		Curtis Björk
KNWR:Herb:10458	Tuckermannopsis chlorophylla		Trevor Goward
KNWR:Herb:10459	Biatora efflorescens		Curtis Björk
KNWR:Herb:10459	Brachythecium erythrorrhizon		Curtis Björk
KNWR:Herb:10459	Chrysothrix candelaris		Curtis Björk
KNWR:Herb:10459	Dicranum tauricum		Curtis Björk
KNWR:Herb:10459	Hylocomium splendens		Curtis Björk
KNWR:Herb:10459	Hypogymnia protea		Trevor Goward
KNWR:Herb:10459	Japewia subaurifera		Curtis Björk
KNWR:Herb:10459	Lecanora fuscescens		Curtis Björk
KNWR:Herb:10459	Lecanora symmicta		Curtis Björk
KNWR:Herb:10459	Lobaria scrobiculata		Trevor Goward
KNWR:Herb:10459	Lophozia longidens		Curtis Björk
KNWR:Herb:10459	Mycoblastus sanguinarius		Curtis Björk
KNWR:Herb:10459	Parmelia sulcata		Trevor Goward
KNWR:Herb:10459	Peltigera aphthosa		Trevor Goward
KNWR:Herb:10459	Peltigera membranacea		Trevor Goward
KNWR:Herb:10459	Peltigera praetextata		Trevor Goward
KNWR:Herb:10459	Pertusaria suboculata		Curtis Björk
KNWR:Herb:10459	Plagiothecium laetum		Curtis Björk
KNWR:Herb:10459	Pleurozium schreberi		Curtis Björk
KNWR:Herb:10459	Polytrichum commune		Curtis Björk
KNWR:Herb:10459	Ptilidium pulcherrimum		Curtis Björk
KNWR:Herb:10459	Ramalina dilacerata		Trevor Goward
KNWR:Herb:10459	Ramalina farinacea		Trevor Goward
KNWR:Herb:10459	Ramboldia cinnabarina		Curtis Björk
KNWR:Herb:10459	Sanionia uncinata		Curtis Björk
KNWR:Herb:10459	Tuckermannopsis chlorophylla		Trevor Goward
KNWR:Herb:10460	Bryoria pseudofuscescens		Trevor Goward
KNWR:Herb:10460	Cladonia cenotea		Trevor Goward
KNWR:Herb:10460	Cladonia coniocraea		Trevor Goward
KNWR:Herb:10460	Hypogymnia bitteri		Trevor Goward
KNWR:Herb:10460	Hypogymnia occidentalis		Trevor Goward
KNWR:Herb:10460	Hypogymnia physodes		Trevor Goward
KNWR:Herb:10460	Lobaria scrobiculata		Trevor Goward
KNWR:Herb:10460	Nephroma parile		Trevor Goward
KNWR:Herb:10460	Parmelia sulcata		Trevor Goward
KNWR:Herb:10460	Peltigera leucophlebia		Trevor Goward
KNWR:Herb:10460	Ramalina farinacea		Trevor Goward
KNWR:Herb:10461	Bryoria fuscescens		Trevor Goward
KNWR:Herb:10461	Bryoria simplicior		Trevor Goward
KNWR:Herb:10461	Cetraria delisei		Trevor Goward
KNWR:Herb:10461	Cetraria islandica crispiformis		Trevor Goward
KNWR:Herb:10461	Hypogymnia bitteri		Trevor Goward
KNWR:Herb:10461	Hypogymnia occidentalis		Trevor Goward
KNWR:Herb:10461	Imshaugia aleurites		Trevor Goward
KNWR:Herb:10461	Tuckermannopsis chlorophylla		Trevor Goward
KNWR:Herb:10462	Aulacomnium palustre		Curtis Björk
KNWR:Herb:10462	Biatora efflorescens		Curtis Björk
KNWR:Herb:10462	Bryoria glabra		Trevor Goward
KNWR:Herb:10462	Calicium viride		Curtis Björk
KNWR:Herb:10462	Chrysothrix candelaris		Curtis Björk
KNWR:Herb:10462	Cladina rangiferina		Trevor Goward
KNWR:Herb:10462	Hypogymnia bitteri		Trevor Goward
KNWR:Herb:10462	Hypogymnia occidentalis		Trevor Goward
KNWR:Herb:10462	Hypogymnia physodes		Trevor Goward
KNWR:Herb:10462	Japewia subaurifera		Curtis Björk
KNWR:Herb:10462	Mycoblastus sanguinarius		Curtis Björk
KNWR:Herb:10462	Parmelia sulcata		Trevor Goward
KNWR:Herb:10462	Peltigera aphthosa		Trevor Goward
KNWR:Herb:10462	Pleurozium schreberi		Curtis Björk
KNWR:Herb:10462	Ptilidium ciliare		Curtis Björk
KNWR:Herb:10462	Sphagnum girgensohnii		Curtis Björk
KNWR:Herb:10462	Sphagnum rubellum		Curtis Björk
KNWR:Herb:10463	Bryoria lanestris		Trevor Goward
KNWR:Herb:10463	Bryoria pseudofuscescens		Trevor Goward
KNWR:Herb:10463	Cladina rangiferina		Trevor Goward
KNWR:Herb:10463	Cladina stygia		Trevor Goward
KNWR:Herb:10463	Hypogymnia occidentalis		Trevor Goward
KNWR:Herb:10463	Hypogymnia physodes		Trevor Goward
KNWR:Herb:10463	Mycoblastus sanguinarius		Curtis Björk
KNWR:Herb:10463	Ochrolechia szatalaensis		Curtis Björk
KNWR:Herb:10463	Parmelia sulcata		Trevor Goward
KNWR:Herb:10463	Peltigera leucophlebia		Trevor Goward
KNWR:Herb:10463	Peltigera scabrosa		Trevor Goward
KNWR:Herb:10463	Pleurozium schreberi		Curtis Björk
KNWR:Herb:10463	Ramboldia cinnabarina		Curtis Björk
KNWR:Herb:10463	Sphagnum fuscum		Curtis Björk
KNWR:Herb:10464	Bryoria pseudofuscescens		Trevor Goward
KNWR:Herb:10464	Chrysothrix candelaris		Curtis Björk
KNWR:Herb:10464	Dicranum polysetum		Curtis Björk
KNWR:Herb:10464	Hylocomium splendens		Curtis Björk
KNWR:Herb:10464	Hypogymnia physodes		Trevor Goward
KNWR:Herb:10464	Japewia subaurifera		Curtis Björk
KNWR:Herb:10464	Japewia tornoensis		Curtis Björk
KNWR:Herb:10464	Lobaria scrobiculata		Trevor Goward
KNWR:Herb:10464	Ochrolechia szatalaensis		Curtis Björk
KNWR:Herb:10464	Parmelia sulcata		Trevor Goward
KNWR:Herb:10464	Peltigera aphthosa		Trevor Goward
KNWR:Herb:10464	Pertusaria suboculata		Curtis Björk
KNWR:Herb:10464	Plagiothecium laetum		Curtis Björk
KNWR:Herb:10464	Ptilium crista-castrensis		Curtis Björk
KNWR:Herb:10464	Ramalina thrausta		Trevor Goward
KNWR:Herb:10464	Toensbergia leucococca		Curtis Björk
KNWR:Herb:10464	Tuckermannopsis chlorophylla		Trevor Goward
KNWR:Herb:10465	Biatora pallens		Curtis Björk
KNWR:Herb:10465	Bryoria fuscescens		Trevor Goward
KNWR:Herb:10465	Cetraria laevigata		Trevor Goward
KNWR:Herb:10465	Cetraria sepincola		Trevor Goward
KNWR:Herb:10465	Cladina rangiferina		Trevor Goward
KNWR:Herb:10465	Cladina stygia		Trevor Goward
KNWR:Herb:10465	Cladonia albonigra		Trevor Goward
KNWR:Herb:10465	Cladonia amaurocraea		Trevor Goward
KNWR:Herb:10465	Cladonia botrytes		Trevor Goward
KNWR:Herb:10465	Cladonia carneola		Trevor Goward
KNWR:Herb:10465	Cladonia cornuta		Trevor Goward
KNWR:Herb:10465	Cladonia fimbriata		Trevor Goward
KNWR:Herb:10465	Cladonia gracilis turbinata		Trevor Goward
KNWR:Herb:10465	Dicranum polysetum		Curtis Björk
KNWR:Herb:10465	Hypogymnia physodes		Trevor Goward
KNWR:Herb:10465	Lecanora fuscescens		Curtis Björk
KNWR:Herb:10465	Lecanora symmicta		Curtis Björk
KNWR:Herb:10465	Mylia taylorii		Curtis Björk
KNWR:Herb:10465	Parmeliopsis ambigua		Trevor Goward
KNWR:Herb:10465	Peltigera aphthosa		Trevor Goward
KNWR:Herb:10465	Peltigera neopolydactyla		Trevor Goward
KNWR:Herb:10465	Peltigera scabrosa		Trevor Goward
KNWR:Herb:10465	Pleurozium schreberi		Curtis Björk
KNWR:Herb:10465	Pohlia nutans		Curtis Björk
KNWR:Herb:10465	Ptilidium ciliare		Curtis Björk
KNWR:Herb:10465	Sphagnum angustifolium		Curtis Björk
KNWR:Herb:10465	Sphagnum fuscum		Curtis Björk
KNWR:Herb:10465	Toensbergia leucococca		Curtis Björk
KNWR:Herb:10465	Tritomaria exsectiformis		Curtis Björk
KNWR:Herb:10465	Vulpicida pinastri		Trevor Goward
KNWR:Herb:10466	Biatora efflorescens		Curtis Björk
KNWR:Herb:10466	Bryoria fuscescens		Trevor Goward
KNWR:Herb:10466	Bryoria glabra		Trevor Goward
KNWR:Herb:10466	Chrysothrix candelaris		Curtis Björk
KNWR:Herb:10466	Cladina rangiferina		Trevor Goward
KNWR:Herb:10466	Cladonia coniocraea		Trevor Goward
KNWR:Herb:10466	Cladonia cornuta		Trevor Goward
KNWR:Herb:10466	Cladonia grayi		Trevor Goward
KNWR:Herb:10466	Dicranum polysetum		Curtis Björk
KNWR:Herb:10466	Dicranum scoparium		Curtis Björk
KNWR:Herb:10466	Hylocomium splendens		Curtis Björk
KNWR:Herb:10466	Hypogymnia occidentalis		Trevor Goward
KNWR:Herb:10466	Hypogymnia physodes		Trevor Goward
KNWR:Herb:10466	Japewia tornoensis		Curtis Björk
KNWR:Herb:10466	Mycoblastus sanguinarius		Curtis Björk
KNWR:Herb:10466	Parmelia sulcata		Trevor Goward
KNWR:Herb:10466	Peltigera conspersa		Trevor Goward
KNWR:Herb:10466	Peltigera leucophlebia		Trevor Goward
KNWR:Herb:10466	Peltigera scabrosa		Trevor Goward
KNWR:Herb:10466	Pleurozium schreberi		Curtis Björk
KNWR:Herb:10466	Polytrichum commune		Curtis Björk
KNWR:Herb:10466	Ptilidium pulcherrimum		Curtis Björk
KNWR:Herb:10466	Toensbergia leucococca		Curtis Björk
KNWR:Herb:10466	Tritomaria quinquedentata		Curtis Björk
KNWR:Herb:10467	Bryoria glabra		Trevor Goward
KNWR:Herb:10467	Bryoria pseudofuscescens		Trevor Goward
KNWR:Herb:10467	Calicium viride		Curtis Björk
KNWR:Herb:10467	Chaenotheca trichialis		Curtis Björk
KNWR:Herb:10467	Chrysothrix candelaris		Curtis Björk
KNWR:Herb:10467	Cladonia fimbriata		Trevor Goward
KNWR:Herb:10467	Hypnum circinale		Curtis Björk
KNWR:Herb:10467	Hypogymnia physodes		Trevor Goward
KNWR:Herb:10467	Lobaria pulmonaria		Trevor Goward
KNWR:Herb:10467	Melanohalea septentrionalis		Trevor Goward
KNWR:Herb:10467	Parmelia sulcata		Trevor Goward
KNWR:Herb:10467	Plagiothecium laetum		Curtis Björk
KNWR:Herb:10467	Pleurozium schreberi		Curtis Björk
KNWR:Herb:10467	Polytrichum commune		Curtis Björk
KNWR:Herb:10467	Ramalina thrausta		Trevor Goward
KNWR:Herb:10467	Sanionia uncinata		Curtis Björk
KNWR:Herb:10468	Bryoria pseudofuscescens		Trevor Goward
KNWR:Herb:10468	Calicium viride		Curtis Björk
KNWR:Herb:10468	Chrysothrix candelaris		Curtis Björk
KNWR:Herb:10468	Cladonia coniocraea		Trevor Goward
KNWR:Herb:10468	Dicranum polysetum		Curtis Björk
KNWR:Herb:10468	Hypogymnia physodes		Trevor Goward
KNWR:Herb:10468	Hypogymnia protea		Trevor Goward
KNWR:Herb:10468	Mycoblastus sanguinarius		Curtis Björk
KNWR:Herb:10468	Parmelia sulcata		Trevor Goward
KNWR:Herb:10468	Pertusaria suboculata		Curtis Björk
KNWR:Herb:10468	Plagiothecium laetum		Curtis Björk
KNWR:Herb:10468	Pleurozium schreberi		Curtis Björk
KNWR:Herb:10468	Polytrichum commune		Curtis Björk
KNWR:Herb:10468	Ptilidium pulcherrimum		Curtis Björk
KNWR:Herb:10468	Ptilium crista-castrensis		Curtis Björk
KNWR:Herb:10468	Ramalina farinacea		Trevor Goward
KNWR:Herb:10468	Ramalina roesleri		Trevor Goward
KNWR:Herb:10468	Ramalina thrausta		Trevor Goward
KNWR:Herb:10468	Ramboldia cinnabarina		Curtis Björk
KNWR:Herb:10468	Sanionia uncinata		Curtis Björk
KNWR:Herb:10469	Bryoria inactiva		Trevor Goward
KNWR:Herb:10469	Cephaloziella divaricata		Curtis Björk
KNWR:Herb:10469	Cladonia carneola		Trevor Goward
KNWR:Herb:10469	Cladonia cenotea		Trevor Goward
KNWR:Herb:10469	Cladonia deformis		Trevor Goward
KNWR:Herb:10469	Cladonia ochrochlora		Trevor Goward
KNWR:Herb:10469	Cynodontium tenellum		Curtis Björk
KNWR:Herb:10469	Dicranum scoparium		Curtis Björk
KNWR:Herb:10469	Hypogymnia bitteri		Trevor Goward
KNWR:Herb:10469	Hypogymnia physodes		Trevor Goward
KNWR:Herb:10469	Japewia subaurifera		Curtis Björk
KNWR:Herb:10469	Japewia tornoensis		Curtis Björk
KNWR:Herb:10469	Lobaria scrobiculata		Trevor Goward
KNWR:Herb:10469	Lophozia ventricosa		Curtis Björk
KNWR:Herb:10469	Ochrolechia szatalaensis		Curtis Björk
KNWR:Herb:10469	Parmelia sulcata		Trevor Goward
KNWR:Herb:10469	Peltigera aphthosa		Trevor Goward
KNWR:Herb:10469	Peltigera membranacea		Trevor Goward
KNWR:Herb:10469	Pleurozium schreberi		Curtis Björk
KNWR:Herb:10469	Ptilidium ciliare		Curtis Björk
KNWR:Herb:10469	Ptilidium pulcherrimum		Curtis Björk
KNWR:Herb:10469	Ramalina thrausta		Trevor Goward
KNWR:Herb:10469	Sanionia uncinata		Curtis Björk
KNWR:Herb:10469	Sanionia uncinata		Curtis Björk
KNWR:Herb:10469	Tuckermannopsis chlorophylla		Trevor Goward
KNWR:Herb:10470	Aulacomnium palustre		Curtis Björk
KNWR:Herb:10470	Biatora efflorescens		Curtis Björk
KNWR:Herb:10470	Bryoria fuscescens		Trevor Goward
KNWR:Herb:10470	Cladina rangiferina		Trevor Goward
KNWR:Herb:10470	Hypogymnia physodes		Trevor Goward
KNWR:Herb:10470	Hypogymnia physodes		Trevor Goward
KNWR:Herb:10470	Imshaugia aleurites		Trevor Goward
KNWR:Herb:10470	Mycoblastus sanguinarius		Curtis Björk
KNWR:Herb:10470	Parmelia sulcata		Trevor Goward
KNWR:Herb:10470	Peltigera conspersa		Trevor Goward
KNWR:Herb:10470	Peltigera neopolydactyla		Trevor Goward
KNWR:Herb:10470	Pertusaria suboculata		Curtis Björk
KNWR:Herb:10470	Polytrichum commune		Curtis Björk
KNWR:Herb:10470	Ptilidium ciliare		Curtis Björk
KNWR:Herb:10470	Sphagnum angustifolium		Curtis Björk
KNWR:Herb:10470	Sphagnum fuscum		Curtis Björk
KNWR:Herb:10470	Toensbergia leucococca		Curtis Björk
KNWR:Herb:10471	Bryoria fuscescens		Trevor Goward
KNWR:Herb:10471	Bryoria glabra		Trevor Goward
KNWR:Herb:10471	Bryoria inactiva		Trevor Goward
KNWR:Herb:10471	Chrysothrix candelaris		Curtis Björk
KNWR:Herb:10471	Cladonia botrytes		Trevor Goward
KNWR:Herb:10471	Cladonia coniocraea		Trevor Goward
KNWR:Herb:10471	Cladonia fimbriata		Trevor Goward
KNWR:Herb:10471	Cladonia gracilis turbinata		Trevor Goward
KNWR:Herb:10471	Hylocomium splendens		Curtis Björk
KNWR:Herb:10471	Hypogymnia occidentalis		Trevor Goward
KNWR:Herb:10471	Hypogymnia physodes		Trevor Goward
KNWR:Herb:10471	Mycoblastus sanguinarius		Curtis Björk
KNWR:Herb:10471	Ochrolechia szatalaensis		Curtis Björk
KNWR:Herb:10471	Peltigera aphthosa		Trevor Goward
KNWR:Herb:10471	Peltigera conspersa		Trevor Goward
KNWR:Herb:10471	Peltigera membranacea		Trevor Goward
KNWR:Herb:10471	Pleurozium schreberi		Curtis Björk
KNWR:Herb:10471	Ptilidium ciliare		Curtis Björk
KNWR:Herb:10471	Ptilidium pulcherrimum		Curtis Björk
KNWR:Herb:10471	Ptilium crista-castrensis		Curtis Björk
KNWR:Herb:10471	Sanionia uncinata		Curtis Björk
KNWR:Herb:10472	Brachythecium acutum		Curtis Björk
KNWR:Herb:10472	Buellia punctata		Curtis Björk
KNWR:Herb:10472	Dicranum fuscescens		Curtis Björk
KNWR:Herb:10472	Dicranum tauricum		Curtis Björk
KNWR:Herb:10472	Lecanora allophana forma soralifera		Curtis Björk
KNWR:Herb:10472	Lecanora hagenii		Curtis Björk
KNWR:Herb:10472	Lecanora hybocarpa		Curtis Björk
KNWR:Herb:10472	Lobaria pulmonaria		Trevor Goward
KNWR:Herb:10472	Parmelia sulcata		Trevor Goward
KNWR:Herb:10472	Phaeocalicium compressulum		Curtis Björk
KNWR:Herb:10472	Physcia aipolia		Trevor Goward
KNWR:Herb:10472	Physcia cfr tenella	young	Trevor Goward
KNWR:Herb:10472	Physconia cfr orbicularis	young	Trevor Goward
KNWR:Herb:10472	Plagiomnium medium		Curtis Björk
KNWR:Herb:10472	Pleurozium schreberi		Curtis Björk
KNWR:Herb:10472	Pohlia nutans		Curtis Björk
KNWR:Herb:10472	Pylaisia polyantha		Curtis Björk
KNWR:Herb:10472	Ramalina obtusata		Trevor Goward
KNWR:Herb:10472	Sanionia uncinata		Curtis Björk
KNWR:Herb:10472	Sciurohypnum latifolium		Curtis Björk
KNWR:Herb:10472	Tetraphis pellucida		Curtis Björk
KNWR:Herb:10472	Xanthoria candelaria	specimen retained	Trevor Goward
KNWR:Herb:10472	Xanthoria polycarpa		Trevor Goward
KNWR:Herb:10473	Bryoria pseudofuscescens		Trevor Goward
KNWR:Herb:10473	Cladonia coniocraea		Trevor Goward
KNWR:Herb:10473	Cladonia cornuta		Trevor Goward
KNWR:Herb:10473	Cladonia fimbriata		Trevor Goward
KNWR:Herb:10473	Dicranum polysetum		Curtis Björk
KNWR:Herb:10473	Lobaria scrobiculata		Trevor Goward
KNWR:Herb:10473	Parmelia sulcata		Trevor Goward
KNWR:Herb:10473	Peltigera membranacea		Trevor Goward
KNWR:Herb:10473	Plagiothecium laetum		Curtis Björk
KNWR:Herb:10473	Pleurozium schreberi		Curtis Björk
KNWR:Herb:10473	Ptilidium pulcherrimum		Curtis Björk
KNWR:Herb:10473	Ptilium crista-castrensis		Curtis Björk
KNWR:Herb:10473	Sanionia uncinata		Curtis Björk
KNWR:Herb:10474	Bryoria fuscescens		Trevor Goward
KNWR:Herb:10474	Bryoria pseudofuscescens		Trevor Goward
KNWR:Herb:10474	Dicranum acutifolium		Curtis Björk
KNWR:Herb:10474	Dicranum scoparium		Curtis Björk
KNWR:Herb:10474	Hylocomium splendens		Curtis Björk
KNWR:Herb:10474	Hypogymnia bitteri		Trevor Goward
KNWR:Herb:10474	Hypogymnia physodes		Trevor Goward
KNWR:Herb:10474	Lobaria pulmonaria		Trevor Goward
KNWR:Herb:10474	Mycoblastus sanguinarius		Curtis Björk
KNWR:Herb:10474	Parmelia sulcata		Trevor Goward
KNWR:Herb:10474	Platismatia glauca		Trevor Goward
KNWR:Herb:10474	Pleurozium schreberi		Curtis Björk
KNWR:Herb:10474	Ptilidium ciliare		Curtis Björk
KNWR:Herb:10474	Ptilium crista-castrensis		Curtis Björk
KNWR:Herb:10474	Ramalina farinacea		Trevor Goward
KNWR:Herb:10474	Ramalina obtusata		Trevor Goward
KNWR:Herb:10474	Ramalina thrausta		Trevor Goward
KNWR:Herb:10474	Sanionia uncinata		Curtis Björk
KNWR:Herb:10474	Tritomaria exsectiformis		Curtis Björk
KNWR:Herb:10475	Bryoria cfr fremontii	specimen retained	Trevor Goward
KNWR:Herb:10475	Bryoria kockiana		Trevor Goward
KNWR:Herb:10475	Calicium viride		Curtis Björk
KNWR:Herb:10475	Chrysothrix candelaris		Curtis Björk
KNWR:Herb:10475	Cladonia carneola		Trevor Goward
KNWR:Herb:10475	Cladonia cenotea	specimen retained	Trevor Goward
KNWR:Herb:10475	Cladonia coniocraea		Trevor Goward
KNWR:Herb:10475	Cladonia deformis		Trevor Goward
KNWR:Herb:10475	Cladonia ochrochlora		Trevor Goward
KNWR:Herb:10475	Cladonia sulphurina		Trevor Goward
KNWR:Herb:10475	Dicranum scoparium		Curtis Björk
KNWR:Herb:10475	Dicranum tauricum		Curtis Björk
KNWR:Herb:10475	Hypogymnia bitteri		Trevor Goward
KNWR:Herb:10475	Hypogymnia physodes		Trevor Goward
KNWR:Herb:10475	Lecanora symmicta		Curtis Björk
KNWR:Herb:10475	Lobaria pulmonaria		Trevor Goward
KNWR:Herb:10475	Parmelia sulcata		Trevor Goward
KNWR:Herb:10475	Peltigera membranacea		Trevor Goward
KNWR:Herb:10475	Pertusaria suboculata		Curtis Björk
KNWR:Herb:10475	Ptilidium pulcherrimum		Curtis Björk
KNWR:Herb:10475	Ramalina thrausta		Trevor Goward
KNWR:Herb:10475	Ramboldia cinnabarina		Curtis Björk
KNWR:Herb:10475	Sanionia uncinata		Curtis Björk
KNWR:Herb:10475	Tuckermannopsis chlorophylla		Trevor Goward
KNWR:Herb:10475	Usnea lapponica		Trevor Goward
KNWR:Herb:10476	Aulacomnium palustre		Curtis Björk
KNWR:Herb:10476	Bryoria fuscescens		Trevor Goward
KNWR:Herb:10476	Bryoria pseudofuscescens		Trevor Goward
KNWR:Herb:10476	Cladina stygia		Trevor Goward
KNWR:Herb:10476	Hypogymnia occidentalis		Trevor Goward
KNWR:Herb:10476	Hypogymnia physodes		Trevor Goward
KNWR:Herb:10476	Parmelia sulcata		Trevor Goward
KNWR:Herb:10476	Peltigera aphthosa		Trevor Goward
KNWR:Herb:10476	Peltigera leucophlebia		Trevor Goward
KNWR:Herb:10476	Peltigera occidentalis	specimen retained	Trevor Goward
KNWR:Herb:10476	Pleurozium schreberi		Curtis Björk
KNWR:Herb:10476	Sphagnum angustifolium		Curtis Björk
KNWR:Herb:10476	Sphagnum fuscum		Curtis Björk
KNWR:Herb:10476	Tomentypnum nitens		Curtis Björk
KNWR:Herb:10476	Tritomaria exsectiformis		Curtis Björk
KNWR:Herb:10476	Usnea lapponica		Trevor Goward
KNWR:Herb:10477	Bryoria lanestris		Trevor Goward
KNWR:Herb:10477	Bryoria pseudofuscescens		Trevor Goward
KNWR:Herb:10477	Cephalozia bicuspidata		Curtis Björk
KNWR:Herb:10477	Chrysothrix candelaris		Curtis Björk
KNWR:Herb:10477	Cladina rangiferina		Trevor Goward
KNWR:Herb:10477	Cladina stygia		Trevor Goward
KNWR:Herb:10477	Cladonia cornuta		Trevor Goward
KNWR:Herb:10477	Cladonia crispata		Trevor Goward
KNWR:Herb:10477	Dicranum polysetum		Curtis Björk
KNWR:Herb:10477	Hypogymnia occidentalis		Trevor Goward
KNWR:Herb:10477	Lophozia ventricosa		Curtis Björk
KNWR:Herb:10477	Mycoblastus sanguinarius		Curtis Björk
KNWR:Herb:10477	Mylia taylorii		Curtis Björk
KNWR:Herb:10477	Ochrolechia androgyna		Curtis Björk
KNWR:Herb:10477	Peltigera aphthosa		Trevor Goward
KNWR:Herb:10477	Peltigera occidentalis		Trevor Goward
KNWR:Herb:10477	Peltigera scabrosa		Trevor Goward
KNWR:Herb:10477	Pleurozium schreberi		Curtis Björk
KNWR:Herb:10477	Polytrichum strictum		Curtis Björk
KNWR:Herb:10477	Ptilidium ciliare		Curtis Björk
KNWR:Herb:10477	Sphagnum fuscum		Curtis Björk
KNWR:Herb:10477	Sphagnum girgensohnii		Curtis Björk
KNWR:Herb:10477	Sphagnum magellanicum		Curtis Björk
KNWR:Herb:10477	Toensbergia leucococca		Curtis Björk
KNWR:Herb:10477	Tritomaria quinquedentata		Curtis Björk
KNWR:Herb:10478	Bryoria fuscescens		Trevor Goward
KNWR:Herb:10478	Cladonia fimbriata		Trevor Goward
KNWR:Herb:10478	Cladonia ochrochlora		Trevor Goward
KNWR:Herb:10478	Hylocomium splendens		Curtis Björk
KNWR:Herb:10478	Hypogymnia physodes		Trevor Goward
KNWR:Herb:10478	Japewia subaurifera		Curtis Björk
KNWR:Herb:10478	Leptogium compactum		Trevor Goward
KNWR:Herb:10478	Lobaria scrobiculata		Trevor Goward
KNWR:Herb:10478	Mycoblastus sanguinarius		Curtis Björk
KNWR:Herb:10478	Orthotrichum obtusifolium		Curtis Björk
KNWR:Herb:10478	Parmelia sulcata		Trevor Goward
KNWR:Herb:10478	Peltigera praetextata		Trevor Goward
KNWR:Herb:10478	Pleurozium schreberi		Curtis Björk
KNWR:Herb:10478	Ptilium crista-castrensis		Curtis Björk
KNWR:Herb:10478	Ramalina thrausta		Trevor Goward
KNWR:Herb:10478	Sanionia uncinata		Curtis Björk
KNWR:Herb:10479	Bryoria fuscescens		Trevor Goward
KNWR:Herb:10479	Calicium viride		Curtis Björk
KNWR:Herb:10479	Chrysothrix candelaris		Curtis Björk
KNWR:Herb:10479	Dicranum pallidisetum		Curtis Björk
KNWR:Herb:10479	Hylocomium splendens		Curtis Björk
KNWR:Herb:10479	Hypnum circinale		Curtis Björk
KNWR:Herb:10479	Hypogymnia physodes		Trevor Goward
KNWR:Herb:10479	Parmelia hygrophila		Trevor Goward
KNWR:Herb:10479	Parmelia sulcata		Trevor Goward
KNWR:Herb:10479	Ptilidium pulcherrimum		Curtis Björk
KNWR:Herb:10479	Ramalina farinacea		Trevor Goward
KNWR:Herb:10479	Ramalina thrausta		Trevor Goward
KNWR:Herb:10479	Sanionia uncinata		Curtis Björk
KNWR:Herb:10479	Usnea lapponica		Trevor Goward
KNWR:Herb:10480	Biatora efflorescens		Curtis Björk
KNWR:Herb:10480	Chaenothecopsis tasmanica		Curtis Björk
KNWR:Herb:10480	Chrysothrix candelaris		Curtis Björk
KNWR:Herb:10480	Cliostomum griffithii		Curtis Björk
KNWR:Herb:10480	Dicranum fuscescens		Curtis Björk
KNWR:Herb:10480	Sanionia uncinata		Curtis Björk
KNWR:Herb:10480	Tritomaria quinquedentata		Curtis Björk
KNWR:Herb:10481	Biatora efflorescens		Curtis Björk
KNWR:Herb:10481	Bryoria inactiva		Trevor Goward
KNWR:Herb:10481	Bryoria pikei		Trevor Goward
KNWR:Herb:10481	Chrysothrix candelaris		Curtis Björk
KNWR:Herb:10481	Cladonia fimbriata		Trevor Goward
KNWR:Herb:10481	Cladonia gracilis turbinata		Trevor Goward
KNWR:Herb:10481	Cladonia ochrochlora		Trevor Goward
KNWR:Herb:10481	Dicranum fuscescens		Curtis Björk
KNWR:Herb:10481	Hypogymnia physodes		Trevor Goward
KNWR:Herb:10481	Leiocolea badensis		Curtis Björk
KNWR:Herb:10481	Leptogium compactum	specimen retained	Trevor Goward
KNWR:Herb:10481	Lobaria scrobiculata		Trevor Goward
KNWR:Herb:10481	Nephroma resupinatum		Trevor Goward
KNWR:Herb:10481	Parmelia sulcata		Trevor Goward
KNWR:Herb:10481	Peltigera conspersa		Trevor Goward
KNWR:Herb:10481	Peltigera membranacea		Trevor Goward
KNWR:Herb:10481	Pertusaria suboculata		Curtis Björk
KNWR:Herb:10481	Phaeocalicium compressulum		Curtis Björk
KNWR:Herb:10481	Pleurozium schreberi		Curtis Björk
KNWR:Herb:10481	Ptilidium pulcherrimum		Curtis Björk
KNWR:Herb:10481	Ramalina dilacerata		Trevor Goward
KNWR:Herb:10481	Ramalina thrausta		Trevor Goward
KNWR:Herb:10481	Ramboldia cinnabarina		Curtis Björk
KNWR:Herb:10481	Sanionia uncinata		Curtis Björk
KNWR:Herb:10482	Biatora efflorescens		Curtis Björk
KNWR:Herb:10482	Bryoria fuscescens		Trevor Goward
KNWR:Herb:10482	Bryoria pikei		Trevor Goward
KNWR:Herb:10482	Bryoria pseudofuscescens		Trevor Goward
KNWR:Herb:10482	Cladonia gracilis turbinata		Trevor Goward
KNWR:Herb:10482	Cladonia ochrochlora		Trevor Goward
KNWR:Herb:10482	Dicranum polysetum		Curtis Björk
KNWR:Herb:10482	Hypogymnia bitteri		Trevor Goward
KNWR:Herb:10482	Hypogymnia physodes		Trevor Goward
KNWR:Herb:10482	Japewia tornoensis		Curtis Björk
KNWR:Herb:10482	Ochrolechia androgyna		Curtis Björk
KNWR:Herb:10482	Parmelia sulcata		Trevor Goward
KNWR:Herb:10482	Peltigera aphthosa		Trevor Goward
KNWR:Herb:10482	Peltigera membranacea		Trevor Goward
KNWR:Herb:10482	Pertusaria suboculata		Curtis Björk
KNWR:Herb:10482	Ramalina dilacerata		Trevor Goward
KNWR:Herb:10482	Rimularia caeca		Curtis Björk
KNWR:Herb:10482	Toensbergia leucococca		Curtis Björk
KNWR:Herb:10483	Cladina stygia		Trevor Goward
KNWR:Herb:10483	Cladonia amaurocraea		Trevor Goward
KNWR:Herb:10483	Dicranum leioneuron		Curtis Björk
KNWR:Herb:10483	Mylia anomala		Curtis Björk
KNWR:Herb:10483	Sphagnum contortum		Curtis Björk
KNWR:Herb:10483	Sphagnum fuscum		Curtis Björk
KNWR:Herb:10483	Sphagnum papillosum		Curtis Björk
KNWR:Herb:10483	Sphagnum rubellum		Curtis Björk
KNWR:Herb:10484	Cladonia coniocraea		Trevor Goward
KNWR:Herb:10484	Cynodontium tenellum		Curtis Björk
KNWR:Herb:10484	Dicranum pallidisetum		Curtis Björk
KNWR:Herb:10484	Mycoblastus sanguinarius		Curtis Björk
KNWR:Herb:10484	Parmelia sulcata		Trevor Goward
KNWR:Herb:10484	Plagiomnium medium		Curtis Björk
KNWR:Herb:10484	Plagiothecium laetum		Curtis Björk
KNWR:Herb:10484	Pleurozium schreberi		Curtis Björk
KNWR:Herb:10484	Ramboldia cinnabarina		Curtis Björk
KNWR:Herb:10484	Rinodina degeliana		Curtis Björk
KNWR:Herb:10484	Sciurohypnum latifolium		Curtis Björk
KNWR:Herb:10485	Arthonia edgewoodensis ined.		Curtis Björk
KNWR:Herb:10485	Biatora efflorescens		Curtis Björk
KNWR:Herb:10485	Bryoria fuscescens		Trevor Goward
KNWR:Herb:10485	Calicium viride		Curtis Björk
KNWR:Herb:10485	Chaenothecopsis tasmanica		Curtis Björk
KNWR:Herb:10485	Chrysothrix candelaris		Curtis Björk
KNWR:Herb:10485	Cladonia botrytes		Trevor Goward
KNWR:Herb:10485	Cladonia coniocraea		Trevor Goward
KNWR:Herb:10485	Cladonia gracilis turbinata		Trevor Goward
KNWR:Herb:10485	Hypogymnia occidentalis		Trevor Goward
KNWR:Herb:10485	Hypogymnia physodes		Trevor Goward
KNWR:Herb:10485	Japewia subaurifera		Curtis Björk
KNWR:Herb:10485	Lecanora pulicaris		Curtis Björk
KNWR:Herb:10485	Lecanora symmicta		Curtis Björk
KNWR:Herb:10485	Mycoblastus sanguinarius		Curtis Björk
KNWR:Herb:10485	Parmelia sulcata		Trevor Goward
KNWR:Herb:10485	Sphagnum angustifolium		Curtis Björk
KNWR:Herb:10485	Sphagnum fuscum		Curtis Björk
KNWR:Herb:10485	Sphagnum rubellum		Curtis Björk
KNWR:Herb:10485	Tetraplodon angustatus		Curtis Björk
KNWR:Herb:10485	Toensbergia leucococca		Curtis Björk
KNWR:Herb:10485	Vulpicida pinastri		Trevor Goward
KNWR:Herb:10486	Bryoria fuscescens		Trevor Goward
KNWR:Herb:10486	Bryoria inactiva		Trevor Goward
KNWR:Herb:10486	Bryoria pseudofuscescens		Trevor Goward
KNWR:Herb:10486	Chrysothrix candelaris		Curtis Björk
KNWR:Herb:10486	Cladonia carneola s lat	specimen retained	Trevor Goward
KNWR:Herb:10486	Cladonia coniocraea		Trevor Goward
KNWR:Herb:10486	Cladonia cornuta		Trevor Goward
KNWR:Herb:10486	Cladonia gracilis turbinata		Trevor Goward
KNWR:Herb:10486	Cladonia ochrochlora		Trevor Goward
KNWR:Herb:10486	Collema subflaccidum		Trevor Goward
KNWR:Herb:10486	Dicranum fuscescens		Curtis Björk
KNWR:Herb:10486	Hypogymnia bitteri		Trevor Goward
KNWR:Herb:10486	Hypogymnia physodes		Trevor Goward
KNWR:Herb:10486	Japewia subaurifera		Curtis Björk
KNWR:Herb:10486	Lecanora impudens		Curtis Björk
KNWR:Herb:10486	Leptogium saturninum	specimen retained	Trevor Goward
KNWR:Herb:10486	Lobaria pulmonaria		Trevor Goward
KNWR:Herb:10486	Mycoblastus sanguinarius		Curtis Björk
KNWR:Herb:10486	Parmelia sulcata		Trevor Goward
KNWR:Herb:10486	Pertusaria suboculata		Curtis Björk
KNWR:Herb:10486	Pleurozium schreberi		Curtis Björk
KNWR:Herb:10486	Pycnora sorophora		Curtis Björk
KNWR:Herb:10486	Ramalina farinacea		Trevor Goward
KNWR:Herb:10486	Ramalina roesleri		Trevor Goward
KNWR:Herb:10486	Ramalina thrausta		Trevor Goward
KNWR:Herb:10486	Ramboldia cinnabarina		Curtis Björk
KNWR:Herb:10486	Rinodina degeliana		Curtis Björk
KNWR:Herb:10486	Sanionia uncinata		Curtis Björk
KNWR:Herb:10487	Calliergon cordifolium		Curtis Björk
KNWR:Herb:10487	Rhizomnium glabrescens		Curtis Björk
KNWR:Herb:10488	Biatora efflorescens		Curtis Björk
KNWR:Herb:10488	Bryoria fuscescens		Trevor Goward
KNWR:Herb:10488	Bryoria fuscescens		Trevor Goward
KNWR:Herb:10488	Bryoria inactiva		Trevor Goward
KNWR:Herb:10488	Bryoria pseudofuscescens		Trevor Goward
KNWR:Herb:10488	Chaenotheca trichialis		Curtis Björk
KNWR:Herb:10488	Chrysothrix candelaris		Curtis Björk
KNWR:Herb:10488	Cliostomum griffithii		Curtis Björk
KNWR:Herb:10488	Hypogymnia occidentalis		Trevor Goward
KNWR:Herb:10488	Hypogymnia physodes		Trevor Goward
KNWR:Herb:10488	Hypogymnia physodes		Trevor Goward
KNWR:Herb:10488	Lobaria pulmonaria		Trevor Goward
KNWR:Herb:10488	Lobaria scrobiculata		Trevor Goward
KNWR:Herb:10488	Melanohalea trabeculata		Trevor Goward
KNWR:Herb:10488	Mycoblastus affinis		Curtis Björk
KNWR:Herb:10488	Ochrolechia androgyna		Curtis Björk
KNWR:Herb:10488	Parmelia sulcata		Trevor Goward
KNWR:Herb:10488	Peltigera aphthosa		Trevor Goward
KNWR:Herb:10488	Peltigera britannica		Trevor Goward
KNWR:Herb:10488	Peltigera canina		Trevor Goward
KNWR:Herb:10488	Pleurozium schreberi		Curtis Björk
KNWR:Herb:10488	Ramalina farinacea		Trevor Goward
KNWR:Herb:10488	Ramalina roesleri		Trevor Goward
KNWR:Herb:10488	Ramboldia cinnabarina		Curtis Björk
KNWR:Herb:10488	Toensbergia leucococca		Curtis Björk
KNWR:Herb:10488	Tuckermannopsis chlorophylla		Trevor Goward
