# Supplementary material for: Towards conserving natural diversity: A biotic inventory by observations, specimens, DNA barcoding and high-throughput sequencing methods
Source: Biodivers Data J. 2020 Feb 27;8:e50124. doi: 10.3897/BDJ.8.e50124 (PMC7058680; doi:10.3897/BDJ.8.e50124)
Supplement: Supplementary material 5 — ASV sequences [file bdj-08-e50124-s005.fas]

>SlikokOtu1379
CTTAGCTGGTCTTGAGGGGCATGCCGGTAGATCTGTAGATTTTGCAATTTTTTCTTTACATTTAGCTGGGGCGTCGTCTATTATGGGGGCTATTAATTTTATTTCTACAATTATAAATATACGATTTTACGGAATAACTATAGAAAAAGTTCCATTATTTGTATGATCTGTATTAATTACTGCAGTTTTATTATTACTTTCTTTACCGGTTTTGGCTGGTGCTATTACTATATTATTAACTGACCGAAATTTTAATACATCGTTTTTTGATCCTTCCGGGGGAGGGGATCCTATTTTATTTCAGCATTTATTT
>SlikokOtu1420
TTTGGCTGGTCTTGAAGGACATGCTGGTAGGTCTGTAGATTTTGCAATTTTTTCTTTACATTTAGCTGGGGCATCATCTATTATAGGTGCCATTAATTTTATTTCAACAATTATTAATATACGATTTTATGGAATAACTATAGAAAAAGTTCCGTTATTTGTATGATCTGTGTTAATTACTGCTGTATTATTATTACTTTCTTTACCTGTATTAGCTGGTGCTATTACTATATTACTAACTGATCGAAATTTTAATACTTCATTTTTTGATCCTTCTGGAGGTGGAGATCCTATTTTATTTCAACATTTGTTT
>SlikokOtu1780
TTTAGCTGGTCTTGAGGGGCATTCTGGTAGGTCTGTAGATTTTGCAATTTTTTCTTTACATTTAGCTGGGGCATCATCTATTATAGGTGCTATTAATTTTATTTCAACAATTATTAATATACGATTCTATGGTATAACTATAGAAAAAGTTCCATTATTTGTTTGGTCTGTATTAATTACTGCTGTATTATTATTGCTTTCTTTACCTGTATTAGCTGGTGCTATTACTATATTATTAACTGATCGAAATTTTAATACTTCATTTTTTGACCCTTCTGGAGGTGGGGATCCTATTTTATTTCAACATCTGTTT
>SlikokOtu163
TCTAGCTGGGTTAGAAGGGCATGCTGGGAGCTCTGTGGATTTTGCTATTTTCTCTCTTCATTTGGCTGGGGCCTCTTCCATTATAGGGGCCATTAATTTTATTTCAACTATTATTAATATACGATTCTACGGAATAAGGATAGAAAAGGTTCCTTTATTTGTTTGATCTGTTCTTATTACAGCTGTTCTATTACTTTTATCTCTTCCTGTACTAGCTGGGGCTATCACTATATTGTTAACTGACCGAAATTTTAATACCTCTTTTTTTGACCCGTCAGGAGGGGGGGATCCTATTTTATTTCAACACTTATTT
>SlikokOtu1891
TCTAGCTGGGTTAGAAGGGCATGCCGGGAGCTCTGTGGATTTTGCTATTTTTTCCCTTCATTTGGCTGGGGCTTCTTCCATTATAGGGGCTATTAATTTTATTTCAACTATTATCAATATACGATTTTACGGAATAAGGATGGAAAAGGTTCCTTTATTTGTTTGATCCGTTCTTATTACAGCTGTTCTATTACTTTTATCTCTTCCTGTATTAGCTGGGGCTATTACTATATTGTTAACTGATCGAAATTTTAATACCTCTTTTTTTTACCCGTCGGGAGGGGGGGATCCTATTTTATTTCAACATTTATTT
>SlikokOtu814
TCTAGCCGGGCTAGAGGGGCATGCTGGGAGGTCTGTGGATTTTGCTATTTTTTCTCTCCATTTGGCTGGAGCATCCTCTATTATAGGGGCTATTAATTTTATTTCTACCATTATTAATATACGGTTTTGTGGAATAAGAATAGAAAAGGTTCCTTTATTTGTTTGATCTGTCCTTATTACAGCTGTTTTATTATTATTATCACTTCCTGTGTTGGCTGGGGCTATTACTATATTATTGACTGATCGAAATTTTAATACCTCTTTTTTTGATCCTTCTGGGGGTGGGGATCCAATTTTATTTCAGCATTTATTT
>SlikokOtu223
TCTAGCTGGGTTAGAGGGACATGCTGGGAGATCAGTAGATTTTGCAATTTTTTCTCTTCATTTGGCTGGGGCTTCTTCTATTATGGGGGCTATTAATTTTATTTCAACAATTATTAATATGCGATTTTATGGAATAACAATAGAGAAAGTTCCATTATTTGTATGATCTGTATTAATTACTGCTGTTTTATTATTATTGTCTCTTCCAGTATTAGCCGGGGCTATTACTATACTATTAACAGATCGAAATTTCAATACGTCTTTCTTTGATCCATCGGGTGGAGGGGACCCTATCTTATTTCAACATTTATTT
>SlikokOtu49
TCTAGCTGGGTTAGAGGGACATGCTGGGAGATCAGTAGATTTTGCAATTTTTTCTCTTCATTTGGCTGGGGCTTCTTCTATTATGGGGGCTATCAATTTTATTTCAACAATTATTAATATGCGATTTTATGGAATAACAATAGAGAAAGTTCCATTATTTGTATGATCTGTATTAATTACTGCTGTTTTATTATTATTGTCTCTTCCAGTATTAGCCGGGGCTATTACTATACTATTAACAGATCGAAATTTCAATACGTCTTTCTTTGATCCATCGGGTGGAGGGGACCCTATTTTATTTCAACATTTATTT
>SlikokOtu494
TTTAGCAAGATTAGAAGGACATGCTGGAAGATCAGTAGATTTTGCTATTTTTTCATTACATTTAGCTGGGGCATCATCAATTATAGGAGCTATTAATTTTATTTCAACAATTATTAATATACGTTTTTATGGAATAACTATGGAAAAGGTTCCATTATTTGTGTGATCAGTTTTGATTACTGCTGTATTATTACTTCTTTCATTACCAGTATTAGCTGGAGCTATTACAATATTACTAACAGATCGAAATTTTAATACTTCTTTTTTTGATCCTTCTGGGGGAGGAGACCCTATTTTGTTTCAGCATTTATTT
>SlikokOtu1334
TTTATCATCTACTGTAGGTCATATAGGGAGAGCTATAGATTTTGCTATTTTTTCATTACATTTGGCGGGTGCTTCTTCAATTATAGGTGCAGTAAATTTTATTACAACAATTATTAATATACGATCTGTAGGAATAAGAATGGAAAAAGTTCCTTTATTTGTTTGGTCTGTATTGATTACAGCAGTTCTTTTATTATTATCATTACCTGTACTAGCAGGTGCTATCACTATATTATTGACAGATCGTAATTTTAATACATCATTCTTTGATCCTGCTGGAGGAGGGGATCCTATTTTATTTCAACATTTATTT
>SlikokOtu1546
TTTAGCATCTACTGTAGGACATACAGGAAGAGCTATAGATTTTGCTATTTTTTCATTACATTTAGCTGGTGCCTCTTCAATTATAGGAGCAGTAAATTTTATTACAACAATTATTAACATACGATCTGTAGGAATAAGAATAGAAAAAGTTCCTTTATTTGTTTGATCTGTTTTAATTACAGCAATTCTTTTATTATTATCATTACCTGTATTAGCAGGTGCTATTACTATATTATTAACAGACCGAAATTTAAATACATCTTTTTTTGACCCAGCGGGAGGAGGAGACCCTATTTTATACCAACACTTATTT
>SlikokOtu545
TTTAGCATCTACTGTAGGACATACAGGAAGAGCTATAGATTTTGCTATTTTTTCATTACATTTAGCTGGTGCCTCTTCAATTATAGGAGCAGTAAATTTTATTACAACAATTATTAACATACGATCTGTAGGAATAAGAATAGAAAAAGTTCCTTTATTTGTTTGATCTGTTTTAATTACAGCAATTCTTTTATTATTATCATTACCTGTATTAGCAGGTGCTATTACTATATTATTAACAGATCGTAATTTTAATACCTCTTTCTTTGATCCTGCTGGAGGAGGAGATCCTATTTTATTTCAACATTTATTT
>SlikokOtu1855
TTTATCATCTACTGTTGGACATATAGGAAGAGCTATAGATTTCGCTATTTTTTCATTACATTTAGCTGGTGCTTCATCAATTATAGGTGCAGTAAATTTTATTACTACAATTATTAATATACGATCTGTAGGAATAAGAATGGAAAAAATTCCTTTATTTGTTTGGTCTGTTTTAATTACAGCAGTTCTTTTATTATTATCGTTGCCTGTATTAGCGGGTGCTATTACTATATTATTAACAGATCGGAATTTTAATACATCTTTCTTTGATCCTGCTGGAGGGGGAGATCCTATTTTATTTCAACATTTATTT
>SlikokOtu104
TTTGGCTTCTGTGGTTGGACATTCAGGAAGATCTGTGGATTTTGCAATTTTTTCCCTTCATTTAGCTGGTGCTTCTTCGATTATAGGTGCTATTAATTTTATTTCAACTATTATTAATATACGAATGGAAGGAATATCAATGGAAAAGGTTCCATTATTTGTTTGATCTGTATTAATTACTGCTGTATTATTGTTATTGTCTCTTCCTGTTTTAGCAGGGGCTATTACAATGTTGTTAACTGATCGAAATTTTAATACATCTTTTTTTGATCCTGCGGGGGGAGGTGATCCTATTTTATTTCAACATTTATTC
>SlikokOtu178
TTTGGCTTCTGTGGTTGGACATTCAGGAAGATCTGTGGATTTTGCAATTTTTTCCCTTCATTTAGCTGGTGCTTCTTCGATTATAGGTGCTATTAATTTTATTTCAACTATTATTAATATACGAATGGAAGGAATATCAATGGAAAAGGTTCCATTATTTGTTTGATCTGTATTAATTACTGCTGTATTATTGTTATTGTCTCTTCCTGTTTTAGCAGGGGCTATTACAATGTTGTTAACTGATCGAAATTTTAACACATCTTTTTTTGATCCTGCGGGGGGAGGTGATCCTATTTTATTTCAACATTTATTC
>SlikokOtu2298
TTTGGCTTCTGTGGTTGGGCATTCAGGAAGATCCGTGGATTTTGCGATTTTTTCTCTTCATTTAGCTGGTGCTTCTTCGATTATAGGTGCTATTAATTTTATTTCAACTATTATTAATATACGGATGGAAGGAATATCAATGGAAAAGGTTCCATTATTTGTTTGATCTGCATTAATTACTGCTGTATTATTGCTATTATCTCTTCCTGTTTTAGCAGGGGCTATTACAATATTGTTAACTGATCGAAATTTTAATACATCTTTTTTTGATCCTGCGGGGGGAGGTGATCCTATTTTATTTCAACATTTATTC
>SlikokOtu280
TTTGGCTTCTGTGGTTGGACATTCAGGAAGATCCGTGGATTTTGCAATTTTTTCTCTTCATTTAGCTGGTGCTTCTTCGATTATAGGTGCTATTAATTTTATTTCAACTATTATTAATATACGGATGGAAGGAATATCAATGGAAAAGGTTCCATTATTTGTTTGATCTGTATTAATTACTGCTGTATTATTGTTATTATCTCTTCCTGTTTTAGCGGGGGCTATTACAATATTGTTAACTGATCGAAATTTTAATACATCTTTTTTTGATCCTGCGGGGGGAGGTGATCCTATTTTATTTCAACATTTATTC
>SlikokOtu307
TTTGGCTTCTGTGGTTGGACATTCAGGAAGATCTGTGGATTTTGCAATTTTTTCCCTTCATTTAGCTGGTGCTTCTTCGATTATAGGTGCTATTAATTTTATTTCAACTATTATTAATATACGGATGGAAGGAATATCAATGGAAAAGGTTCCATTATTTGTTTGATCTGTATTAATTACTGCTGTATTATTGTTGTTATCTCTTCCTGTTTTAGCGGGGGCTATTACAATATTATTAACTGATCGAAATTTTAATACATCTTTTTTTGATCCTGCGGGGGGAGGTGATCCTATTTTATTTCAACATTTATTC
>SlikokOtu349
TTTGGCTTCTGTGGTTGGTCATTCAGGAAGATCCGTGGATTTTGCAATTTTTTCTCTTCATTTAGCTGGTGCTTCTTCGATTATAGGTGCTATTAATTTTATTTCAACTATTATTAATATACGAATGGAAGGAATATCAATGGAAAAGGTTCCATTATTTGTTTGATCTGTATTAATTACTGCTGTATTATTGTTATTGTCTCTTCCTGTTTTAGCAGGGGCTATTACAATGTTGTTAACTGATCGAAATTTTAATACATCTTTTTTTGATCCTGCGGGGGGAGGTGATCCTATTTTATTTCAACATTTATTC
>SlikokOtu447
TTTGGCTTCTGTGGTTGGTCATTCAGGAAGATCCGTGGATTTTGCAATTTTTTCTCTTCATTTAGCTGGTGCTTCTTCGATTATAGGTGCTATTAATTTTATTTCAACTATTATTAATATACGAATGGAAGGAATATCAATGGAAAAGGTTCCATTATTTGTTTGATCTGTATTAATTACTGCTGTATTATTGTTATTGTCTCTTCCTGTTTTAGCAGGGGCTATTACAATGTTGTTAACTGATCGAAATTTTAACACATCTTTTTTTGATCCTGCGGGGGGAGGTGATCCTATTTTATTTCAACATTTATTC
>SlikokOtu550
TTTGGCTTCTGTGGTTGGTCATTCAGGAAGATCCGTGGATTTTGCAATTTTTTCTCTTCATTTAGCTGGTGCTTCTTCGATTATAGGTGCTATTAATTTTATTTCAACTATTATTAATATACGGATGGAAGGAATATCAATGGAAAAGGTTCCATTATTTGTTTGATCTGTATTAATTACTGCTGTATTATTGTTATTGTCTCTTCCTGTTTTAGCAGGGGCTATTACAATGTTGTTAACTGATCGAAATTTTAACACATCTTTTTTTGATCCTGCGGGGGGAGGTGATCCTATTTTATTTCAACATTTATTC
>SlikokOtu573
TTTGGCTTCTGTGGTTGGGCATTCAGGAAGATCCGTGGATTTTGCGATTTTTTCTCTTCATTTAGCTGGTGCTTCTTCGATTATAGGTGCTATTAATTTTATTTCAACTATTATTAATATACGGATGGAAGGAATATCAATGGAAAAGGTTCCATTATTTGTTTGATCTGTATTAATTACTGCTGTATTATTGTTATTATCTCTTCCTGTTTTAGCAGGGGCTATTACAATATTGTTAACTGATCGAAATTTTAATACATCTTTTTTTGATCCTGCGGGGGGAGGTGATCCTATTTTATTTCAACATTTATTC
>SlikokOtu601
TTTGGCTTCTGTGGTTGGACATTCAGGAAGATCTGTGGATTTTGCAATTTTTTCTCTTCATTTAGCTGGTGCTTCTTCGATTATAGGTGCTATTAATTTTATTTCAACTATTATTAATATACGGATGGAAGGAATATCAATGGAAAAGGTTCCATTATTTGTTTGATCTGTATTAATTACTGCTGTATTATTGTTATTATCTCTTCCTGTTTTAGCGGGGGCTATTACAATATTGTTAACTGATCGAAATTTTAATACATCTTTTTTTGATCCTGCGGGGGGAGGTGATCCTATTTTATTTCAACATTTATTC
>SlikokOtu77
TTTGGCTTCTGTGGTTGGTCATTCAGGAAGATCCGTGGATTTTGCAATTTTTTCTCTTCATTTAGCTGGTGCTTCTTCGATTATAGGTGCTATTAATTTTATTTCAACTATTATTAATATACGGATGGAAGGAATATCAATGGAAAAGGTTCCATTATTTGTTTGATCTGTATTAATTACTGCTGTATTATTGTTGTTATCTCTTCCTGTTTTAGCGGGGGCTATTACAATATTATTAACTGATCGAAATTTTAATACATCTTTTTTTGATCCTGCGGGGGGAGGTGATCCTATTTTATTTCAACATTTATTC
>SlikokOtu904
TTTGGCTTCTGTGGTTGGACATTCAGGAAGATCTGTGGATTTTGCAATTTTTTCTCTTCATTTAGCTGGTGCTTCTTCGATTATAGGTGCTATTAATTTTATTTCAACTATTATTAATATACGGATGGAAGGAATGTCAATGGAAAAGGTTCCATTATTTGTTTGATCTGTATTAATTACTGCTGTATTATTATTGTTATCTCTTCCTGTTTTAGCGGGGGCTATTACAATATTGTTAACTGATCGAAATTTTAATACATCTTTTTTTGATCCTGCGGGGGGAGGTGATCCTATTTTATTTCAACATTTATTC
>SlikokOtu1779
TTTGGCTTCTGTAGTGGGTCATTCAGGTAGATCTGTAGATTTTGCAATTTTTTCCTTACATTTAGCTGGTGCTTCTTCAATTATAGGTGCTATTAATTTTATTTCTACTATTATTAATATACGAATAGAAGGAATGACTTTAGAAAAGGTTCCTTTATTTGTTTGATCCGTTTTAATTACTGCTGTTCTTCTATTACTATCTCTTCCAGTTTTAGCAGGAGCTATTACAATATTATTAACTGATCGTAATTTTAATACATCTTTTTTTGATCCTGCGGGAGGAGGGGATCCTATTTTGTTTCAACATTTATTT
>SlikokOtu1361
TTTGGCTTCTGTGGTTGGGCATTCAGGAAGATCTGTAGATTTTGCAATTTTTTCTTTACATTTGGCTGGTGCTTCTTCAATTATAGGAGCTATTAATTTTATTTCAACTATTATTAATATACGAATAGAAGGAATATCTATGGAAAAAATTCCGTTATTTGTTTGATCTGTATTAATTACTGCTGTTTTATTGTTATTATCTCTTCCGGTTTTAGCAGGAGCTATTACTATATTGTTGACTGATCGAAATTTTAATACATCTTTTTTTGATCCCGCAGGAGGAGGAGATCCTATTTTATTTCAACATTTATTT
>SlikokOtu406
TTTGGCTTCTGTGGTTGGGCATTCAGGAAGATCCGTAGATTTTGCAATTTTTTCTTTACATTTGGCTGGTGCTTCTTCAATTATAGGAGCTATTAATTTTATTTCAACTATTATTAATATACGGATAGAAGGAATATCTATGGAAAAAATTCCGTTATTTGTTTGATCTGTATTAATTACTGCTGTTTTATTGTTATTATCTCTTCCGGTTTTAGCGGGAGCTATTACTATATTGTTGACTGATCGAAATTTTAATACATCTTTTTTTGATCCCGCAGGAGGAGGAGATCCTATTTTATTTCAACATTTATTT
>SlikokOtu1174
TTTGGCTTCTGTGGTTGGTCATTCAGGGAGATCTGTGGATTTTGCTATTTTTTCTTTACATTTAGCGGGGGCTTCTTCAATTATGGGAGCTATTAATTTTATTTCTACTATTATTAATATGCGAATAGAAGGAATAGGAATAGAGAAAATTCCTTTATTTGTTTGATCTGTTTTAATTACTGCTGTTCTTTTATTACTATCTCTTCCTGTTTTAGCAGGAGCTATTACAATATTATTAACTGATCGTAATTTTAATACATCTTTTTTTGATCCTGCGGGGGGTGGAGATCCTATTTTATTTCAACATTTATTT
>SlikokOtu1599
TTTGGCTTCTGTGGTTGGTCATTCAGGAAGATCTGTGGATTTTGCTATTTTTTCTTTACATTTAGCGGGGGCTTCTTCAATTATGGGAGCTATTAATTTTATTTCTACTATTATAAATATGCGAGTAGAAGGAATAGGGATAGAGAAAATTCCTTTATTTGTTTGATCTGTTTTAATTACTGCTGTTCTCTTATTACTATCTCTTCCTGTTTTAGCAGGAGCTATTACAATATTATTAACTGATCGTAATTTTAATACATCTTTTTTTGATCCTGCGGGGGGTGGGGATCCTATTTTATTTCAACATTTATTT
>SlikokOtu515
TTTGGCTTCTGTGGTTGGTCATTCAGGGAGATCTGTGGATTTTGCTATTTTTTCTTTACATTTAGCGGGGGCTTCTTCAATTATGGGAGCTATTAATTTTATTTCTACTATTATTAATATGCGAATAGAAGGAATAGGGATAGAGAAAATTCCTTTATTTGTTTGATCTGTTTTAATTACTGCTGTTCTCTTATTACTATCTCTTCCTGTTTTAGCAGGAGCTATTACAATATTATTAACTGATCGTAATTTTAATACATCTTTTTTTGATCCTGCGGGGGGTGGAGATCCTATTTTATTTCAACATTTATTT
>SlikokOtu595
TTTGGCTTCTGTGGTTGGTCATTCAGGGAGATCTGTGGATTTTGCTATTTTTTCTTTACATTTAGCGGGGGCTTCTTCAATTATGGGGGCTATTAATTTTATTTCTACTATTATTAATATGCGAATAGAAGGAATAGGGATAGAGAAAATTCCTTTATTTGTTTGATCTGTTTTAATTACTGCTGTTCTCTTATTACTATCTCTTCCTGTTTTAGCAGGAGCTATTACAATATTATTAACTGATCGTAATTTTAATACATCTTTTTTTGATCCTGCGGGGGGTGGAGATCCTATTTTATTTCAACATTTATTT
>SlikokOtu2287
TTTAGCTTCTGTAGTTGGTCATTCAGGTAGTTCTGTAGATTTTGCTATTTTTTCTCTTCATTTAGCTGGTGCTTCTTCAATTATAGGAGCTATTAATTTTATTTCTACTATTATTAATATACGTATAGAAGGAATATCTATGGAAAAAATTCCTTTATTTGTTTGATCAGTTTTAATTACTGCGGTTCTTTTATTGTTATCTCTTCCGGTTTTAGCTGGAGCTATTACAATATTGTTAACTGATCGAAATTTTAATACATCTTTTTTTGATCCTGCAGGGGGAGGAGATCCTATTTTATTTCAACATTTATTT
>SlikokOtu801
TTTAGCTTCTGTAGTTGGTCATTCAGGTAGTTCTGTGGATTTTGCTATTTTTTCTCTTCATTTAGCTGGTGCTTCTTCAATTATAGGAGCTATTAATTTTATTTCTACTATTATTAATATACGTATAGAAGGAATATCTATAGAAAAAATTCCTTTATTTGTTTGATCAGTTTTAATTACTGCGGTTCTTTTATTGTTATCTCTTCCGGTTTTAGCTGGAGCTATTACAATATTGTTAACTGATCGAAATTTTAATACATCTTTTTTTGATCCTGCAGGGGGAGGAGATCCTATTTTATTTCAACATTTATTT
>SlikokOtu1453
TCTAGCCTCTTTAGAAGGGCACTCTGGTAGTTCAGTGGATTTTGCTATTTTTTCTTTGCATTTGGCTGGGGCTTCATCAATTATAGGGGCTATCAATTTTATTTCTACTATTTTAAATATACGAGGATATGGAATAGGGATAGAAAAGGTCCCTTTATTTGTTTGGTCAGTCTTAATTACAGCTGTATTATTACTTTTATCTTTACCTGTTTTGGCTGGGGCTATCACTATGCTTTTAACAGATCGAAATTTTAATACATCATTTTTCGACCCATCAGGGGGGGGGGACCCAGTTTTATTTCAACATTTATTT
>SlikokOtu444
TCTAGCCTCTTTAGAAGGGCACTCTGGTAGATCAGTGGATTTTGCTATTTTTTCTTTGCATTTGGCTGGGGCTTCATCAATTATAGGGGCTATCAATTTTATTTCCACTATTTTAAATATACGAGGATATGGAATAGGAATAGAAAAGGTCCCTTTATTTGTTTGGTCAGTCTTAATTACAGCTGTATTATTACTTTTATCTTTACCTGTTTTGGCTGGGGCTATTACTATGCTTTTAACAGATCGAAATTTTAATACATCATTTTTCGACCCATCAGGGGGGGGGGACCCAGTTTTATTCCAACATTTATTT
>SlikokOtu511
TCTAGCCTCTTTAGAAGGGCACTCTGGTAGATCAGTGGATTTTGCTATTTTTTCTTTGCATTTGGCTGGGGCTCCATCAATTATAGGGGCTATCAATTTTATTTCCACTATTTTAAATATACGAGGATATGGAATAGGAATAGAAAAGGTCCCTTTATTTGTTTGGTCAGTCTTAATTACAGCTGTATTATTACTTTTATCTTTACCTGTTTTGGCTGGGGCTATTACTATGCTTTTAACAGATCGAAATTTTAATACATCATTTTTCGACCCATCAGGGGGGGGGGACCCAGTTTTATTCCAACATTTATTT
>SlikokOtu1148
TCTAGCTTCTTTAGAGGGTCATTCTGGTAGTTCTGTTGATTTTGCAATTTTTTCTTTACACTTAGCTGGTGCTTCTTCTATTATAGGGGCTATTAATTTTATTTCTACAATTTTAAATATGCGTGGGTATGGAATAACTATAGAAAAAGTTCCTTTATTTGTATGGTCTGTTTTAATTACAGCTGTACTGTTATTATTATCTTTACCTGTGCTTGCAGGAGCTATCACTATGCTTTTAACTGATCGAAATTTTAATACTTCTTTTTTTGACCCTTCTGGGGGGGGTGATCCTGTGTTATTTCAACATTTATTT
>SlikokOtu121
TTTATCGTCTTTGGAAGGTCATTCTGGAAGTTCTGTAGATTTTGCTATTTTTTCTTTACATTTAGCCGGGGCTTCTTCAATTATAGGAGCTATTAATTTTATTTCTACTATTTTAAATATGCGATCATATGGGGTTACAATAGAAAAAGTTTCTTTATTTGTGTGATCTGTTTTAATTACTGCTGTTCTTTTATTATTATCGTTACCTGTGTTAGCAGGTGCTATTACTATACTTTTAACTGATCGAAATTTTAATACATCTTTTTTTGATCCTGCTGGAGGTGGGGATCCTATTTTATTCCAACATTTATTT
>SlikokOtu66
TTTATCGTCTTTGGAAGGTCATTCTGGAAGTTCTGTAGATTTTGCTATTTTTTCTTTACATTTAGCCGGGGCTTCTTCAATTATAGGAGCTATTAATTTTATTTCTACTATTTTAAATATGCGATCATATGGGATTACAATAGAAAAAGTTTCTTTATTTGTGTGATCCGTTTTAATTACTGCTGTTCTTTTATTATTATCGTTACCTGTGTTAGCAGGTGCTATTACTATACTTTTAACTGATCGAAATTTTAATACATCTTTTTTTGATCCTGCTGGAGGTGGGGATCCTATTTTATTCCAACATTTATTT
>SlikokOtu96
TTTATCGTCTTTGGAAGGTCATTCTGGAAGTTCTGTAGATTTTGCTATTTTTTCTTTACATTTAGCTGGGGCTTCTTCAATTATAGGAGCTATTAATTTTATTTCTACTATTTTAAATATGCGATCATATGGGGTTACAATAGAAAAAGTTTCTTTATTTGTGTGATCTGTTTTAATTACTGCTGTTCTTTTATTATTATCGTTACCTGTGTTAGCAGGTGCTATTACTATACTTTTAACTGATCGAAATTTTAATACATCTTTTTTTGATCCTGCTGGAGGTGGGGATCCTATTTTATTCCAACATTTATTT
>SlikokOtu1025
TCTTTCTTCTTTAGAGGGTCATTCTGGAAGATCAGTGGATTTTGCTATTTTTTCTTTACATTTAGCTGGTGCTTCTTCTATTATAGGGGCTATTAATTTTATTTCTACTATTTTAAATATACGAGGGTATGGAATAACTATAGAGAAAGTGCCTTTGTTTGTTTGATCGGTGTTAATTACGGCTGTTTTGTTACTTTTATCATTACCAGTTTTAGCGGGTGCTATTACTATGTTATTAACAGATCGTAATTTTAATACTTCATTTTTTGATCCTTCAGGGGGGGGTGATCCAATTTTATTCCAACATTTGTTT
>SlikokOtu1511
TCTTTCTTCTTTAGAGGGTCATTCTGGGAGATCAGTGGATTTTGCTATTTTTTCTTTACATTTAGCTGGTGCTTCTTCTATTATAGGGGCTATTAATTTTATTTCTACTATTTTAAATATACGAGGGTATGGAATAACTATAGAGAAAGTGCCTTTGTTTGTTTGATCGGTGTTAATTACGGCTGTTTTGTTACTTTTATCATTACCAGTTTTAGCGGGTGCTATTACTATGTTATTAACAGATCGTAATTTTAATACTTCATTTTTTGATCCTTCAGGGGGGGGTGACCCAATTTTATTCCAACATTTGTTT
>SlikokOtu1870
TCTTTCTTCTTTAGAGGGTCATTCTGGTAGATCAGTGGATTTTGCTATTTTTTCTTTACATTTAGCTGGTGCTTCTTCTATTATAGGGGCTATTAATTTTATTTCTACTATTTTAAATATACGAGGGTATGGAATAACTATAGAGAAAGTGCCTTTGTTTGTTTGATCGGTGTTAATTACGGCTGTTTTGTTACTTTTATCATTACCAGTTTTAGCGGGTGCTATTACTATGTTATTAACAGATCGTAATTTTAATACTTCATTTTTTGATCCTTCAGGGGGGGGTGATCCAATTTTATTCCAACATTTGTTT
>SlikokOtu2312
TCTTTCTTCTTTAGAGGGTCATTCTGGAAGATCAGTGGATTTTGCTATTTTTTCTTTACATTTAGCTGGTGCTTCTTCTATTATAGGGGCTATTAATTTTATTTCTACTATTTTAAATATACGAGGGTATGGAATAACTATAGAGAAAGTGCCTTTGTTTGTTTGATCGGTGTTAATTACGGCTGTTTTGTTACTTTTATCATTACCAGTTTTAGCGGGTGCTATTACTATGTTATTAACGGATCGAAATATAAATACTTCTTTCTTCGACCCAGCAGGAGGAGGAGATCCAATTTTATATCAACATTTATTT
>SlikokOtu857
TCTTTCTTCTTTAGAGGGTCATTCTGGAAGATCAGTGGATTTTGCTATTTTTTCTTTACATTTAGCTGGTGCTTCTTCTATTATAGGGGCTATTAATTTTATTTCTACTATTTTAAATATACGAGGGTATGGAATAACTATAGAGAAAGTGCCTTTGTTTGTTTGATCGGTGTTAATTACGGCTGTTTTGTTACTTTTATCATTACCAGTTTTAGCGGGTGCTATTACTATGTTATTAACAGATCGTAATTTTAATACTTCATTTTTTGATCCTTCAGGGGGGGGTGACCCAATTTTATTCCAACATTTGTTT
>SlikokOtu1858
GCTTGCTTCTTTGGAGGGACATTCTGGTAGATCAGTAGATTTTGCTATTTTTTCTTTACATTTAGCGGGAGCGTCATCTATTATGGGAGCTATTAATTTTATTTCTACTATTTTTAATATGCGGGGGTATGGAATAACTTTAGAAAGGATTCCTTTATTTGTTTGATCTGTATTAATTACAGCTGTTTTGTTGTTATTATCTTTGCCTGTTCTAGCTGGGGCTATTACTATACTTCTTACTGATCGAAATTTTAATACTTCTTTTTTTGACCCATCCGGGGGAGGAGATCCTGTTTTATTTCAACATTTATTT
>SlikokOtu1337
TTTAGCTTCTTTGGAGGGGCATTCTGGGGTTTCTGTGGATTTTGCTATTTTTTCTTTACATTTAGCGGGGGCTTCTTCTATTATAGGGGCTATTAATTTTATTTCTACTATTATAAATATACGATCTTATGATATTAGAATAGACAAAGTTTCATTATTTGTTTGATCGGTTTTAATTACTGCTGTCTTATTATTATTGTCATTACCAGTTTTAGCGGGAGCTATTACTATATTATTAACTGATCGAAATTTTAATACTTCTTTTTTTGATCCAGCGGGAGGGGGTGATCCTGTTTTATTTCAACATTTATTT
>SlikokOtu832
TCTTGCTTCTTTGGAAGGTCATGCTGGTAGTTCTGTCGATTTTGCTATTTTTTCTTTACATTTAGCAGGGGCCTCTTCTATTATAGGGGCTATCAATTTTATTTCTACTATTATTAACATACGAGGGTATGGTGTAACTATGGAAAAAGTTCCACTTTTTGTGTGATCTGTTTTAATTACGGCTGTTCTATTACTTTTATCCCTCCCGGTTTTGGCAGGGGCAATTACAATATTATTAACAGATCGAAATTTTAACACTTCTTTTTTTGATCCAGCGGGTGGAGGAGATCCTGTTTTATTTCAACATTTATTT
>SlikokOtu1865
CCTTTCTTCCTTAGAAGGTCATGCGGGTAGTTCTGTTGATTTTGCTATTTTTTCTCTTCATTTAGCTGGAGCTTCTTCTATTATAGGGGCTATTAATTTTATTTCTACCATTGTTAATATACGGGGCTATGGAATTTCTATGGAAAAAGTTCCACTTTTTGTTTGATCTGTATTAATTACAGCTGTTTTATTACTTCTCTCACTTCCTGTTTTAGCAGGAGCGATTACAATATTATTAACAGATCGTAATTTTAATACCTCTTTTTTTGATCCAGCTGGAGGAGGGGATCCAGTTTTATTTCAACATTTATTT
>SlikokOtu1925
CCTTTCTTCCTTAGAAGGTCATGCGGGCAGTTCTGTTGATTTTGCTATTTTTTCTCTTCATTTAGCTGGAGCTTCTTCTATTATAGGGGCTATTAATTTTATTTCTACCATTGTTAATATACGGGGTTATGGAATTTCTATGGAAAAAGTTCCACTTTTTGTTTGATCTGTATTAATTACAGCTGTTTTATTACTTCTCTCACTTCCTGTTTTAGCAGGGGCGATTACAATATTATTAACAGATCGTAATTTTAATACTTCTTTTTTTGACCCAGCTGGAGGAGGAGACCCAGTTTTATTCCAACATTTATTT
>SlikokOtu2056
CCTTTCTTCCTTAGAAGGTCATGCGGGCAGTTCTGTTGATTTTGCTATTTTTTCTCTTCATTTAGCTGGAGCTTCTTCTATTATAGGGGCTATTAATTTTATTTCTACCATTGTTAATATACGGGGCTATGGAATTTCTATGGAAAAAGTTCCACTTTTTGTTTGATCTGTATTAATTACAGCTGTTTTATTACTTCTCTCACTTCCTGTTTTGGCAGGGGCGATTACAATATTATTAACAGATCGTAATATTAATACTACCTTTTTTGACCCTGCCGGTGGGGGGGACCCTATCCTTTACCAACATTTATTT
>SlikokOtu286
CTTTCTTCCTTAGAAGGTCATGCGGGCAGTTCTGTTGATTTTGCTATTTTTTCTCTTCATTTAGCTGGAGCTTCTTCTATTATAGGGGCTATTAATTTTATTTCTACCATTGTTAATATACGGGGCTATGGAATTTCTATGGAAAAAGTTCCACTTTTTGTTTGATCTGTATTAATTACAGCTGTTTTATTACTTCTCTCACTTCCTGTTTTGGCAGGGGCGATTACAATATTATTAACAGATCGTAATTTTAATACTTCTTTTTTTGACCCAGCTGGAGGAGGAGATCCAGTTTTATTTCAACATTTATTT
>SlikokOtu356
TTTATCTTCTTTAGAAGGTCATTCGGGAAGATCTATAGATTTTGCTATTTTCTCTTTACATTTAGCTGGAGCTTCTTCAATTATAGGGGCTATTAATTTTATTTCTACAATTTTAAATATACGAGCTTATGGAGTCTCTATAGAAAAAGTTTCTTTATTTGTTTGATCAGTTTTAATTACAGCTGTACTTTTATTACTATCTTTACCTGTTTTAGCAGGAGCTATCACAATACTATTAACTGATCGTAATTTTAATACCTCTTTTTTCGATCCAGCTGGAGGAGGAGATCCTATTTTATTTCAACATTTATTT
>SlikokOtu21
TTTATCTTCATTAGAAGGACATTCTGGGGGATCCGTTGATTTTGCTATTTTTTCTTTACATTTAGCAGGGGCTTCCTCTATTATAGGGGCTATTAATTTTATTTCCACAATTTTAAATATACGGGCATATATAATTAGTATGGAAAAGGTGTCTTTATTTGTTTGATCCATTTTAATTACTGCTGTTCTTTTATTATTATCTTTACCTGTTTTAGCTGGGGCTATTACAATGCTATTGACTGATCGAAATTTTAATACATCATTTTTTGATCCTGCTGGAGGAGGAGATCCTATTTTATTTCAACATTTATTT
>SlikokOtu95
TCTATCTTCATTAGAAGGACATTCTGGGGGATCCGTTGATTTTGCTATTTTTTCTTTACATTTAGCAGGGGCTTCTTCTATTATAGGGGCTATTAATTTTATTTCCACAATTTTAAATATACGAGCATATATAATTAGTATGGAAAAGGTGTCTTTATTTGTTTGATCCATTTTAATTACTGCTGTTCTTTTATTATTATCTTTACCTGTTTTAGCTGGAGCTATTACAATACTATTGACTGATCGAAATTTTAATACATCATTTTTTGATCCTGCTGGAGGAGGAGATCCTATTTTATTTCAACATTTATTT
>SlikokOtu1456
TTTATCTTCATTAGAGGGACATTCTGGAGGATCCGTTGATTTTGCTATTTTTTCTCTACATTTAGCAGGGGCTTCTTCTATTATAGGGGCTATTAATTTTATTTCCACAATTTTAAATATACGAGTATATATAATTAGAATGGAAAAGGTATCTTTATTTGTTTGATCTATTTTAATTACTGCTGTCCTTTTATTATTATCTTTACCTGTTTTAGCTGGGGCTATTACTATACTATTGACTGACCGAAATTTTAATACATCATTTTTTGATCCTGCTGGAGGAGGAGATCCTATCTTATTTCAACATTTATTT
>SlikokOtu132
TTTATCTTCTTTAGAAGGACATTCTGGAGGTTCTGTCGATTTTGCTATTTTTTCTTTACATTTAGCAGGGGCATCTTCAATTATAGGGGCTATCAATTTTATTTCTACTATTTTAAATATGCGGGCTTATATAATTAGAATGGAAAAGGTTTCTTTATTTGTTTGGTCTATCTTAATTACTGCTGTTCTTTTATTATTATCTTTACCTGTATTAGCTGGAGCTATTACTATATTGTTAACTGATCGAAATTTTAATACTTCATTTTTTGACCCCGCGGGGGGAGGGGATCCCATTTTATTTCAGCATTTATTT
>SlikokOtu1596
TTTATCTTCTTTAGAAGGACATTCTGGAGGTTCTGTCGATTTTGCTATTTTTTCTTTACATTTAGCAGGGGCATCTTCAATTATAGGGGCTATCAATTTTATTTCTACTATTTTAAATATGCGGGCCTATATAATTAGAATGGAAAAGGTTTCTTTATTTGTTTGGTCTATCTTAATTACTGCTGTTCTTTTATTATTATCTTTACCTGTTTTAGCTGGAGCTATTACAATACTATTGACTGATCGAAATTTTAATACATCATTTTTTGATCCTGCTGGAGGAGGAGATCCTATTTTATTTCAACATTTATTT
>SlikokOtu2135
TTTATCTTCTTTAGAAGGACATTCTGGAGGTTCTGTCGATTTTGCTATTTTTTCTTTACATTTAGCAGGGGCATCTTCAATTATAGGGGCTATCAATTTTATTTCTACTATTTTAAATATGCGGGCCTATATAATTAGAATGGAAAAGGTTTCTTTATTTGTTTGGTCTATCTTAATTACTGCTGTTCTTTTATTATTATCTTTACCTGTATTAGCTGGAGCTATTACTATATTGTTAACTGATCGAAATTTTAATACTTCATTTTTTGATCCTGCTGGAGGAGGAGATCCTATTTTATTTCAACATTTATTT
>SlikokOtu268
TTTATCTTCATTAGAGGGACATTCTGGAGGATCCGTTGATTTTGCTATTTTTTCTTTACATTTAGCAGGTGCTTCTTCTATTATAGGAGCTATTAATTTTATTTCCACAATTTTAAATATACGAGCATATATAATTAGTATGGAAAAGGTGTCTTTATTTGTTTGATCCATTTTAATTACTGCTGTTCTTTTATTATTATCTTTACCTGTTTTAGCTGGAGCTATTACCATATTATTGACTGATCGAAATTTTAATACATCATTTTTTGATCCTGCTGGAGGAGGAGATCCTATTTTATTTCAACATTTATTT
>SlikokOtu639
TTTAGCATCAAGAATAGGTCATACGGGAAGTTCTATAGATTTTGCTATTTTTTCTCTTCATTTAGCTGGAGCTTCTTCTATTATAGGAGCAGTAAATTTTATTTCTACTATTATTAATATACGAATATTAGGTATATCTATAGAGAAAGTTCCTTTATTTGTTTGATCAGTTTTAATTACAGCTGTTTTATTATTACTTTCTTTACCTGTGTTAGCAGGTGCTATTACTATATTATTAACTGATCGAAATTTTAACACTTCTTTTTTTGATCCAGCGGGTGGAGGAGATCCTATTTTATTTCAACATTTATTT
>SlikokOtu189
TTTAGCTTCGGCTACTGGTCATGCAGGAAGTGCTGTGGATTTTGCTATTTTTTCATTACATTTAGCAGGTGCATCTTCAATTATAGGATCTATTAATTTTATTTCTACTATCATTAATATACGATCGGTTGGAATAAAGATAGATAAGGTACCATTATTTGTGTGATCTGTTATAATTACCACGGTTTTATTACTTTTATCACTACCTGTATTAGCAGGTGCTATTACTATGCTTCTGACTGATCGTAATTTTAATACGTCTTTTTTTGACCCTGCAGGGGGAGGGGATCCTATTTTATTTCAACATTTATTT
>SlikokOtu257
TTTAGCTTCGGCTACTGGTCATGCAGGAAGTGCTGTGGATTTTGCTATTTTTTCATTACATTTAGCAGGTGCATCTTCAATTATAGGATCTATTAATTTTATTTCTACTATCATTAATATACGATCGGTTGGAATAAAGATAGATAAGGTACCATTATTTGTGTGATCTGTTATAATTACCACGGTTTTATTACTTTTATCATTACCTGTATTAGCAGGTGCTATTACTATGCTTCTGACTGATCGTAATTTTAATACGTCTTTTTTTGACCCTGCAGGGGGAGGGGATCCTATTTTATTTCAACATTTATTT
>SlikokOtu2267
TTTAGCATCTGCTACAGGTCATGCTGGAAGTGCTGTTGATTTTGCTATTTTTTCATTACATTTAGCAGGAGCATCTTCTATTATAGGTTCCATTAATTTTATTTCTACTATTATTAATATACGATCAAGTGGTATAAAAATAGATAAAGTTCCGTTATTTGTGTGATCTGTTATAATTACCACTGTATTATTACTTTTATCATTACCTGTATTAGCAGGTGCTATTACTATACTTTTAACAGATCGAAATTTTAATACTTCTTTCTTTGATCCTGCTGGAGGAGGAGATCCTATTTTATTTCAACATTTGTTT
>SlikokOtu140
TCTTGCATCTATAATAGGACATCCTGGATTTGCAGTTGATTTTGCTATTTTTTCTTTACATTTAGCTGGAGCATCATCTATTATAGGATCAATTAATTTTATTTCTACAATTATAAATATACGGTCAGTAGGAATGAAAATAGATAAGATTTCTTTGTTTGTATGATCAGTTTTAATTACAACTGTATTGCTATTATTATCACTTCCAGTTTTAGCAGGAGCAATTACTATACTTTTAACTGATCGGAATTTTAATACATCTTTTTTTGATCCTGCAGGAGGAGGAGATCCTATTTTATTTCAACATCTATTT
>SlikokOtu28
TCTTGCATCTATAATAGGACATCCTGGATTTGCAGTTGATTTTGCTATTTTTTCTTTACATTTAGCCGGAGCATCATCTATTATAGGATCAATTAATTTTATTTCTACAATTATAAATATACGGTCAGTAGGAATGAAAATAGATAAGATTTCTTTGTTTGTGTGATCAGTTTTAATTACAACTGTATTGCTATTATTATCACTTCCAGTTTTAGCAGGAGCAATTACTATACTTTTAACTGATCGGAATTTTAATACATCTTTTTTTGATCCTGCAGGAGGAGGAGATCCTATTTTATTTCAACATCTATTT
>SlikokOtu157
TTTAGCATCTTTAATAGGACATGCTGGTAGTGCTGTTGATTTTGCAATTTTTTCTCTTCATTTAGCAGGTGCTTCATCTATTATAGGGGCTATTAATTTTATTTCTACTATTATTAATATACGATCATTAGGAATAACAATAGAAAAAGTTCCATTGTTTGTATGATCGGTTATTATTACTGCTGTATTATTATTATTATCTCTTCCAGTTTTAGCCGGGGCTATTACTATATTGTTAACTGATCGAAATTTTAATACGTCGTTTTTTGATCCAGCTGGAGGAGGAGATCCTATTTTGTTTCAACATTTATTT
>SlikokOtu1107
TTTAGCTTCTATTGTAGGACATAATGGAAGATCTGTAGATTTTGCAATTTTTTCTTTACATTTAGCTGGTGCTTCTTCAATTATAGGAGCTATTAATTTTATTTCTACTATTATTAATATACGGTCCTTAGGAATATCTCTTGATAAGGTTCCTTTATTCGTTTGATCTGTTATGATTACTGCTGTTTTATTATTATTTTCTTTACCGGTTTTAGCAGGAGCTATTACTATATTATTAACTGATCGAAATTTTAATACTTCTTTTTTTGATCCTGCAGGAGGGGGTGATCCTATTTTATTTCAACATCTATTT
>SlikokOtu698
TTTAGCTTCTATTGTAGGACATAATGGAAGATCTGTAGATTTTGCAATTTTTTCTTTACATTTAGCTGGTGCTTCTTCAATTATAGGAGCTATTAATTTTATTTCTACTATTATTAATATACGGTCCTTAGGAATATCTCTTGATAAGGTTCCTTTATTCGTTTGATCTGTTATGATTACTGCTGTTTTATTATTACTTTCTTTACCGGTTTTAGCAGGAGCTATTACTATATTATTAACTGATCGAAATTTTAATACTTCTTTTTTTGATCCTGCAGGAGGGGGTGATCCTATTTTATTTCAACATCTATTT
>SlikokOtu471
TTTAGCTTCTATTGTGGGACATAATGGAAGTTCGGTAGATTTTGCTATTTTTTCCTTACATTTAGCTGGGGCTTCATCCATTATAGGTGCTATTAATTTTATTTCAACTGTTATTAATATACGGTCAGTAGGAATATCCATAGATAAAATTCCTTTATTTGTGTGATCTGTTGTAATTACTGCTGTATTATTATTATTGTCTTTACCTGTTTTAGCAGGTGCTATTACTATGTTGTTAACTGATCGAAATTTTAATACTTCTTTTTTTGATCCTGCTGGAGGAGGTGATCCTATTTTATTTCAACATTTATTT
>SlikokOtu100
TTTAGCATCTTTGGAAGGGCATTCAGGGAGATCTGTGGATTTTGCTATTTTTTCTCTTCATTTGGCTGGGGCTTCTTCTATTATAGGAGCCATTAATTTTATTTCCACAATTATTAATATGCGGATAAGAGGGGTTTCTATAGAAAAGGTTCCATTATTTGTGTGATCTGTATTAATCACTGCGGTGTTGCTACTTTTATCCCTTCCAGTTTTAGCTGGGGCTATCACTATATTGTTAACTGACCGAAATTTTAATACTTCTTTTTTTGATCCTTCTGGTGGGGGAGATCCGGTGCTTTTCCAACATTTATTT
>SlikokOtu1541
CTTAGCTTCCTTGGAAGGACATTCAGGGAGATCTGTGGATTTTGCTATTTTTTCTCTTCATTTGGCTGGGGCTTCTTCTATTATAGGGGCTATTAATTTTATTTCCACAATTATTAATATACGGATAAGAGGAATTTCTATAGAAAAGGTCCCATTATTTGTGTGATCTGTATTAATTACTGCGGTGTTATTACTTTTATCCCTTCCAGTTTTAGCTGGGGCTATCACTATATTGTTAACTGATCGAAATTTTAATACTTCTTTTTTTGACCCTTCTGGTGGGGGAGATCCAGTGCTTTTCCAACATTTATTT
>SlikokOtu1987
TTTAGCATCTTTGGAAGGGCATTCAGGGAGATCTGTGGATTTTGCTATTTTTTCTCTTCATTTGGCTGGGGCTTCTTCTATTATAGGGGCCATTAATTTTATTTCCACAATTATTAATATACGGATAAGAGGGATTTCTATAGAAAAGGTTCCATTATTTGTGTGATCTGTATTAATTACTGCGGTGTTACTACTTTTATCCCTCCCAGTTTTAGCTGGGGCCATCACTATATTGTTAACTGACCGAAATTTTAATACTTCTTTTTTTGATCCTTCTGGCGGGGGAGATCCGGTGCTTTTTCAACATTTATTT
>SlikokOtu820
TTTAGCATCTTTGGAAGGGCATTCAGGGAGATCTGTGGATTTTGCTATTTTTTCTCTTCATTTGGCTGGGGCTTCTTCTATTATAGGAGCCATTAATTTTATTTCCACAATTATTAATATGCGGATAAGAGGGGTTTCTATAGAAAAGGTTCCATTATTTGTGTGATCTGTATTAATTACTGCGGTGTTGCTACTTTTATCCCTCCCAGTTTTAGCTGGGGCTATCACTATATTGTTAACTGACCGAAATTTTAATACTTCTTTTTTTGATCCTTCTGGCGGGGGAGATCCGGTGCTTTTCCAACATTTATTT
>SlikokOtu979
TTTAGCATCCTTGGAAGGACATTCAGGGAGATCTGTGGATTTTGCTATTTTTTCTCTTCACTTGGCTGGGGCTTCTTCTATTATAGGGGCCATTAATTTTATTTCCACAATTATTAACATGCGGATAAGAGGAATTTCTATAGAAAAGGTCCCATTATTTGTGTGATCTGTGTTAATTACTGCGGTGTTATTACTTTTATCCCTTCCAGTTTTAGCTGGTGCTATCACCATATTGTTAACTGACCGAAATTTTAATACCTCTTTTTTTGACCCCTCTGGTGGGGGAGATCCTGTGCTTTTTCAACATTTATTT
>SlikokOtu1010
TCTTGCTTCTTTAGATGGTCATCCTGGGAGATCTGTGGATTTTGCAATTTTCTCTCTTCATTTAGCAGGGGCTTCTTCTATTATAGGGGCGATTAATTTTATTTCCACGATTATTAATATACGGATAAGAGGAGTTACTATGGAAAAAGTCCCTCTTTTTGTGTGGTCAGTATTAATTACTGCTGTTTTATTATTATTATCTTTACCTGTTCTAGCAGGAGCTATTACTATACTGCTTACGGATCGAAATTTTAATACGTCTTTTTTCGACCCTTCAGGGGGAGGAGACCCAGTGTTGTTCCAACATTTGTTT
>SlikokOtu1386
TCTTGCTTCTTTAGATGGTCATCCTGGGAGATCTGTGGATTTTGCAATTTTCTCTCTTCATTTAGCAGGGGCTTCTTCTATTATAGGGGCGATTAATTTTATTTCCACGATTATTAATATACGGATAAGAGGAGTTACTATGGGAAAAGTCCCTCTTTTTGTGTGGTCAGTATTAATTACTGCTGTTTTATTATTATTATCTTTACCTGTTCTAGCAGGAGCTATTACTATACTGCTTACGGATCGAAATTTTAATACGTCTTTTTTCGACCCTTCAGGGGGAGGAGACCCAGTGTTGTTCCAACATTTGTTT
>SlikokOtu321
TCTTGCTTCTTTAGATGGTCATCCTGGGAGATCTGTGGATTTTGCAATTTTCTCTCTTCATTTAGCAGGGGCTTCTTCTATTATAGGGGCGATTAATTTTATTTCCACGATTATTAATATACGGATAAGAGGAGTTACTATGGAAAAAGTCCCTCTTTTTGTGTGGTCAGTATTAATTACTGCTGTTTTATTATTATTATCTTTACCTGTTCTAGCAGGAGCTATTACTATACTGCTTACGGATCGAAATTTTAATACGTCTTTTTTCGATCCTTCAGGGGGAGGAGATCCAGTGTTGTTCCAACATTTGTTT
>SlikokOtu1103
CTTATCTTCTTTAGAAGGACATGGCGGAAGATCCGTAGATTTTGCAATTTTTTCTCTTCATTTAGCTGGGGCTTCTTCTATTATGGGAGCAGTAAATTTTATTTCTACTATTTTAAATATACGATTATATGGGATAACTATAGAAAAAGTTTCTTTATTTGTATGATCTGTATTGATTACTGCTATTCTATTATTATTATCATTACCTGTGTTAGCAGGTGCTATTACTATATTATTAACTGATCGTAATTTTAATACTTCATTTTTTGATCCAGCTGGAGGAGGAGATCCAATTTTATTTCAGCATTTATTT
>SlikokOtu1469
CTTATCTTCTTTAGAAGGACATGGCGGAAGATCCGTAGATTTTGCAATTTTTTCTCTTCATTTAGCTGGGGCTTCTTCTATTATGGGAGCAGTAAATTTTATTTCTACTATTTTAAATATACGATTATATGGAATAACTATAGAAAAAGTTTCTTTATTTGTATGATCTGTATTGATTACTGCTATTCTATTATTATTATCATTACCTGTGTTAGCAGGTGCTATTACTATATTACTAACTGATCGTAATTTTAATACTTCATTTTTTGATCCGGCTGGGGGAGGAGATCCAATTTTATTTCAGCATTTATTT
>SlikokOtu1575
CTTATCTTCTTTAGAAGGACATGGCGGAAGATCTGTAGATTTTGCAATTTTTTCTCTTCATTTAGCTGGGGCTTCTTCTATTATGGGAGCAGTAAATTTTATTTCTACTATTTTAAATATACGATTATATGGAATAACTATAGAAAAAGTTTCTTTATTTGTATGATCTGTATTAATTACTGCTATTTTATTATTATTATCATTACCTGTGTTAGCAGGTGCTATTACTATATTACTAACTGATCGAAATTTTAATACTTCATTTTTTGATCCAGCTGGAGGAGGAGATCCAATTTTATTTCAGCATTTATTT
>SlikokOtu2001
TTTATCTTCTTTAGAAGGGCATGGTGGAAGATCCGTAGATTTTGCAATTTTTTCTCTTCATTTAGCTGGAGCTTCTTCTATTATAGGAGCAGTAAATTTTATTTCTACTGTTTTAAATATACGATTATATGGAATAACTATAGAAAAAGTTTCTTTATTTGTATGATCTGTATTGATTACTGCTATTCTATTATTATTATCATTACCTGTATTAGCAGGTGCTATTACTATATTATTAACTGATCGAAATTTTAATACTTCATTTTTTGATCCAGCTGGAGGAGGAGATCCAATTTTATTTCAGCATTTATTT
>SlikokOtu2192
TTATCTTCTTTAGAAGGACATGGTGGAAGATCTGTAGATTTTGCAATTTTTTCTCTTCATTTAGCTGGGGCTTCTTCTATTATAGGAGCAGTAAATTTTATTTCTACTGTTTTAAATATACGATTGTATGGAATAACTATAGAAAAAGTCTCTTTATTTGTATGATCTGTATCGATTACTGCTATCCTATTATTATTATCATTACCTGTATTAGCAGGTGCTATTACTATATTATTAACTGATCGAAATTTTAATACTTCATTTTTTGATCCAGCTGGAGGAGGAGATCCAATTTTATTTCAGCATTTATTT
>SlikokOtu2316
TTTATCTTCTTTAGAAGGACATGGTGGAAGATCCGTAGATTTTGCAATTTTTTCTCTTCATTTAGCTGGAGCTTCTTCTATTATAGGAGCAGTAAATTTTATTTCTACTGTATTAAATATACGATTATATGGAATAACTATAGAAAAAGTTTCTTTATTTGTATGATCTGTATTGATTACTGCTATTCTATTATTATTATCATTACCTGTATTAGCAGGTGCTATTACTATATTATTAACTGATCGAAATTTTAATACTTCATTTTTTGATCCAGCTGGAGGAGGAGATCCAATTTTATTTCAGCATTTATTT
>SlikokOtu778
CTTATCTTCTTTAGAAGGACATGGCGGAAGATCCGTAGATTTTGCAATTTTTTCTCTTCATTTAGCTGGGGCTTCTTCTATTATGGGAGCAGTAAATTTTATTTCTACTATTTTAAATATACGATTATATGGAATAACTATAGAAAAAGTTTCTTTATTTGTGTGATCTGTACTGATTACTGCTATTCTATTATTATTATCATTACCTGTGTTAGCAGGTGCTATTACTATATTACTAACCGATCGAAATTTTAATACTTCATTTTTTGATCCAGCTGGAGGAGGAGATCCAATTTTATTTCAGCATTTATTT
>SlikokOtu364
TTTATCTTCTTTAGATGGACATGGTGGTAGATCTGTAGATTTTGCTATTTTTTCTCTTCATTTAGCAGGTGCTTCTTCTATTATGGGAGCTGTAAATTTTATTTCAACTATTTTAAATATACGCTCATATGGAATAACAATAGAAAAAGTTTCATTATTTGTTTGATCAGTTTTAATTACTGCTGTATTGCTACTATTATCATTACCTGTATTAGCAGGTGCTATCACTATATTACTAACTGATCGAAATTTTAATACTTCTTTCTTTGATCCTGCTGGGGGTGGGGATCCTATTTTATTTCAACATTTGTTT
>SlikokOtu71
TTTATCTTCTTTAGATGGACATGGTGGTAGATCTGTAGATTTTGCTATTTTTTCTCTTCATTTAGCAGGTGCTTCTTCTATTATGGGAGCTGTAAATTTTATTTCAACTATTTTAAATATACGTTCATACGGAATAACAATAGAAAAAGTTTCATTATTTGTTTGATCAGTTTTAATTACTGCTGTATTGCTATTATTATCATTACCTGTATTAGCAGGTGCTATCACTATATTACTAACTGATCGAAATTTTAATACTTCTTTCTTTGATCCTGCTGGGGGTGGGGATCCTATTTTATTTCAACATTTGTTT
>SlikokOtu1302
TTTATCATCTTTAGATGGTCATGGGGGTAGATCTGTAGATTTTGCTATTTTTTCTCTTCATTTAGCTGGTGCTTCATCAATTATAGGGGCTGTAAATTTTATTTCTACAGTATTAAATATACGGTCTTATAGAATAACTATAGAGAAAATTTCATTGTTTGTATGATCAGTATTAATTACTGCTGTATTATTATTATTATCTTTACCTGTTTTAGCAGGAGCTATTACTATATTATTAACTGATCGAAATTTAAATACATCTTTTTTTGACCCTGCTGGAGGAGGAGATCCAATTTTATACCAACATTTATTT
>SlikokOtu507
TTTATCATCTTTAGATGGTCATGGGGGTAGATCTGTAGATTTTGCTATTTTTTCTCTTCATTTAGCTGGTGCTTCATCAATTATAGGGGCTGTAAATTTTATTTCTACAGTATTAAATATACGGTCTTATAGAATAACTATAGAGAAAATTTCATTGTTTGTATGATCAGTATTAATTACTGCTGTATTATTATTATTATCTTTACCTGTTTTAGCAGGAGCTATTACTATATTATTAACTGATCGAAATTTTAATACTTCTTTTTTTGATCCAGCTGGGGGTGGGGATCCTGTTTTATTCCAACATTTGTTT
>SlikokOtu1568
TTTATCATCATTAGATGGACATAATGGAAGATCTGTTGATTTTGCTATTTTTTCTCTTCATTTAGCTGGAGCTTCTTCAATTATAGGGGCTGTAAATTTTATTAGAACTATTTTAAATATACGTATATATGAAATATCTATAGAAAAAATTTCTTTATTTGTTTGATCAGTATTAATTACTGCTGTTTTATTATTATTATCATTACCTGTATTAGCAGGTGCTATTACTATATTATTGACTGATCGAAATTTTAATACATCTTTTTTTGATCCTGCTGGGGGAGGAGATCCTGTATTATTTCAACATTTATTT
>SlikokOtu87
TTTATCATCTTTAGATGGACATGGGGGTAGTTCAGTAGATTTTGCAATTTTTTCTTTACATTTAGCTGGAGCTTCTTCTATTATAGGAGCTGTTAATTTTATTTCTACTATTTTGAATATACGATCATATGGAATAAGAATAGAAAAAGTTCCTTTATTTGTTTGATCAGTTTTAATTACTGCTGTATTATTACTTTTATCTTTACCTGTTTTGGCAGGTGCTATTACTATATTATTAACTGATCGAAATTTTAATACATCATTTTTTGATCCTGCTGGAGGTGGTGATCCAATTTTATTTCAACATTTATTT
>SlikokOtu2315
GTTATCTTCTTTAGAAGGACATGGTGGAAGATCTGTAGATTTTGCAATTTTTTCTCTTCATTTAGCTGGAGCTTCTTCTATTATAGGAGCAGTAAATTTTATTTCTACTGTATTAAATATACGATCATATGGAATAACTATAGAAAACGTTTCTTTTATTGTGTGATCTGTGTTAACTACTGCTGTTTTATTATTATTATCATAACCTGTATTAGCAGGTGCTATTACTATATTATTAACTGATCGAAATTTTAATACTTCATTTTTTGACCCAGCTGGGGAAGGGGATCCTATTTTATTTCAGCATTTATTT
>SlikokOtu2173
TTTAGCTTCTAGAGTAGGTCATATAGGAAGATCAATGGATTTTGCTATTTTTTCTCTTCATTTAGCTGGTGCTTCATCAATTATAGGAGCTGTTAATTTTATTTCTACAATTATTAATATACGGAGTGAGGGAATAAGAATGGAAAAAGTTCCTTTATTTGTTTGATCTGTTTTAATTACAGCTATTTTATTGCTTTTATCGCTTCCTGTTTTAGCAGGAGCTATTACTATGTTATTGACTGATCGAAATTTAAATACCTCATTCTTTGACCCTGCTGGTGGAGGAGACCCTATTCTTTACCAACATTTATTT
>SlikokOtu420
TTTAGCTTCTAGAGTAGGTCATATGGGAAGATCAATGGATTTTGCTATTTTTTCTCTTCATTTAGCTGGTGCTTCATCAATTATAGGAGCTGTTAATTTTATTTCTACAATTATTAATATACGGAGTGAGGGGATAAGAATGGAAAAAGTTCCTTTATTTGTTTGATCTGTTTTAATTACAGCTATTTTATTGCTTTTATCGCTTCCTGTTTTAGCAGGAGCTATTACTATATTATTGACTGATCGTAATTTTAATACTTCTTTTTTTGACCCGGCTGGGGGAGGGGATCCAATTTTATTTCAACATTTGTTT
>SlikokOtu85
TTTAGCTTCTAGAGTAGGTCATATAGGAAGATCAATGGATTTTGCTATTTTTTCTCTTCATTTAGCTGGTGCTTCATCAATTATAGGAGCTGTTAATTTTATTTCTACAATTATTAATATACGGAGTGAGGGGATAAGAATGGAAAAAGTTCCTTTATTTGTTTGATCTGTTTTAATTACAGCTATTTTATTGCTTTTATCGCTTCCTGTTTTAGCAGGAGCTATTACTATGTTATTGACTGATCGTAATTTTAATACTTCTTTTTTTGACCCGGCTGGGGGAGGGGATCCAATTTTATTTCAACATTTGTTT
>SlikokOtu263
TTTAGCTTCAAGAGTAGGTCACATAGGGAGATCAATAGATTTTGCTATTTTTTCTCTTCATTTAGCGGGGGCTTCTTCAATTATAGGAGCTGTTAATTTTATTTCTACAATCATTAATATACGTGTAACAGGAATAACTATAGAAAAGGTTCCTTTATTTGTATGATCTGTTTTAATTACGGCTATTTTACTTCTTCTGTCTTTACCTGTGTTAGCGGGGGCTATTACAATATTATTAACTGATCGAAATTTTAATACTTCTTTTTTTGATCCTGCTGGGGGAGGAGATCCTATTTTATTTCAACATTTGTTT
>SlikokOtu678
TTTAGCTTCAAGAGTAGGTCACATAGGGAGATCAATAGATTTTGCTATTTTTTCTCTTCATTTAGCGGGGGCTTCTTCAATTATAGGAGCTGTTAATTTTATTTCTACAATCATTAATATACGTGTAACAGGAATAACTATAGAAAAGGTTCCTTTATTTGTATGATCTGTTTTAATTACGGCTATTTTACTTCTTCTGTCTTTACCTGTGTTAGCGGGGGCTATTACAATATTATTAACTGATCGAAATTTTAATACTTCTTTTTTTGATCCTGCTGGGGGAGGAGATCCTATTTTATTTCAACATTTATTC
>SlikokOtu697
TTTAGCTTCAAGAGTAGGTCACATAGGGAGATCAATAGATTTTGCTATTTTTTCTCTTCATTTAGCGGGGGCTTCTTCAATTATAGGAGCTGTTAATTTTATTTCTACAATCATTAATATACGTGTAACAGGAATAACTATAGAAAAGGTTCCTTTATTTGTATGATCTGTTTTAATTACGGCTATTTTACTTCTTCTGTCTTTACCTGTGTTAGCGGGGGCTATTACAATATTATTAACTGATCGAAATTTTAATACATCTTTTTTTGATCCTGCGGGGGGAGGTGATCCTATTTTATTTCAACATTTATTC
>SlikokOtu242
TTTAGCATCAAGTGTTGGGCATATAGGAAGATCTATAGATTTTGCTATTTTTTCTCTTCATTTAGCGGGAGCTTCTTCAATTATAGGGGCTGTAAATTTTATTTCTACAATTATTAATATACGTGTGGTGGGGATAACTATAGAAAAAGTTCCTTTATTTGTATGGTCTGTTTTAATTACAGCTATTTTACTTTTATTATCTTTACCTGTTTTGGCAGGGGCTATTACAATATTATTAACTGATCGAAACTTTAATACTTCTTTTTTTGACCCAGCTGGTGGAGGTGATCCTATTTTATTTCAACATTTATTT
>SlikokOtu376
TTTAGCATCAAGTGTTGGGCATATAGGAAGATCTATAGATTTTGCTATTTTTTCTCTTCATTTAGCGGGAGCTTCTTCAATTATAGGGGCTGTAAATTTTATTTCTACAATTATTAATATACGTGTGGTAGGGATAACTATAGAAAAAGTTCCTTTATTTGTATGGTCTGTTTTAATTACAGCTATTTTACTTTTATTATCCTTACCTGTTTTGGCAGGGGCTATTACAATATTATTAACTGATCGAAACTTTAATACTTCTTTTTTTGACCCAGCTGGTGGAGGTGATCCTATTTTATTTCAACATTTATTT
>SlikokOtu220
TTTAGCTTCTAGAGTTGGTCATATAGGTAGATCAATAGATTTTGCTATTTTTTCTCTTCATTTAGCTGGTGCTTCTTCTATTATAGGAGCTGTAAATTTTATTTCTACTATTATTAATATACGGGTTTCTGGGATAAGTATAGAGAAAGTTCCGTTATTTGTTTGATCTGTTTTTATTACTGCTATTTTGCTTCTTTTGTCTTTACCTGTATTAGCTGGGGCTATTACTATATTACTTACAGATCGAAATTTTAATACTTCTTTTTTTGATCCTGCAGGAGGAGGTGATCCTATTTTATTTCAACATTTATTT
>SlikokOtu590
TTTAGCTTCTAGAGTTGGGCATATAGGTAGATCAATGGATTTTGCTATTTTTTCTCTTCATTTGGCTGGTGCTTCTTCTATTATAGGAGCTGTTAATTTTATTTCTACAATTATTAATATACGGGTTTCTGGGATAAGAATAGAGAAGGTTCCGTTATTTGTTTGATCTGTATTTATTACTGCTATTTTACTTCTTTTATCTTTGCCTGTTTTAGCTGGGGCTATTACTATATTACTTACAGATCGAAATTTTAATACTTCTTTTTTTGATCCTGCAGGAGGGGGGGATCCTATTTTATTTCAACATTTATTT
>SlikokOtu1978
TTTATCTAGAAAAATTTTTCATAGAAGAAACTCTGTAGATTTAGCAATTTTTAGATTACATTTAGCAGGAGCCTCTTCTATTATAGGAGCAATTAATTTTATTAGAACTATTTTAAATATACGTCCAAAAAAATTAAACATAGAACGAGTTTCTTTATTTGTCTGATCTGTATTAATTACTGCTATTTTGCTTCTTCTTTCTCTACCTGTTCTAGCAGGAGCTATTACAATATTACTTTTAGACCGTAATTTTAATACTACTTTTTTTGACCCAAGAGGGGGGGGAGATCCTATTCTCTACCAACATATATTT
>SlikokOtu331
TTTGGCTGGAAATCTATTTCATTCAGGGATCTCCGTTGATCTGGCTATTTTCAGTTTACACTTAGCAGGAGCCTCTTCCATCTTAGGAGCAATTAATTTTATCACCACAATCATAAACATACGATCTTCTTCAATAACTCTAGATTCAATTCCATTATTTGTGTGATCAGTTCTAATTACCGCAGTTTTACTGCTTTTATCTTTACCGGTTTTAGCAGGTGCTATTACAATATTATTAACAGATCGAAATTTTAACACATCATTTTTTGATCCCTCAGGTGGAGGAGACCCCATCCTATATCAACACCTATTT
>SlikokOtu1176
ACTAGCGGGTAACATATTCCATTCAGGAATTTCAGTCGACCTAGCCATTTTTAGATTACATCTGGCAGGGGCATCATCCATCCTAGGAGCTATTAACTTCATTACTACAATCATAAATATACGATCCTCAGCCATGAGCATAGACGCCATTCCTTTATTTGTGTGATCTGTTTTAATCACAGCAATTCTCTTGCTTCTGTCACTGCCCGTTCTTGCGGGTGCTATCACTATACTCCTAACAGACCGAAATTTTAATACATCATTTTTTGATCCCACAGGAGGTGGTGACCCTATTTTATACCAACATCTATTC
>SlikokOtu618
TCTCTCAGGTAATTTATTTCATTCAGGGTTTTCTGTTGATTTAGCAATTTTTAGTTTACATTTAGCAGGTGCTTCTTCTATTTTAGGGGCCATTAATTTCATTACGACAATTATAAATATACGTTCGTCTTCTATAACATTAGATTCAATTCCATTATTTGTTTGATCTGTTTTAATTACAGCTATTCTCCTACTTTTATCATTGCCTGTTTTAGCTGGAGCTATCACAATACTTTTAACAGATCGTAATTTTAACACAAGATTTTTCGATCCGGCTGGAGGAGGAGACCCAATTCTTTATCAACATCTATTT
>SlikokOtu1224
ATTAAGTAGTATTGAAGCCCATTCTGGACCTTCAGTTGATTTAGCAATTTTCAGCTTACATCTATCTGGTGCATCTTCAATCGCAGGAGCTATAAATTTTATTGTAACAATTGTTAACATGAGAGCACGTGGTATGGAATTTTACCAATTACCTTTATTTGTGTGAGCCGTATTCGTAACAGCAATTTTATTATTATTATCTTTACCCGTATTAGCAGGAGCTATTACAATGCTATTATTTGATCGAAACTTAGGAACTGTATTTTTTAATGCTGCTGGAGGTGGTGACCCTGTATTATATCAACATTTATTT
>SlikokOtu2297
TCTATCTGATGTCATGTTTCATTCAAATGTATCAGTAGACCTGGCTATTTTTAGTCTGCATTTGGCAGGGGTTTCTTCAATCTTGGGAGCAATTAATTTTATCACAACTATTATAAACATACGCTCCTCTTGCATATCTATAGACTCCATACCTTTATTCGTTTGATCCGTTTTAATCACAGCCATTCTTTTACTGCTATCTCTACCTGTACTAGCAGGAGCTATCACGATACTTTTAACTGATCGGAATTTCAACACCTCTTTCTTTGATCCTGCTGGAGGAGGGGATCCCATCCTATATCAACACCTCTTT
>SlikokOtu1455
TTTATCTACAAATTTGTCTCATTCAGGAGCTTCAGTAGATTTAACAATCTTTTCTCTCCATTTAGCAGGAGTGTCCTCAATCTTAGGAGCTATTAACTTTATGTCCACCATTATTAACATACGAAATCCTAGCATATCCTTCGAACGAATTCCTTTATTTGTATGATCAGTATTTATCACGGTCCTATTATTACTTTTATCCCTTCCAGTATTAGCTGGAGCCATTACAATACTACTAACAGACCGAAACTTTAACACTTCTTTCTTCGACCCTATAGGGGGAGGAGATCCGATTTTATATCAACATTTATTT
>SlikokOtu1284
ATTATCAAGTTTTTTAGCCCACAGCTACGCTTCTATTGAATTATCTATTTTTTCTTTACACCTTGCAGGAGCAGCTTCAATTTTAGGAGCAATCAACTTCCTCACCACCTTCAAAAACATAAGCAACAAAAATCTTTGATGAGATATAATCCCCCTATTTGTATGGGCTATTATAATCACAGTTGTTCTCTTATTGCTGTCTCTTCCAGTATTAGCAGGAGCAATCACTATACTTCTCATAGATCGTAATTTTAACACTACCTTCTTTGATCCTTCTGGGGGAGGAGATCCTATTATATATCAACATTTATTT
>SlikokOtu715
TTTATCTAATTATTTATTTCATGGAGGTATCTCTGTTGATTTAACTATTTTTTCTTTGCATATGGCCGGTGTCTCATCTATTTTAGGGGCTATCAATTTTATTACTACTATTTTTAATATGCGAATGAGCATGATAAATTTTGAACGATTACCTTTATTTGTTTGGTCAGTGTTAATTACAGCTGTTCTATTATTATTATCTTTACCTGTTTTAGCTGGGGCTATTACTATATTATTAACTGACCGGAATTATAATACTTCATTTTTCGATCCGGCTGGAGGTGGAGATCCTATCCTGTATCAACATTTATTT
>SlikokOtu1330
CCTATCAACACAAATATTCCACAGAGGGGTGGGAGTAGATATGGCTATTTTTTCACTCCATCTCGCTGGAGTATCCTCTATCCTAGGGGCAATTAATTTCATTACGACAATTTTAAATCTACGAATAAAAGCTATAAGATTTGAGCAGATTCCCCTATTCGTGTGATCAGTTTTAATCACTGCAGTACTACTTCTACTCTCATTACCTGTGCTAGCAGGAGCCATCACAATGCTGCTAACAGATCGAAACTTCAACACATCTTTTTTTGACCCAGCTGGGGGAGGAGACCCAATCCTATACCAACATCTATTT
>SlikokOtu1712
TCTTTCTAATCAACTTTTTCATGAGGGTATTTCAGTTGACTTAACTATTTTTTCTCTTCATTTAGCAGGAATTTCCTCAATTTTGGGAGCTATTAATTTTATCACAACAATTTTTAATATACGAGAAAATTCTATATCTTTTGAACGTCTTCCTTTATTTGTATGATCTGTTATAATTACTGCTATTCTCCTTTTACTATCTTTACCAGTATTAGCAGGTGCTATTACTATATTACTAACTGATCGAAATTTTAATACAACTTTTTTTGACCCTTCTGGGGGAGGAGATCCTATTTTATATCAACATTTATTT
>SlikokOtu174
TTTAGCTGCGGGTATTGCTCACGCAGGGGCCTCAGTTGACCTCTCAATTTTTAGCCTACATTTAGCAGGTGCTTCTTCAATTCTAGGAGCTGTAAATTTTATTACAACTATTATTAATATACGAACACCTGGCATATCCTGGGATCAAACACCTTTATTTGTTTGATCAGTTTTTTTAACAGCCATTTTACTTCTTCTTTCTTTACCTGTTTTAGCTGGTGCTATTACCATATTATTGACAGATCGAAATCTTAATACGTCTTTTTTTGACCCTGCAGGAGGTGGGGACCCAATTTTATACCAACACTTATTT
>SlikokOtu227
TTTAGCTGCGGGTATTGCTCACGCAGGGGCCTCAGTTGACCTCTCAATTTTTAGTCTACACTTAGCGGGTGCTTCTTCAATTCTAGGGGCTGTAAATTTTATTACAACTATTATTAATATACGAACACCTGGCATATCCTGGGATCAAACACCTTTATTTGTTTGATCAGTTTTTTTAACAGCCATTTTACTTCTTCTTTCTTTACCTGTTTTAGCTGGTGCTATTACCATATTATTAACAGATCGAAATCTTAATACATCTTTTTTTGACCCTGCGGGAGGTGGGGACCCAATTTTATACCAACACTTATTT
>SlikokOtu760
TTTAGCTGCGGGTATTGCTCACGCAGGAGCCTCAGTTGACCTCTCAATTTTTAGCCTACACTTAGCAGGTGCTTCTTCAATTCTAGGGGCTGTAAATTTTATTACAACTATTATTAATATACGAACACCCGGCATATCCTGAGATCAAACACCTTTATTTGTTTGATCAGTTTTTTTAACAGCCATTTTACTTCTTCTTTCTTTACCTGTTTTAGCTGGTGCTATTACCATATTATTAACAGATCGAAACCTTAATACATCTTTTTTTGACCCTGCGGGAGGTGGGGACCCGATTTTATACCAACACTTATTT
>SlikokOtu901
TTATGCTGCGGGTATTGCTCACGCAGGGGCCTCAGTTGACCTCTCAATTTTTAGTCTACACTTAGCAGGTGCTTCTTCAATTCTAGGGGCTGTAAATTTTATTACAACTATTATTAATATACGAACACCCGGCATATCCTGGGATCAAACACCTTTATTTGTTTGGTCAGTTTTTTTAACAGCCATTTTACTTCTTCTTTCTTTACCTGTTTTAGCTGGTGCTATTACCATATTATTTACATATCGAAATCTTAATACATCTTTTTTTGACCCTGCGGGAGGTGGGGACCCAATTTTATATCAACACTTATTT
>SlikokOtu865
ATTAGCTTCTAATGTTTCACATGCAGGTAGTTCAGTAGATTTATCTATTTTTAGATTACATCTAGCAGGAGTTTCTTCAATTCTAGGAGCAATTAATTTTATTACAACTATTATTAATATACGAACTGTTGGAATGACATGAGACCGAACTCCTTTATTTATTTGATCAGTATTTTTAACAGCAATTTTATTATTATTATCACTTCCAGTTTTAGCTGGTGCCATTACCATGTTATTAACAGACCGAAATTTAAATACCTCCTTCTTTGATCCTGCTGGTGGTGGGGATCCAATTTTATACCAACATTTATTT
>SlikokOtu918
TTTAGCTTCTAATGTTTCACATGCAGGTAGTTCAGTAGATTTATCTATTTTTAGATTACATCTAGCAGGAGTTTCTTCAATTCTAGGAGCAATTAATTTTATTACAACTATTATTAATATACGAACTGTTGGAATAACATGAGACCGAACTCCTTTATTTATTTGATCAGTATTTTTAACAGCAATTTTATTATTATTATCACTTCCAGTTTTAGCTGGTGCTATTACCATATTATTAACAGACCGAAATTTAAATACCTCCTTCTTTGATCCTGCTGGTGGTGGGGATCCAATTTTATATCAACATTTATTT
>SlikokOtu1331
TTTAGCTTCTAATGTTTCACATGCAGGTAGTTCAGTAGATTTATCTATTTTTAGATTACATCTAGCAGGAGTTTCTTCAATTCTAGGAGCAATTAATTTTATTACAACTATTATTAATATACGAACTGTTGGGATAACATGAGACCGAACTCCTTTATTTATTTGGTCAGTATTTTTAACAGCAATTTTATTATTATTATCACTTCCAGTTTTAGCTGGTGCTATTACCATATTATTAACAGACCGAAATTTAAATACCTCCTTCTTTGATCCTGCTGGTGGTGGGGATCCAATTTTATACCAACATTTATTT
>SlikokOtu711
TTTAGCTTCTAATGTTTCACATGCAGGTAGTTCAGTAGATTTATCTATCTTTAGATTACATCTAGCAGGAGTTTCTTCAATTCTAGGAGCAATTAATTTTATTACAACTATTATTAATATACGAACTGTTGGGATAACATGAGACCGAACTCCTTTATTTATTTGATCAGTATTTTTAACAGCAATTTTATTATTATTATCACTTCCAGTTTTAGCTGGTGCTATTACCATATTATTAACAGACCGAAATTTAAATACCTCCTTCTTTGATCCTGCTGGTGGTGGGGATCCAATTTTATACCAACATTTATTT
>SlikokOtu1258
TCTTTCATCTTCAATCGCTCACTCTGGAGCCTCAGTAGACTTAACTATTTTTAGACTACACTTGGCAGGTGTATCTTCTATTCTAGGGGCCATCAACTTCATTACTACGATTATCAATATGCGAGCCCCAGGGATGAATTGAGACCTAACCCCACTATTTGTGTGATCAGTGTATATTACTGCAATTTTATTGCTCCTTTCTTTACCAGTACTGGCAGGGGCCATCACCATGTTATTGACAGATCGTAATCTTAATACTACATTCTTCGATCCTGCTGGAGGCGGAGATCCTATTCTATACCAACACTTATTT
>SlikokOtu1815
CTTTCATCTTCAATCGCTCACTCTGGAGCCTCAGTAGACTTAACTATTTTTAGACTACACTTGGCAGGTGTATCTTCTATTCTAGGGGCCATCAACTTCATTACCACGATTATCAATATGCGAGCCCCAGGGATGAATTGAGACCTAACCCCACTATTTGTGTGATCCGTGTATATTACTGCAATTTTATTGCTCCTTTCTTTACCAGTACTGGCAGGGGCCATCACCATGTTATTGACAGATCGTAATCTTAATACTACATTCTTCGATCCTGCTGGAGGCGGAGATCCTATTCTATACCAACACTTATTT
>SlikokOtu1231
ACTTTCATCTTCAACCGCCCACTCTGGAGCCTCAGTAGACTTGACCATTTTTAGGCTGCACTTAGCAGGTGTGTCTTCTATTCTAGGGGCCATCAACTTCATTACTACTATTATCAATATGCGAGCCCCAGGGATGAATTGAGACTTAACCCCTCTATTTGTTTGATCAGTTTATATTACTGCAATTTTATTACTTCTTTCTTTGCCTGTACTGGCGGGGGCTATCACCATGTTACTGACAGATCGTAATCTTAATACTACATTCTTCGACCCTGCTGGAGGTGGAGATCCTATTCTATATCAACACTTATTT
>SlikokOtu2169
ACTTTCATCTTCAATCGCCCACTCTGGAGCCTCAGTAGACTTAACTATTTTTAGGCTGCATTTAGCAGGTGTATCTTCTATCCTAGGAGCCATCAACTTCATTACCACGATTATCAATATGCGAGCCCCAGGGATAAATTGAGACTTAACCCCACTATTTGTGTGATCGGTGTATATTACTGCGATTTTATTGCTCCTTTCTTTACCAGTGCTGGCAGGGGCCATCACCATGTTATTGACAGATCGTAATCTTAATACTACATTCTTCGACCCTGCTGGAGGTGGAGATCCTATCCTGTACCAACACTTATTT
>SlikokOtu536
ACTTTCATCTTCAATCGCCCATTCTGGAGCCTCGGTAGACCTAACTATTTTTAGATTGCATTTAGCAGGAATATCATCTATTCTAGGGGCCATCAACTTCATTACCACGATTATTAATATGCGAGCCCCAGGGATAGATTGAGACTTAACCCCGCTATTTGTGTGATCAGTGTATATTACTGCAATTTTATTACTCCTTTCTTTACCAGTACTGGCAGGGGCTATCACCATGTTATTGACAGATCGTAACCTTAATACCACATTCTTCGACCCTGCTGGAGGCGGAGATCCTATTCTGTACCAACACTTATTT
>SlikokOtu1495
TCTATCAGCAAATATTGCACATAGAGGTCCATCTGTTGATTTAGCAATTTTTAGTCTTCACATAGCTGGGATTTCTTCAATTCTTGGTGCAGTTAATTTTATTTCAACTATTATAAATATAAAGCCTCCAAGAATAAAATTTGATCAAATACCTTTATTTGTATGATCTGTAGGAATTACTGCACTACTTCTTTTGTTGTCACTTCCTGTACTAGCTGGAGCTATTACTATGCTTCTCTCTGATCGTAATTTAAATACCTCATTCTTTGATCCTATAGGAGGAGGTGATCCAATTCTTTATCAACATTTATTC
>SlikokOtu304
TTTATCAGCTAACATTGCTCATAGAGGCCCATCTGTTGATTTAGCAATTTTTAGTCTTCACATAGCTGGAATTTCTTCAATTCTTGGTGCAGTTAATTTTATTTCAACTATTATAAATATAAAACCCCCAAGAATAAAATTTGACCAAATACCTTTATTCGTTTGATCCGTAGGGATTACTGCATTACTTTTATTATTATCACTTCCTGTTCTAGCTGGAGCTATTACTATACTTCTTTCTGATCGTAATTTAAATACATCATTTTTTGATCCAATAGGAGGAGGAGACCCTATTCTTTATCAACATTTATTT
>SlikokOtu970
TTTATCAGCTAATATTGCTCATAGAGGTCCATCTGTTGATTTAGCAATTTTTAGTCTTCACATAGCTGGAATTTCTTCAATTCTTGGTGCAGTTAATTTTATTTCAACTATTATAAATATAAAGCCTCCAAGAATAAAATTTGATCAGATACCTTTATTTGTTTGATCTGTAGGAATTACTGCATTACTTTTATTATTATCACTTCCTGTTCTAGCTGGAGCTATCACTATACTTATTTCTGATCGTAACTTAAATACATCATTTTTTGATCCAATAGGAGGAGGAGATCCTATTCTTTATCAACATTTATTT
>SlikokOtu2
TCTTTCCGCCAATATTGCCCATAGAGGCCCATCTGTAGACTTAGCTATTTTTAGTCTTCATATAGCTGGAATCTCTTCTATTTTAGGAGCTGTAAATTTTATTTCTACTATTTTAAATATAAAGCCCCCTAGAATAAAATTTGATCAAATACCTTTATTTGTTTGATCAGTAGGAATTACTGCATTACTATTACTTCTATCTTTACCTGTTCTTGCTGGTGCAATTACGATACTTTTATCAGACCGTAATCTAAATACATCATTTTTTGATCCTATAGGGGGAGGGGACCCAATTCTTTATCAACATTTATTT
>SlikokOtu2066
TCTTTCCGCCAATATTGCCCATAGAGGCCCATCTGTAGACTTAGCTATTTTTAGTCTTCATATAGCTGGAATCTCTTCTATTTTAGGAGCTGTAAATTTTATTTCTACTATTTTAAATATAAAGCCCCCTAGAATAAAATTTGATCAAATACCTTTATTTGTTTGATCAGTAGGAATTACTGCATTACTATTACTTCTATCTTTACCTGTTCTTGCTGGTGCAATTACGATACTTTTATCAGACCGTAATCTAAATACATCATTTTTTGACCCATCAGGAGGAGGAGACCCAATCTTATATCAACACTTATTC
>SlikokOtu2105
ATTATCATCTAACATCGCTCATGGAGGAGCTTCTGTTGACTTAGCGATTTTTTCTCTCCATTTAGCTGGAATTTCATCTATTTTAGGAGCTGTAAATTTTATTTCTACTATTTTAAATATAAAGCCCCCTAGAATAAAATTTGATCAAATACCTTTATTTGTTTGATCAGTAGGAATTACTGCATTTCTATTACTTCTATCTTTACCTGTTCTTGCTGGTGCAATTACGATACTTTTATCAGACCGTAATCTAAATACATCATTTTTTGATCCTATAGGGGGAGGGGACCCAATTCTTTATCAACATTTATTT
>SlikokOtu351
TCTATCTTCTAATATTGCTCATGGAGGTTCTTCAGTAGATTTAGCAATTTTTAGCCTTCATTTAGCTGGAATTTCTTCTATTTTAGGTGCAGTAAATTTTATTACAACTATTATTAATATACGACCTCCTATAATAAATCCTGATCAAATACCTTTATTTGTTTGAGCTGTTATAATTACTGCTATTTTATTACTTTTATCATTACCAGTCTTAGCAGGAGCTATTACAATATTATTAACAGATCGAAATTTAAATACATCATTTTTTGACCCCGCTGGAGGAGGAGACCCTATTCTTTACCAACATCTATTT
>SlikokOtu105
ATTATCTTCTAATCTTGCACATAACGGCCCATCTGTTGATTTAGCTATTTTCAGTCTTCATTTAGCAGGAATTTCATCAATTTTAGGGGCTATTAATTTTATTACAACAATAATTAATATACGACCGCAAGGAATATCAATAGACCAAATACCTCTATTTGTATGAGCAGTATTTATTACAGCCATCCTTTTACTTTTATCCTTACCAGTTTTAGCTGGTGCAATTACAATATTACTTACAGATCGTAATTTAAATACATCTTTTTTTGAACCAGCCGGTGGAGGAGACCCAATTCTCTATCAACATCTATTT
>SlikokOtu1084
GTTATCTTCTAATCTTGCACATAACGGTCCATCTGTTGATTTAGCTATTTTCAGTCTTCATTTAGCAGGAATTTCATCAATTTTAGGGGCTATTAATTTTATTACAACAATAATTAATATACGACCACAAGGAATATCAATAGACCAAATACCTCTATTTGTATGGGCAGTATTTATTACAGCCATCCTTTTACTTTTATCCTTACCAGTTCTAGCTGGTGCAATTACAATATTACTTACAGATCGTAATTTAAATACATCTTTTTTTGAACCGGCCGGTGGAGGAGACCCAATTCTCTATCAACATCTATTT
>SlikokOtu1111
ATTATCTTCTAATCTTGCACATAACGGTCCATCTGTTGATTTAGCTATTTTCAGTCTTCATTTAGCAGGAATTTCATCAATTTTAGGGGCTATTAATTTTATTACAACAATAATTAATATACGACCACAAGGAATATCAATAGACCAAATACCTCTATTTGTTTGGGCAGTATTTATTACAGCCATCCTTTTACTTTTATCCTTACCAGTTCTAGCTGGTGCAATTACAATATTACTTACAGATCGTAATTTAAATACATCTTTTTTTGAACCGGCCGGTGGAGGAGACCCAATTCTCTATCAACATCTATTT
>SlikokOtu1266
ATTATCTTCTAATCTTGCACATAACGGTCCATCTGTTGATTTAGCTATTTTCAGTCTTCATTTAGCAGGAATTTCATCAATTTTAGGGGCTATTAATTTTATTACAACAATAATTAATATACGACCACAAGGAATATCAATAGACCAAATACCTCTATTTGTATGGGCAGTATTTATTACAGCCATCCTTTTACTTTTATCCTTACCAGTTCTAGCTGGTGCAATTACAATATTACTTACAGATCGTAATTTAAATACATCTTTTTTTGAACCGGCCGGTGGAGGAGACCCAATTCTCTATCAACATCTATTT
>SlikokOtu1310
GTTATCTTCTAATCTTGCACATAACGGTCCATCTGTTGATTTAGCTATTTTCAGTCTTCATTTAGCAGGAATTTCATCAATTTTAGGGGCTATTAATTTTATTACAACAATAATTAATATACGACCTCAAGGAATATCAATAGACCAAATACCTCTATTTGTATGAGCAGTATTTATTACAGCCATCCTTTTACTTTTATCCTTACCAGTTCTAGCTGGTGCAATTACAATATTACTTACAGATCGTAATTTAAATACATCTTTTTTTGAACCGGCCGGTGGAGGAGACCCAATTCTCTATCAACATCTATTT
>SlikokOtu1681
GTTATCTTCTAATCTTGCACATAACGGTCCATCTGTTGATTTAGCTATTTTCAGTCTTCATTTAGCAGGAATTTCATCAATTTTAGGGGCTATTAATTTTATTACAACAATAATTAATATACGACCACAAGGAATATCAATAGACCAAATACCTTTATTTGTATGGGCAGTATTTATTACAGCCATCCTTTTACTTTTATCCTTACCAGTTCTAGCTGGTGCAATTACAATATTACTTACAGATCGTAATTTAAATACATCTTTTTTTGAACCGGCCGGTGGAGGAGACCCAATTCTCTATCAACATCTATTT
>SlikokOtu1774
ATTATCTTCTAATCTTGCACATAACGGTCCATCTGTTGATTTAGCTATTTTCAGTCTTCATTTAGCAGGAATTTCATCAATTTTAGGGGCTATTAATTTTATTACAACAATAATTAATATACGACCACAAGGAATATCAATAGACCAAATACCTCTATTTGTATGGGCAGTATTTATTACAGCCATCCTTTTACTTTTATCCTTACCAGTTCTAGCTGGTGCAATTACAATATTACTTACAGATCGTAATTTAAATACATCTTTTTTTGAACCGGCCGGTGGAGGAGACCCAACTCTCTATCAACATCTATTT
>SlikokOtu1871
ATTATCTTCTAATCTTGCACATAACGGCCCATCTGTTGATTTAGCTATTTTCAGTCTTCATTTAGCAGGAATTTCATCAATTTTAGGGGCTATTAATTTTATTACAACAATAATTAATATACGACCACAAGGAATATCAATAGACCAAATACCTCTATTTGTATGGGCAGTATTTATTACAGCCATCCTTTTACTTTTATCCTTACCAGTTCTAGCTGGTGCAATTACAATATTACTTACAGATCGTAATTTAAATACATCTTTTTTTGAACCGGCCGGTGGAGGAGACCCAATTCTCTACCAACATCTATTT
>SlikokOtu204
ATTATCTTCTAATCTTGCACATAACGGCCCATCTGTTGATTTAGCTATTTTCAGTCTTCATTTAGCAGGAATTTCATCAATTTTAGGGGCTATTAATTTTATTACAACAATAATTAATATACGACCGCAAGGAATATCAATAGACCAAATACCTCTATTTGTATGAGCAGTATTTATTACAGCCATCCTTTTACTTTTATCCTTACCAGTTCTAGCTGGTGCAATTACAATATTACTTACAGATCGTAATTTAAATACATCTTTTTTTGAACCAGCCGGTGGAGGAGACCCAATTCTCTATCAACATCTATTT
>SlikokOtu2112
ATTATCTTCTAATCTTGCACATAACGGCCCATCTGTTGATTTAGCTATTTTCAGTCTTCATTTAGCAGGAATTTCATCAATTTTAGGGGCTATTAATTTTATTACAACAATAATTAATATACGACCACAAGGAATATCAATAGACCAAATACCTTTATTTGTATGAGCAGTATTTATTACAGCCATCCTTTTACTTTTATCCTTACCAGTTCTAGCTGGTGCAATTATAATATTACTTACAGATCGTAATTTAAATACATCTTTTTTTGAACCGGCTGGTGGAGGAGACCCAATTCTCTATCAACATCTATTT
>SlikokOtu897
ATTATCTTCTAATCTTGCACATAACGGCCCATCTGTTGATTTAGCTATTTTCAGTCTTCATTTAGCAGGAATTTCATCAATTTTAGGAGCTATTAATTTTATTACAACAATAATTAATATACGACCACAAGGAATATCAATAGACCAAATACCTCTATTTGTATGAGCAGTATTTATTACAGCCATCCTTTTACTTTTATCCTTACCAGTTCTAGCTGGTGCAATTACAATATTACTTACAGATCGTAATTTAAATACATCTTTTTTTGAACCAGCTGGTGGGGGGGACCCAATTCTCTATCAACATCTATTT
>SlikokOtu939
ATTATCTTCTAATCTTGCACATAACGGTCCATCTGTTGATTTAGCTATTTTCAGTCTTCATTTAGCAGGAATTTCATCAATTTTAGGGGCTATTAATTTTATTACAACAATAATTAATATACGACCACAAGGAATATCAATAGACCAAATACCTCTATTTGTATGGGCAGTATTTATTACAGCCATCCTTTTACTTTTATCCTTACCAGTTCTAGCTGGTGCAATTACAATATTACTTACAGATCGTAATTTAAATACATCTTTTTTTGAACCGGCCGGTGGAGGAGACCCAATTCTCTACCAACATCTATTT
>SlikokOtu953
GTTATCTTCTAATCTTGCACATAACGGTCCATCTGTTGATTTAGCTATTTTCAGTCTTCATTTAGCAGGAATTTCATCAATTTTAGGGGCTATTAATTTTATTACAACAATAATTAATATACGACCACAAGGAATATCAATAGATCAAATACCTTTATTTGTATGGGCAGTATTTATTACAGCCATCCTTTTACTTTTATCCTTACCAGTTCTAGCTGGTGCAATTACAATATTACTTACAGATCGTAATTTAAATACATCTTTTTTTGAACCGGCCGGTGGAGGAGACCCAATTCTCTATCAACATCTATTT
>SlikokOtu748
CCTTTCATCTAATATTGCTCATGGAGGGTCTTCAGTAGACTTAGCTATTTTTAGTTTACATCTAGCAGGAATCTCTTCCATTTTAGGTGCAATTAATTTTATTACTACAATTATCAATATACGACCAAAAGGAATAACATTAGACCGAATACCTTTATTTGTATGAGCTGTAATAATTACAGCTATTCTTTTATTACTTTCTTTACCTGTATTAGCAGGAGCTATTACAATATTATTAACTGATCGAAATTTAAATACTTCTTTTTTTGACCCTGCTGGAGGAGGAGACCCTATTTTATATCAACATCTATTT
>SlikokOtu518
CTTATCTTCTAATTTAGCACATAACGGCCCTTCAGTAGATTTAGTTATTTTTAGACTTCACTTAGCTGGAATTTCTTCTATTCTAGGAGCAGTAAATTTTATTTCAACAATTATAAACATACGGCCTCACGGAATAGAAATAGATAAAACACCTTTATTTGTTTGATCAGTATTAATTACTGCAATTCTTCTATTATTATCATTACCCGTCTTAGCTGGGGCTATCACAATATTATTAACTGATCGAAATCTAAATACATCATTCTTTGACCCTACAGGAGGGGGGGACCCAATTCTTTATCAACATCTATTT
>SlikokOtu978
TTATCTTCTAATTTAGCACATCACGGCCCTTCAGTAGATTTAGTTATTTTTAGACTTCACTTAGCTGGAATTTCTTCTATTCTAGGAGCAGTAAATTTTATTTCAACAATTATAAACATACGGCCTCACGGAATAGAAATAGATAAAACACCTTTATTTGTTTGATCAGTATTAATTACTGCAATTCTTCTATTATTATCATTACCCGTCTTAGCTGGGGCTATCACAATATTATTAACTGATCGAAATCTAAATACATCATTCTTTGACCCTACAGGAGGGGGGGACCCAATTCTTTATCAACATCTATTT
>SlikokOtu945
TTTAGCATCTAATATCTCCCATGAGGGATCTTCTGTAGATTTCGCAATTTTTAGGCTCCACATAGCGGGGATTTCCTCTATTCTTGGGGCTATTAACTTTATTTCTACAATTATAAACATAAACCCTTCAGGCATAAAATTAGATCGACTAACTCTATTCACCTGAGCAGTAAAAATTACAGCTGTTTTATTACTATTATCATTACCGGTATTAGCAGGAGCTATTACTATACTATTAACAGATCGAAATATTAATACTACATTCTTTGACCCTTCTGGAGGAGGAGACCCTATTTTATACCAGCACCTCTTT
>SlikokOtu384
CCTCTCTACTAATATTGCCCATGAAGGAGCTTCTGTAGACTTAGCAATCTTCAGGCTTCACATAGCAGGAGTATCCTCTATCTTAGGCGCTATTAATTTTATTTCTACATCTATTAATATACGATCCTGTGGTATATCCCCAGATCGAATGACACTTTTTGTTTGAGCAGTAAAAATCACTGCTATTTTATTACTTCTATCTTTACCTGTTCTGGCAGGAGCTATTACTATACTCTTAACAGATCGAAATATTAATACTTCATTTTTTGACCCTGCAGGTGGGGGAGACCCTATTCTATACCAACACCTATTT
>SlikokOtu1023
TTTATCAGCTAACATTGCCCATAGAGGATCTTCTGTAGATTTAGCCATTTTTAGTCTTCATTTAGCTGGAATTTCTTCAATTCTAGGAGCAGTAAATTTCATCTCCACAGTAATCAATATGCGATCTACAGGAATTACTTTTGATCGAATACCTTTATTTGTTTGAGCTGTAGCAATCACAGCCCTTCTATTACTATTATCTCTTCCAGTTCTAGCAGGTGCTATTACAATACTATTAACAGACTGAAATTTAAACACTCCATTCTTCGACCCCGCCGGAGGAGGAGACCCAATTCTATATCAACATTTGTTT
>SlikokOtu1071
TTTATCAGCTAACATTGCCCATAGAGGATCTTCTGTAGATTTAGCCATTTTTAGTCTTCATTTAGCTGGAATTTCTTCAATTCTAGGAGCAGTAAATTTCATCTCCACAGTAATCAATATGCGATCTACAGGAATTACTTTTGATCGAATACCTTTATTTGTTTGAGCTGTAGCAATCACAGCCCTTCTATTACTATTATCTCTTCCAGTTCTAGCAGGTGCTATTACAATACTATTAACAGACTGAAATTTAAACACTTCATTCTTCGACCCCGCCGGAGGAGGAGACCCAATTCTATATCAACATTTGTTT
>SlikokOtu1091
TTTATCAGCTAACATTGCCCATAGAGGATCCTTTGTAGACTTAGCCATTTTTAGTCTTCATTTAGCTGGAATTTCTTCAATTCTAGGGGCAGTAAATTTCATCTCTACAGTAATCAATATGCGATCCACAGGAATTACTTTTGATCGAATGCCTTTATTTGTTTGAGCTGTAGCAATCACAGCCCTTTTGTTACTATTATCTCTCCCAGTTCTAACAGGTGCTATTACAATACCATTAACAGACCGAAATTTAAACACTTCATTCTTCGACCCCGCCGGAGGAGGACACCCAATTCTATACCAACATTTGTTT
>SlikokOtu1141
TTTATCAGCTAACATTGCCCATAGAGGATCTTCTGTAGATTTAGCCATTTTTAGTCTTCATTTAGCTGGAATTTCTTCAATTCTAGGAGAAGTAAATTTCATCTCCACAGTAATCAATATGCGATCCACAGGAATTACTTTTGATCGAATACCTTTATTTGTTTGAGCTGTAGCAATCACAGCCCTTCTATTACTATTATCTCTTCCAGTTCTAGCAGGTGCTATTACAATACTATTAACAGACCGAAATTTAAACACTTCATTCTTCGACCCCGCCGGAGGAGGAGACCCAATTCTATATCAACATTTGTTT
>SlikokOtu143
TTTATCAGCTAACATTGCCCATAGAGGATCTTCTGTAGACTTAGCCATTTTTAGTCTTCATTTAGCTGGAATTTCTTCAATTCTAGGAGCAGTAAATTTCATCTCCACAGTAATCAATATGCGATCCACAGGAATTACTTTTGATCGAATACCTTTATTTGTTTGAGCTGTAGCAATCACAGCCCTTTTATTACTATTATCTCTTCCAGTTCTAGCAGGTGCTATTACAATACTATTAACAGACCGAAATTTAAACACTTCATTCTTCGACCCCGCCGGAGGAGGAGACCCAATTCTATACCAACATTTGTTT
>SlikokOtu1490
TTTATCAGCTAACATTGCCCATAGAGGATCCTCTGTAGACTTAGCCATTTTTAGTCTTCATTTAGCTGGAATTTCTTCAATTCTAGGAGCAGTAAAATTCATCTCTACAGTAATCAATATGCGATCCACAGGAATTACTTTTGATCGAATACCTTTATTTGTTTGAGCTGTAGAAATCACAGCCCTTCTATTACTATTATCTCTTCCAGTTCTAGCAGGTGCTATTACAATACTATTAACAGACCGAAATTTAACACTTCATTCTTCGACCCCGCCGGAGGAGGAGACCCAATTCTATACCAACATTTGTTT
>SlikokOtu172
TTTATCAGCTAACATTGCCCATAGAGGATCTTCTGTAGACTTAGCCATTTTTAGTCTTCATTTAGCTGGAATTTCTTCAATTCTAGGAGCAGTAAATTTCATCTCCACAGTAATCAATATGCGATCCACAGGAATTACTTTTGATCGAATACCTTTATTTGTTTGAGCTGTAGCAATCACAGCCCTTCTATTACTATTATCTCTTCCAGTTCTAGCAGGTGCTATTACAATACTATTAACAGACCGAAATTTAAACACTTCATTCTTCGACCCCGCCGGAGGAGGAGACCCAATTCTATACCAACATTTGTTT
>SlikokOtu1872
TTTATCAGCTAACATTGCCCATAGAGGATCTTCTGTAGACTTAGCCATATTTAGTCTTCATTTAGCTGGAATTTCTTCAATTCTAGGAGCAGTAAATTTCATCTCCACAGTAATCAATATGCGATCTACAGGAATTAATTTTGATCGAATACCTTTATTTGTTTGAGCTGTAGCAATCACAGCCCTTCTATTACTACTATCTCTTCCAGTTCTAGCAGGTGCTATTACAATACTATTAACAGACCGAAATTTAAACACTTCATTCTTCGACCCCGCCGGAGGAGGAGACCCAATTCTATACCAACATTTGTTT
>SlikokOtu2064
GTTATCTTCTAATATTGCTCATGGAGGAGCATCTGTAGATTTAGCTATTTTTTCTTTGCATTTAGCTGGGATCTCATCAATTTTAGGAGCTGTAAATTTTATTACTACTGTAATTAATATACGATCAACAGGAATTACTTTTGATCGAATACCATTATTTGTTTGAGCTGTAGCAATCACAGCCCTTTTATTACTATTATCTCTTCCAGTTCTAGCAGGTGCTATTACAATACTATTAACAGACAGAAATTTAAACACTTCATTCTTCGACCCCGCCGGAGGAGGAGACCCAATTCTATACCAACATTTGTTT
>SlikokOtu382
TTTATCAGCTAACATTGCCCATAGAGGATCTTCTGTAGACTTAGCCATTTTTAGTCTTCATTTAGCTGGAATTTCTTCAATTCTAGGAGCAGTAAATTTCATCTCCACAGTAATCAATATGCGATCCACAGGAATTACTTTTGATCGAATACCTTTATTTGTTTGAGCTGTAGCAATCACAGCCCTTCTATTACTATTATCTCTTCCAGTTCTAGCAGGTGCTATTACAATACTATTAACAGACCGAAATTTAAACACTTCATTCTTCGACCCCGCCGGAGGAGGAGATCCAATTCTATACCAACATTTGTTT
>SlikokOtu818
TTTATCAGCTAACATTGCCCATAGAGGATCCTTTGTAGACTTAGCCATTTTTAGTCTTCATTTAGCTGGAATTTCTTCAATTCTAGGGGCAGTAAATTTCATCTCTACAGTAATCAATATGCGATCCACAGGAATTACTTTTGATCGAATGCCTTTATTTGTTTGAGCTGTAGCAATCACAGCCCTTCTGTTACTATTATCTCTCCCAGTTCTAACAGGTGCTATTACAATACCATTAACAGACCGAAATTTAAACACTTCATTCTTCGACCCCGCCGGAGGAGGACACCCAATTCTATACCAACATTTGTTT
>SlikokOtu993
TTTATCAGCTAACATTGCCCATAGAGGATCTTCTGTAGATTTAGCCATTTTTAGTCTTCATTTAGCTGGAATTTCTTCAATTCTAGGAGCAGTAAATTTCATCTCCACAGTAATCAATATGCGATCCACAGGAATTACTTTTGATCGAATACCTTTATTTGTTTGAGCTGTAGCAATCACAGCCCTTCTATTACTATTATCTCTTCCAGTTCTAGCAGGTGCTATCACAATACTATTAACAGACCGAAATTTAAACACTTCATTCTTCGACCCCGCCGGAGGAGGAGACCCAATTCTATATCAACATTTGTTT
>SlikokOtu994
TTTATCAGCTAACATTGCCCATAGAGGATCCTCTGTAGACTTAGCCATTTTTAGTCTACATTTAGCTGGAATTTCTTCAATTCTAGGAGCAGTAAATTTCATCTCTACAGTAATCAATATGCGATCCACAGGAATTACTTTTGATCGAATACCTTTATTTGTTTGAGCTGTAGAAATCACAGCCCTTCTATTACTATTATCTCTTCCAGTTCTAGCAGGTGCTATTACAATACTATTAACAGACCGAAATTTAAACACTTCATTCTTCGACCCCGCCGGAGGAGGAGACCCAATTCTATACCAACATTTGTTT
>SlikokOtu1179
TTTATCAAGAAATATTGCCCATGGAGGCTCATCTGTAGATTTGGCTATTTTTAGACTCCATTTAGCAGGAATTTCTTCAATTTTAGGAGCTGTAAATTTTATTACTACAGTTATTAATATACGGCCAGCTGGGATAATGCTAGACCAAATACCTTTATTTGTATGATCAGTAGTGATTACTGCAATTTTACTTTTACTGTCATTACCTGTATTAGCAGGAGCTATTACTATGCTTTTAACAGATCGAAATCTTAATACTTCTTTTTTTGACCCTGCAGGAGGAGGTGACCCTATTCTCTACCAGCACTTATTT
>SlikokOtu1752
TTTATCAAGAAATATCGCCCATGGAGGTTCATCTGTAGATTTAGCTATTTTTAGACTCCATTTAGCAGGAATTTCTTCAATTTTAGGAGCTGTAAATTTTATTACTACAGTTATTAATATACGACCAGCCGGAATGATGCTAGACCAAATACCTTTATTTGTGTGATCAGTAGTGATTACTGCAATTTTACTTTTATTGTCATTACCTGTATTAGCAGGAGCTATTACTATGCTTTTAACAGATCGTAATCTTAATACTTCTTTTTTTGACCCTGCTGGAGGGGGAGACCCTATTCTCTACCAACACTTATTT
>SlikokOtu276
CTTGTCAAGTAATATTGCTCATGGTGGTTCTTCTGTTGACTTAGCAATTTTTAGATTACATTTAGCAGGGATTTCTTCTATTCTAGGAGCTGTAAATTTTATTACTACTATAATTAACATGCGACCAACAGGAATAAAACTTGAATTAATACCTTTATTTGCCTGGTCAGTTCTCTTAACAGCAATTTTACTTCTCCTTTCTTTACCCGTACTGGCAGGGGCAATTACTATGCTGTTAACAGATCGAAATTTAAACACCTCATTTTTCGACCCAGCAGGTGGGGGAGACCCAATTCTTTACCAACACTTATTT
>SlikokOtu1339
TCTTTCTGCTGGTGTGGCCCACAGAGGAGCTTCAGTAGATTTAGCTATTTTTAGATTACATTTAGCAGGAATTTCTTCTATTCTAGGGGCTGTAAATTTTATTTCTACAGTTATTAACATACGATCTGTGGGAATAACTTTTGATCGAATACCTCTTTTTGTTTGAGCAGTAGCTATCACTGCTCTTTTACTTTTACTATCTTTACCAGTTCTAGCCGGGGCTATTACTATACTTCTTACTGACCGAAATTTAAATACCTCTTTCTTTGATCCTGCAGGAGGGGGAGACCCTATCCTTTACCAACATCTATTC
>SlikokOtu713
TTTATCTTCTGGTATCGCTCACGGAGGAGCTTCAGTAGATTTAGCTATTTTTTCTCTTCATTTAGCTGGAATTTCATCTATTTTAGGTGCTGTAAATTTTATTACAACAGTTATTAATATACGATCTACAGGAATTACTTTTGATCGAATACCTCTTTTTGTTTGATCAGTTGTAATTACTGCATTATTATTACTTTTATCACTACCTGTACTTGCTGGGGCAATTACAATATTATTAACAGATCGAAATTTAAATACTTCTTTCTTTGACCCTGCTGGAGGAGGAGACCCTATTCTTTACCAACATTTATTT
>SlikokOtu396
GCTATCCTCCACCATTGCCCATAGTGGAGCTTCTGTAGATCTAGCTATTTTTTCACTTCATCTAGCTGGAATTTCTTCAATTCTTGGAGCAGTAAATTTTATTACAACTATTATTAATATACGATCAACTGGAATTAATTTTGATCGTATACCTTTATTTGTGTGATCCGTACTAATCACCGCCATTTTATTACTTTTATCCCTACCAGTATTAGCTGGAGCTATCACAATACTTTTAACAGACCGAAATTTTAACACATCTTTTTTTGACCCCGCAGGAGGAGGAGACCCCATTTTATACCAGCACTTATTT
>SlikokOtu253
TCTATCTTCAATTATTGCACATGGAGGAGCTTCTGTAGACTTAGCAATTTTTTCACTCCATTTAGCCGGAATCTCATCAATTCTTGGGGCAGTGAATTTTATTACAACTATCATTAATATACGATCTACAGGAATTAGTTTTGATCGAATACCTTTATTCGTCTGATCTGTTTTAATCACAGCTATTCTATTACTTTTATCATTACCTGTTTTAGCTGGAGCTATTACTATACTTCTAACGGATCGAAATTTTAATACATCATTTTTTGATCCTGCTGGGGGTGGAGATCCAATTTTATACCAACATCTATTT
>SlikokOtu606
GTTATCTTCAGTAATTGCACATGGGGGAGCTTCTGTCGATTTAGCTATTTTTTCATTACATTTAGCTGGAATTTCCTCAATTTTAGGGGCAGTAAATTTTATTACAACTATTATTAATATACGATCAACAGGTATCACTTTTGATCGAATACCTCTATTTGTTTGATCAGTTTTAATTACTGCAGTTCTTTTATTATTATCATTACCTGTATTAGCAGGAGCTATTACAATATTATTAACAGACCGAAATTTTAATACTTCATTTTTTGACCCAGCTGGAGGGGGGGATCCTATTTTATATCAACATTTATTT
>SlikokOtu1375
CTATCTTCTGTAATTGCTCACGGAGGAGCTTCTGTAGATTTAGCTATTTTTTCATTACACTTAGCTGGAATTTCATCAATTTTAGGGGCAGTAAATTTTATTACTACAGTAATTAATATACGATCAACGGGAATTACTTTTGATCGAATACCATTATTTGTCTGATCAGTTTTAATTACAGCATTTTTATTATTATTATCTTTACCTGTGTTAGCTGGAGCTATTACTATACTATTAACTGATCGAAATTTTAATACATCATTTTTTGACCCGGCAGGAGGAGGAGACCCAATTTTATACCAACACTTATTT
>SlikokOtu742
TCTATCTTCAATTATTGCACATGGAGGAGCTTCCGTCGACTTAGCAATTTTTTCACTCCATTTAGCCGGAATCTCATCAATTCTTGGAGCAGTGAATTTTATTACAACTATCATTAATATACGATCTACAGGAATTAGTTTTGATCGAATACCTTTATTCGTCTGATCTGTTTTAATCACAGCTATTTTATTACTTTTATCATTGCCTGTTTTAGCTGGAGCTATTACTATACTTCTAACTGATCGAAATTTTAATGCATCATTTTTTGATCCTGCTGGAGGTGGAGACCCAATTTTATACCAGCATTTATTT
>SlikokOtu764
TCTATCTTCAATTATTGCACATGGAGGAGCTTCCGTCGACTTAGCAATTTTTTCACTCCATTTAGCCGGAATCTCATCAATTCTTGGAGCAGTGAATTTTATTACAACTATCATTAATATACGATCTACAGGAATTAGTTTTGATCGAATACCTTTATTCGTCTGATCTGTTTTAATCACAGCTATTTTATTACTTTTATCATTGCCTGTTTTAGCTGGAGCTATTACTATACTTCTAACTGATCGAAATTTTAATACATCATTTTTTGATCCTGCTGGAGGTGGAGACCCAATTTTATACCAGCATTTATTT
>SlikokOtu1729
TTTATCTTCAGGAATTGCTCACGCCGGTGCATCTGTAGATTTAGCTATTTTTTCTTTACACTTAGCAGGTATTTCTTCAATTTTAGGCGCTGTAAATTTTATTACTACAGTTATTAATATACGATCTACTGGAATTACCTTTGACCGAATACCTTTATTTGTTTGATCAGTTGTAATTACAGCTATTCTTTTATTATTATCTCTTCCTGTTCTTGCCGGAGCAATTACTATACTCTTAACAGACCGTAATTTAAATACTTCCTTCTTTGACCCTGCTGGAGGAGGAGACCCTATTCTTTATCAACACTTATTT
>SlikokOtu258
CTTATCTTCAAACATCGCCCATGGTGGAGCTTCTGTAGATTTAGCTATTTTTTCTTTACATTTAGCAGGAATTTCCTCTATTTTAGGAGCTGTAAATTTTATTACTACTGTAATTAACATACGATCAACAGGAATTACCTTTGACCGAATACCTTTATTTGTATGATCTGTAGTAATTACAGCTTTATTACTCCTTTTATCTTTACCAGTTTTAGCTGGAGCCATTACTATACTTTTAACAGATCGAAATTTAAATACCTCATTTTTTGACCCAGCAGGAGGAGGAGACCCAATTCTATACCAACACTTATTT
>SlikokOtu641
CTTATCTTCTAATATTGCTCATGGTGGAGCTTCTGTTGATTTAGCTATTTTTTCTCTACATTTAGCAGGAATTTCATCTATTTTAGGAGCTGTAAATTTTATTACAACTGTAATTAATATACGATCAACAGGAATTACTTTTGATCGAATACCATTATTTGTATGATCTGTAGTAATTACAGCTTTATTACTTTTATTATCTCTACCAGTTTTAGCTGGAGCTATTACTATATTATTAACAGATCGAAATTTAAATACTTCATTTTTTGACCCTGCAGGAGGAGGAGATCCTATTTTATATCAACATTTATTT
>SlikokOtu191
ATTATCTAATAATATCGCTCATAATGGAGCTTCTGTTGATTTAGCAATTTTTTCTCTACATTTAGCTGGAATTTCATCAATTTTAGGTGCTGTAAATTTTATCACAACTGTAATTAATATACGATCTAAAGGAATCACTTTTGACCGTATACCATTATTTGTATGATCAGTAGTAATTACAGCTTTACTTCTCTTATTATCTTTACCTGTTTTAGCAGGTGCTATTACTATATTATTAACTGATCGAAACTTAAATACATCATTTTTTGACCCAGCAGGAGGAGGGGATCCAATTTTATATCAACACTTATTT
>SlikokOtu126
TTTATCTTCTAATATTGCTCATGGTGGAGCTTCTGTAGATTTAGCAATTTTTTCTCTACATTTAGCAGGAATTTCATCAATTCTAGGAGCCGTAAATTTTATTACAACTGTAATTAATATACGATCAACAGGAATTACTTTTGATCGAATACCATTATTTGTGTGATCAGTAGTAATTACAGCTTTACTTCTTTTATTATCTTTACCAGTTTTAGCTGGAGCTATTACTATATTATTAACAGATCGAAATTTAAATACTTCATTTTTTGATCCCGCTGGAGGAGGAGATCCAATTTTATATCAACATTTATTT
>SlikokOtu1740
TCTATCTTCTAATATTGCACATGGAGGAGCTTCTGTAGATATAGCAATTTTTTCTTTACATTTAGCAGGAATTTCATCAATTTTAGGTGCTGTAAATTTTATTACTACAGTAATTAATATGCGATCAACAGGAATTACTTTTGATCGAATACCTCTATTTGTATGGTCAGTAGTAATTACAGCTTTACTACTTCTATTATCTCTACCAGTTTTAGCAGGTGCAATTACTATATTATTAACAGATCGAAATTTAAATACTTCATTTTTTGACCCAGCAGGAGGAGGAGATCCAATTGTATACCAACTTTTATTT
>SlikokOtu1913
TCTATCTTCTAATATTGCACATGGAGGAGCTTCTGTAGATATAGCAATTTTTTCTTTACATTTAGCAGGAATTTCATCAATTTTAGGTGCTGTAAATTTTATTACTACAGTAATTAATATGCGATCAACAGGAATTACTTTTGATCGAATACCTCTATTTGTATGGTCAGTAGTAATTACAGCTTTACTACTTCTATTATCTCTACCAGTTTTAGCAGGTGCAATTACTATATTATTAACAGATCGAAATTTAAATACTTCATTTTTTGACCCAGCAGGAGGAGGAGATCCAATTTTATATCAACATCTATTT
>SlikokOtu23
TCTATCTTCTAATATTGCACATGGAGGAGCTTCTGTAGATATAGCAATTTTTTCTTTACATTTAGCAGGAATTTCATCAATTTTAGGTGCTGTAAATTTTATTACTACAGTAATTAATATGCGATCAACAGGAATTACTTTTGATCGAATACCTCTATTTGTATGGTCAGTAGTAATTACAGCTTTACTACTTCTATTATCTCTACCAGTTTTAGCTGGTGCAATTACTATATTACTAACAGATCGAAATTTAAATACTTCATTTTTTGATCCAGCAGGAGGAGGAGACCCAATTTTATATCAACATCTATTT
>SlikokOtu274
TCTATCTTCTAATATTGCTCATAGTGGAGCTTCTGTAGTTCTAGCAATTTTTTCTTTACATTTAGCAGGAATTTCATCAATTTTAGGAGCTGTAAATTTTATTACTACAGTAATTAATATACGATCAACAGGAATTACTTTTGATCGAATGCCTCTATTTGTATGATCAGTAGTAATTACAGCTTTACTTCTTCTATTATCTCTACCAGTTTTAGCAGGTGCAATTACTATATTATTAACAGATCGAAATTTAAATACTTCATTTTTTGACCCAGCAGGAGGAGGAGATCCAATTTTATACCAACATTTATTT
>SlikokOtu308
TCTATCTTCTAATATTGCTCATAGTGGAGCTTCTGTAGTTCTAGCAATTTTTTCTTTACATTTAGCAGGAATTTCATCAATTTTAGGAGCTGTAAATTTTATTACTACAGTAATTAATATACGATCAACAGGAATTACTTTTGATCGAATGCCTCTATTTGTATGATCAGTAGTAATTACAGCTTTACTTCTTCTATTATCTCTACCAGTTTTAGCAGGTGCAATTACTATATTATTAACAGATCGAAATTTAAATACTTCATTTTTTGACCCAGCAGGAGGAGGAGATCCAATTTTATACCAACTTTTATTT
>SlikokOtu343
TCTATCTTCTAATATTGCTCATAGTGGAGCTTCTGTAGTTCTAGCAATTTTTTCTTTACATTTAGCAGGAATTTCATCAATTTTAGGAGCTGTAAATTTTATTACTACAGTAATTAATATACGATCAACAGGAATTACTTTTGATCGAATGCCTCTATTTGTATGATCAGTAGTAATTACAGCTTTACTTCTTCTATTATCTCTACCAGTTTTAGCAGGTGCAATTACTATATTATTAACAGATCGAAATTTAAATACTTCATTTTTTGATCCAGCAGGAGGAGGAGATCCAATTTTATACCAACTTTTATTT
>SlikokOtu428
TCTATCTTCTAATATTGCTCATAGTGGAGCTTCTGTAGTTCTAGCAATTTTTTCTTTACATTTAGCAGGAATTTCATCAATTTTAGGAGCTGTAAATTTTATTACTACAGTAATTAATATACGATCAACAGGAATTACTTTTGATCGAATGCCTCTATTTGTATGATCAGTAGTAATTACAGCTTTACTTCTTCTATTATCTCTACCAGTTTTAGCAGGTGCAATTACTATATTATTAACAGATCGAAATTTAAATACTTCATTTTTTGATCCAGCAGGAGGAGGAGACCCAATTTTATATCAACATCTATTT
>SlikokOtu635
TCTATCTTCTAATATTGCTCATAGTGGAGCTTCTGTAGTTCTAGCAATTTTTTCTTTACATTTAGCAGGAATTTCATCAATTTTAGGAGCTGTAAATTTTATTACTACAGTAATTAATATACGATCAACAGGAATTACTTTTGATCGAATGCCTCTATTTGTATGATCAGTAGTAATTACAGCTTTACTTCTTCTATTATCTCTACCAGTTTTAGCTGGTGCAATTACTATATTACTAACAGATCGAAATTTAAATACTTCATTTTTTGATCCAGCAGGAGGAGGAGACCCAATTTTATATCAACATCTATTT
>SlikokOtu652
TCTATCTTCTAATATTGCACATGGAGGAGCTTCTGTAGATATAGCAATTTTTTCTTTACATTTAGCAGGAATTTCATCAATTTTAGGTGCTGTAAATTTTATTACTACAGTAATTAATATGCGATCAACAGGAATTACTTTTGATCGAATACCTCTATTTGTATGGTCAGTAGTAATTACAGCTTTACTACTTCTATTATCTCTACCAGTTTTAGCTGGTGCAATTACTATATTACTAACAGATCGAAATTTAAATACTTCATTTTTTGACCCAGCAGGAGGAGGAGATCCAATTTTATACCAACATTTATTT
>SlikokOtu661
TCTATCTTCTAATATTGCTCATAGTGGAGCTTCTGTAGTTCTAGCAATTTTTTCTTTACATTTAGCAGGAATTTCATCAATTTTAGGAGCTGTAAATTTTATTACTACAGTAATTAATATACGATCAACAGGAATTACTTTTGATCGAATGCCTCTATTTGTATGATCAGTAGTAATTACAGCTTTACTTCTTCTATTATCTCTACCAGTTTTAGCAGGTGCAATTACTATATTACTAACAGATCGAAATTTAAATACTTCATTTTTTGATCCAGCAGGAGGAGGAGACCCAATTTTATATCAACATCTATTT
>SlikokOtu670
TCTATCTTCTAATATTGCACATGGAGGAGCTTCTGTAGATATAGCAATTTTTTCTTTACATTTAGCAGGAATTTCATCAATTTTAGGTGCTGTAAATTTTATTACTACAGTAATTAATATGCGATCAACAGGAATTACTTTTGATCGAATACCTCTATTTGTATGGTCAGTAGTAATTACAGCTTTACTACTTCTATTATCTCTACCAGTTTTAGCTGGTGCAATTACTATATTACTAACAGATCGAAATTTAAATACTTCATTTTTTGACCCAGCAGGAGGAGGAGATCCAATTTTATACCAACTTTTATTT
>SlikokOtu671
TCTATCTTCTAATATTGCACATGGAGGAGCTTCTGTAGATATAGCAATTTTTTCTTTACATTTAGCAGGAATTTCATCAATTTTAGGTGCTGTAAATTTTATTACTACAGTAATTAATATGCGATCAACAGGAATTACTTTTGATCGAATACCTCTATTTGTATGGTCAGTAGTAATTACAGCTTTACTACTTCTATTATCTCTACCAGTTTTAGCTGGTGCAATTACTATATTACTAACAGATCGAAATTTAAATACTTCATTTTTTGATCCAGCAGGAGGAGGAGATCCAATTTTATACCAACTTTTATTT
>SlikokOtu759
TCTATCTTCTAATATTGCTCATAGTGGAGCTTCTGTAGTTCTAGCAATTTTTTCTTTACATTTAGCAGGAATTTCATCAATTTTAGGAGCTGTAAATTTTATTACTACAGTAATTAATATACGATCAACAGGAATTACTTTTGATCGAATGCCTCTATTTGTATGATCAGTAGTAATTACAGCTTTACTTCTTCTATTATCTCTACCAGTTTTAGCAGGTGCAATTACTATATTATTAACAGATCGAAATTTAAATACTTCATTTTTTGACCCAGCAGGAGGAGGAGATCCAATTTTATATCAACATCTATTT
>SlikokOtu853
TCTATCTTCTAATATTGCACATGGAGGAGCTTCTGTAGATATAGCAATTTTTTCTTTACATTTAGCAGGAATTTCATCAATTTTAGGTGCTGTAAATTTTATTACTACAGTAATTAATATGCGATCAACAGGAATTACTTTTGATCGAATACCTCTATTTGTATGGTCAGTAGTAATTACAGCTTTACTACTTCTATTATCTCTACCAGTTTTAGCAGGTGCAATTACTATATTATTAACAGATCGAAATTTAAATACTTCATTTTTTGACCCAGCAGGAGGAGGAGATCCAATTTTATACCAACTTTTATTT
>SlikokOtu1911
TCTATCTTCTAATATTGCACATGGAGGAGCTTCTGTAGATATAGCAATTTTTTCTTTACATTTAGCAGGAATTTCATCAATTTTAGGAGCTGTAAATTTTATTACTACAGTAATTAATATACGATCAACAGGAATTACTTTTGATCGAATGCCTCTATTTGTATGATCAGTAGTAATTACAGCTTTACTTCTTCTATTATCTCTACCAGTTTTAGCAGGTGCAATTACTATATTATTAACAGATCGAAATTTAAATACTTCATTTTTTGACCCAGCAGGAGGAGGAGATCCAATTGTATACCAACTTTTATTT
>SlikokOtu1912
TCTATCTTCTAATATTGCACATGGAGGAGCTTCTGTAGATATAGCAATTTTTTCTTTACATTTAGCAGGAATTTCATCAATTTTAGGTGCTGTAAATTTTATTACTACAGTAATTAATATGCGATCAACAGGAATTACTTTTGATCGAATGCCTCTATTTGTATGATCAGTAGTAATTACAGCTTTACTTCTTCTATTATCTCTACCAGTTTTAGCAGGTGCAATTACTATATTATTAACAGATCGAAATTTAAATACTTCATTTTTTGACCCAGCAGGAGGAGGAGATCCAATTTTATATCAACATCTATTT
>SlikokOtu693
TCTATCTTCTAATATTGCACATGGAGGAGCTTCTGTAGATATAGCAATTTTTTCTTTACATTTAGCAGGAATTTCATCAATTTTAGGTGCTGTAAATTTTATTACTACAGTAATTAATATACGATCAACAGGAATTACTTTTGATCGAATGCCTCTATTTGTATGATCAGTAGTAATTACAGCTTTACTTCTTCTATTATCTCTACCAGTTTTAGCAGGTGCAATTACTATATTATTAACAGATCGAAATTTAAATACTTCATTTTTTGACCCAGCAGGAGGAGGAGATCCAATTTTATACCAACTTTTATTT
>SlikokOtu719
TCTATCTTCTAATATTGCACATGGAGGAGCTTCTGTAGATATAGCAATTTTTTCTTTACATTTAGCAGGAATTTCATCAATTTTAGGTGCTGTAAATTTTATTACTACAGTAATTAATATACGATCAACAGGAATTACTTTTGATCGAATGCCTCTATTTGTATGATCAGTAGTAATTACAGCTTTACTTCTTCTATTATCTCTACCAGTTTTAGCAGGTGCAATTACTATATTATTAACAGATCGAAATTTAAATACTTCATTTTTTGACCCAGCAGGAGGAGGAGATCCAATTTTATACCAACATTTATTT
>SlikokOtu768
TCTATCTTCTAATATTGCACATGGAGGAGCTTCTGTAGATATAGCAATTTTTTCTTTACATTTAGCAGGAATTTCATCAATTTTAGGAGCTGTAAATTTTATTACTACAGTAATTAATATACGATCAACAGGAATTACTTTTGATCGAATGCCTCTATTTGTATGATCAGTAGTAATTACAGCTTTACTTCTTCTATTATCTCTACCAGTTTTAGCAGGTGCAATTACTATATTATTAACAGATCGAAATTTAAATACTTCATTTTTTGACCCAGCAGGAGGAGGAGATCCAATTTTATACCAACATTTATTT
>SlikokOtu910
TCTATCTTCTAATATTGCACATGGAGGAGCTTCTGTAGATATAGCAATTTTTTCTTTACATTTAGCAGGAATTTCATCAATTTTAGGTGCTGTAAATTTTATTACTACAGTAATTAATATACGATCAACAGGAATTACTTTTGATCGAATGCCTCTATTTGTATGATCAGTAGTAATTACAGCTTTACTTCTTCTATTATCTCTACCAGTTTTAGCAGGTGCAATTACTATATTATTAACAGATCGAAATTTAAATACTTCATTTTTTGATCCAGCAGGAGGAGGAGATCCAATTTTATACCAACTTTTATTT
>SlikokOtu503
TCTATCTTCTAATATTGCTCATAGTGGAGCTTCTGTAGTTCTAGCAATTTTTTCTTTACATTTAGCAGGAATTTCATCAATTTTAGGAGCTGTAAATTTTATTACTACAGTAATTAATATGCGATCAACAGGAATTACTTTTGATCGAATACCTCTATTTGTATGGTCAGTAGTAATTACAGCTTTACTACTTCTATTATCTCTACCAGTTTTAGCTGGTGCAATTACTATATTACTAACAGATCGAAATTTAAATACTTCATTTTTTGATCCAGCAGGAGGAGGAGACCCAATTTTATATCAACATCTATTT
>SlikokOtu512
TCTATCTTCTAATATTGCTCATAGTGGAGCTTCTGTAGTTCTAGCAATTTTTTCTTTACATTTAGCAGGAATTTCATCAATTTTAGGTGCTGTAAATTTTATTACTACAGTAATTAATATGCGATCAACAGGAATTACTTTTGATCGAATACCTCTATTTGTATGGTCAGTAGTAATTACAGCTTTACTACTTCTATTATCTCTACCAGTTTTAGCTGGTGCAATTACTATATTACTAACAGATCGAAATTTAAATACTTCATTTTTTGATCCAGCAGGAGGAGGAGACCCAATTTTATATCAACATCTATTT
>SlikokOtu653
TCTATCTTCTAATATTGCTCATAGTGGAGCTTCTGTAGTTCTAGCAATTTTTTCTTTACATTTAGCAGGAATTTCATCAATTTTAGGAGCTGTAAATTTTATTACTACAGTAATTAATATACGATCAACAGGAATTACTTTTGATCGAATACCTCTATTTGTATGGTCAGTAGTAATTACAGCTTTACTACTTCTATTATCTCTACCAGTTTTAGCTGGTGCAATTACTATATTACTAACAGATCGAAATTTAAATACTTCATTTTTTGATCCAGCAGGAGGAGGAGACCCAATTTTATATCAACATCTATTT
>SlikokOtu726
TCTATCTTCTAATATTGCTCATAGTGGAGCTTCTGTAGTTCTAGCAATTTTTTCTTTACATTTAGCAGGAATTTCATCAATTTTAGGAGCTGTAAATTTTATTACTACAGTAATTAATATACGATCAACAGGAATTACTTTTGATCGAATGCCTCTATTTGTATGATCAGTAGTAATTACAGCTTTACTACTTCTATTATCTCTACCAGTTTTAGCTGGTGCAATTACTATATTACTAACAGATCGAAATTTAAATACTTCATTTTTTGATCCAGCAGGAGGAGGAGACCCAATTTTATATCAACATCTATTT
>SlikokOtu828
TTTATCTTCTAATATTGCTCATGGAGGAGCTTCTGTAGACTTAGCAATTTTTTCTTTACACTTAGCAGGAATCTCATCAATTTTAGGAGCTGTAAATTTTATTACTACTGTAATTAATATACGATCAACAGGAATTACTTTTGATCGAATACCATTATTTGTATGATCTGTAGTAATTACAGCTCTACTCCTTTTATTATCTTTACCAGTTTTAGCTGGTGCTATTACTATACTATTAACAGATCGGAATTTAAATACTTCATTTTTTGACCCTGCTGGAGGAGGGGATCCTATTTTATACCAACATTTATTT
>SlikokOtu273
ATTATCATCTAATATAGCTCATGGAGGAGCTTCTGTAGATTTAGCTATCTTTTCTTTACACTTAGCAGGAATTTCCTCTATTTTAGGAGCCGTAAATTTTATTACAACTGTAATTAATATACGATCAGTAGGAATTACCTTTGATCGAATACCCCTATTTGTATGATCAGTAGTAATTACAGCTTTATTATTATTATTATCTTTACCAGTATTAGCCGGAGCTATTACAATATTATTAACAGATCGGAATTTAAATACTTCATTTTTTGACCCTGCAGGAGGAGGAGACCCAATTTTATACCAACATTTATTT
>SlikokOtu1930
ACTCTCATCTAACATTGCCCATGGTGGAGCTTCTGTTGATTTAGCCATTTTTTCTCTTCATTTAGCAGGGATTTCCTCTATTTTAGGGGCTGTAAATTTTATTACTACTGTAATTAATATACGATCAATAGGAATTACTTTTGATCGAATACCCTTATTTGTATGATCAGTAGTAATTACAGCATTATTATTATTATTATCTTTACCAGTTTTAGCTGGAGCTATTACCATATTATTAACAGACCGAAATTTAAATACATCATTTTTTGACCCAGCAGGAGGAGGAGACCCAATCTTATACCAACATTTATTT
>SlikokOtu241
TTTATCTTCTAATATTGCTCATGGTGGAGCTTCTGTTGATTTAGCTATTTTCTCTCTTCATTTAGCAGGAATTTCTTCAATTTTAGGTGCAGTAAATTTTATTACTACAGTGATTAATATACGATCAACAGGAATTACATTTGACCGAATACCTTTATTTGTTTGATCTGTAGTAATTACTGCATTATTACTTTTATTATCATTACCTGTATTAGCCGGTGCTATTACTATATTATTAACAGATCGAAATTTAAATACTTCGTTTTTTGACCCAGCAGGAGGAGGAGACCCTATTCTATACCAACATTTATTT
>SlikokOtu377
ACTATCTTCTAATATTGCTCATGGTGGAGCTTCTGTTGATTTAGCTATTTTTTCTTTACATTTAGCAGGAATTTCTTCAATTTTAGGAGCAGTAAATTTTATTACTACAGTAATTAATATACGATCTACAGGAATTACATTTGATCGAATACCTTTATTTGTTTGATCTGTAGTAATTACAGCACTATTACTTTTATTATCATTACCAGTATTAGCCGGAGCTATTACTATATTATTAACAGATCGAAATTTAAATACTTCATTTTTTGACCCTGCAGGAGGAGGAGATCCAATTTTATATCAACACTTATTT
>SlikokOtu564
TTTATCTTCTAATATTGCCCATGGAGGAGCTTCTGTTGATTTAGCTATTTTTTCTCTTCATTTAGCAGGAATTTCATCAATTTTAGGAGCAGTAAATTTTATTACTACAGTAATTAATATACGTTCAACAGGAATTACTTTTGATCGAATACCTTTATTTGTTTGATCAGTAGTAATTACAGCTTTATTACTTTTATTATCTTTACCAGTATTAGCTGGAGCTATTACTATATTATTAACAGATCGAAATTTAAATACTTCATTTTTTGATCCTGCAGGAGGAGGTGACCCAATTTTATACCAACACTTGTTT
>SlikokOtu676
TTTATCTTCAAATATTGCTCATGGAGGAGCTTCTGTTGATTTAGCAATTTTTTCTCTTCATTTAGCTGGAATTTCTTCTATTTTAGGAGCAGTAAATTTTATTACAACCGTAATTAATATACGATCAACTGGTATTACATTTGATCGAATACCTTTATTTGTTTGATCAGTAGTAATTACAGCTTTATTACTTCTGTTATCTTTACCAGTTTTAGCAGGGGCTATTACCATATTATTAACAGATCGAAATCTTAATACTTCATTTTTTGATCCTGCTGGAGGAGGAGATCCTATTTTATACCAACATTTATTT
>SlikokOtu891
CTTGTCTTCTAATATTGCTCATGGAGGAGCTTCTGTTGATTTAGCAATTTTTTCTCTCCATTTAGCTGGAATTTCTTCTATTTTAGGAGCTGTAAATTTCATTACAACTGTAATTAATATACGTTCAACTGGTATTACATTTGATCGAATACCTTTATTTGTTTGATCAGTAGTAATTACAGCTTTATTACTTCTTTTATCTTTACCAGTTTTAGCAGGAGCTATTACTATATTATTAACAGATCGAAATCTTAATACTTCATTTTTTGATCCTGCTGGAGGTGGAGATCCTATTTTATATCAACATTTATTT
>SlikokOtu212
TTTATCATCAGTAATTGCTCATGGAGGACCTTCTGTAGATTTAGCTATTTTTTCTCTTCATTTAGCAGGAATTTCCTCAATTTTAGGTGCTGTAAATTTTATTACAACTGTAATTAATATACGAGCTACTGGAATTACCTTTGACCGAATACCATTATTTGTTTGATCTGTAGTAATTACTGCATTTTTACTATTACTATCTTTACCTGTATTAGCAGGAGCTATTACTATACTTTTAACAGATCGTAATTTGAATACTTCTTTTTTTGATCCTGCTGGTGGAGGAGATCCTATTCTTTACCAACACTTATTT
>SlikokOtu32
TTTATCTTCAGTTATTGCTCATGGAGGAGCTTCTGTTGATTTAGCCATTTTTTCTCTTCATTTAGCCGGAATTTCTTCAATTTTAGGTGCAGTTAATTTTATTACAACTGTTATTAATATACGATCTACAGGAATTACATTTGATCGAATACCTTTATTTGTATGATCAGTTGTAATTACAGCCTTTTTATTACTCCTTTCTTTACCTGTTTTAGCTGGAGCAATTACTATACTTTTAACAGACCGGAATTTAAATACTTCATTTTTTGACCCTGCTGGAGGTGGAGATCCTATTTTATACCAACATTTATTT
>SlikokOtu1056
TTTATCTAGAACACTTTCACACAGAGGAAGATCTGTAGATTTAGCTATTTTTTCTTTACATTTAGCGGGAATTTCTTCTATTTTAGGAGCAGTAAACTTTATTACTACAGTAATTAATATACGTTCAACAGGAATTTCATTTGATCGAATACCTTTATTTGTTTGGGCAGTAGTGATTACAGCCGTTTTATTATTATTATCTTTACCAGTTTTAGCCGGAGCTATTACAATACTATTAACAGATCGAAATTTAAATACATCATTTTTTGATCCTATGGGAGGGGGAGACCCTATTTTATACCAACATTTATTT
>SlikokOtu1099
TTTATCTAGAACACTTTCACACAGAGGAAGATCTGTAGATTTAGCTATTTTTGCTTTACATTTAGCAGGAATCCCTTCTATTTTAGGAGCAGTAAACTTTATTACTACCGTAATTAATATACGTTCAACAGGAATTTCATTTGATCGAATACCTTTATTTGTCTGGGCAGTAGTGATTACAGCCGTTTTATTATTACTATCTTTACCAGTTTTAGCCGGAGCTATTACAATACTATTAACAGATCGAAATTTAAATACAACATTTTTTGACCCTATGGGAGGGGGGGATCCTATTTTATACCAACATTTATTT
>SlikokOtu1297
TTTACTAGAACACTTTCACACCGAGGAAGATCTGTAGATTTAGCTATTTTTTCTTTACATTTAGCGGGAATTTCTTCTATTTTAGGAGCAGTAAACTTTATTACTACAGTAATTAATATACGTTCAACAGGAATTTCATTTGATCGAATACCTTTATTTGTTTGGGCAGTAGTGATTACAGCCGTTTTATTATTATTATCTTTACCAGTTTTAGCCGGAGCTATTACAATACTATTAACAGATCGAAATTTAAATACATCATTTTTTGACCCTATAGGAGGAGGAGACCCTATTTTATATCAACATTTATTT
>SlikokOtu1398
TTTATCTAGAACACTTTCACACAGAGGAAGATCTGTAGATTTAGCTATTTTTGCTTTACATTTAGCAGGAATCCCTTCTATTTTAGGAGCAGTAAACTTTATTACTACAGTAATTAATATACGTTCAACAGGAATTTCATTTGATCGAATACCTTTATTTGTCTGGGCAGTAGTGATTACAGCCGTTTTATTATTACTATCTTTACCAGTTTTAGCCGGAGCTATTACAATACTATTAACAGATCGAAATTTAAATACAACATTTTTTGACCCTATGGGAGGGGGGGATCCTATTTTATACCAACATTTATTT
>SlikokOtu159
TTTATCTAGAACACTTTCGCACAGAGGAAGGTCTGTAGATTTAGCTATTTTTTCTTTACATTTAGCAGGAATTTCTTCTATTTTAGGAGCAGTAAACTTTATTACTACAGTAATTAATATGCGTTCAACAGGAATTTCATTTGATCGAATACCTTTATTTGTTTGGGCAGTAGTGATTACAGCCGTTTTATTATTATTATCTTTACCAGTTTTAGCCGGGGCTATTACAATACTATTAACAGATCGAAATTTAAATACATCATTTTTTGATCCTATGGGAGGAGGAGATCCTATTTTATACCAACATTTATTT
>SlikokOtu168
TTTATCTAGAACACTTTCGCACAGAGGAAGGTCTGTAGATTTAGCTATTTTTTCTTTACATTTAGCAGGAATTTCTTCTATTTTAGGAGCAGTAAACTTTATTACTACAGTAATTAATATACGTTCAACAGGAATTTCATTTGATCGAATACCTTTATTTGTTTGGGCAGTAGTGATTACAGCCGTTTTATTATTATTATCTTTACCAGTTTTAGCCGGGGCTATTACAATACTATTAACAGATCGAAATTTAAATACATCATTTTTTGATCCTATGGGAGGAGGAGATCCTATTTTATACCAACATTTATTT
>SlikokOtu1734
TTTATCTAGAACACTTTCACACAGAGGAAGATCTGTAGATTTAGCTATTTTTGCTTTACATTTAGCAGGAATCCCTTCTATTTTAGGAGCAGTAAACTTTATTACTACCGTAATTAATATACGTTCAACAGGAATTTCATTTGATCGAATACCTTTATTTGTCTGGGCAGTAGTGATTACAGCCGTTTTATTATTACTATCTTTACCAGTTTTAGCCGGAGCTATTACAATACTATTAACAGATCGAAATTTAAATACATCATTTTTTGACCCTATGGGAGGAGGAGATCCTATTTTATACCAACATTTATTT
>SlikokOtu1736
TTTACTAGAACACTTTCACACAGAGGAAGATCTGTAGATTTAGCTATTTTTTCTTTACATTTAGCGGGAATTTCTTCTATTTTAGGAGCAGTAAACTTTATTACTACAGTAATTAATATACGTTCAACAGGAATTTCATTTGATCGAATACCTTTATTTGTTTGGGCAGTAGTGATTACAGCCGTTTTATTATTATTATCTTTACCAGTTTTAGCCGGAGCTATTACAATACTATTAACAGATCGAAATTTAAATACATCATTTTTTGATCCTATGGGAGGGGGAGACCCTATTTTATACCAACATTTATTT
>SlikokOtu176
TTTATCTAGAACACTTTCGCACAGAGGAAGATCTGTAGATTTAGCTATTTTTTCTTTACATTTAGCAGGAATTTCTTCTATTTTAGGAGCAGTAAACTTTATTACTACAGTAATTAATATGCGTTCAACGGGAATTTCATTTGATCGAATACCTTTATTTGTTTGGGCAGTAGTAATTACAGCCGTTTTATTATTATTATCTTTACCAGTTTTAGCCGGAGCTATTACAATACTATTAACAGATCGAAATTTAAATACATCATTTTTTGATCCTATGGGAGGGGGAGACCCTATTTTATACCAACATTTATTT
>SlikokOtu1822
TTTATCTAGAACACTTTCACACAGAGGAAGATCTGTAGATTTAGCTATTTTTTCTTTACATTTAGCGGGAATTTCTTCTATTTTAGGAGCAGTAAACTTTATTACTACAGTAATTAATATACGTTCAACAGGAATTTCATTTAATCGAATACCTTTATTTGTTTGGGCAGTAGTGATTACAGCCGTTTTATTATTATTATCTTTACCAGTTTTAGCCGGAGCTATTACAATACTATTAACAGATCGAAATTTAAATACATCATTTTTTGACCCTATGGGAGGAGGAGATCCTATTTTATACCAACATTTATTT
>SlikokOtu1848
TTTATCTAGAACACTTTCACACAGAGGAAGATCTGTAGATTTAGCTATTTTTTCTTTACATTTAGCGGGAATTTCTTCTATTTTAGGAGCAGTAAACTTTATTACTACAGTAATTAATATACGTTCAACAGGAATTTCATTTGATCGAATACCTTCATTTGTTTGGGCAGTAGTGATTACAGCCGTTTTATTATTATTATCTTTACCAGTTTTAGCCGGGGCTATTACAATACTATTAACAGATCGAAATTTAAATACATCATTTTTTGATCCTATGGGAGGAGGAGATCCTATTTTATACCAACATTTATTT
>SlikokOtu1903
TTTATCTAGAACACTTTCACACAGAGGAAGATCTGTAGATTTAGCTATTTTTTCTTTACATTTAGCGGGAATTTCTTCTATTTTAGGAGCAGTAAACTTTATTACTACAGTAATTAATATACGTTCAACAGGAATTTCATTTGATCGAATACCTTCATTTGTTTGGGCAGTAGTGATTACAGCCGTTTTATTATTATTATCTTTACCAGTTTTAGCCGGAGCTATTACAATACTATTAAAAGATCGAAATTTAAATACATCATTTTTTGATCCTATGGGAGGGGGAGACCCTATTTTATACCAACATTTATTT
>SlikokOtu1904
TTTATCTAGAACACTTTCACACAGAGGAAGATCTGTAGATTTAGCTATTTTTTCTTTACATTTAGCGGGAATTTCTTCTATTTTAGGAGCAGTAAACTTTATTACTACAGTAATTAATATACGTTCAACAGGAATTTCATTTGATCGAATATCTTTATTTGTTTGGGCAGTAGTGATTACAGCCGTTTTATTATTATTATCTTTACCAGTTTTAGCCGGAGCTATTACAATACTATTAACAGATCGAAATTTAAATACATCATTTTTTGACCCTATGGGAGGAGGAGATCCTATTTTATACCAACATTTATTT
>SlikokOtu2157
TTTATCTAGAACACTTTCACACAGAGGAAGATCTGTAGATTTAGCTATTTTTTCTTTACATTTAGCGGGAATTTCTTCTATTTTAGGAGCAGTAAACTTTATTACTACAGTAATTAATATACGTTCAATAGGAATTTCATTTGATCGAATACCTTTATTTGTTTGGGCAGTAGTGATTACAGCCGTTTTATTATTATTATCTTTACCAGTTTTAGCCGGAGCTATTACAATACTATTAACAGATCGAAATTTAAATACATCATTTTTTGATCCTATGGGAGGGGGAGACCCTATTTTATACCAACATTTATTT
>SlikokOtu2158
TTTATCTAGAACACTTTCACACAGAGGAAGATCTGTAGATTTAGCTATTTTTTCTTTACATTTAGCGGGAATTTCTTCTATTTTAGGAGCAGTAAACTTTATTACTACAGTAATTAATATACGTTCAACAGGAATTTCATTTGATCGAATACCTTCATTTGTTTGGGCAGTAGTGATTACAGCCGTTTTATTATTATTATCTTTACCAGTTTTAGCCGGAGCTATTACAATACTATTAACAGATCGAAATTTAAATACATCATTTTTTGATCCTATGGGAGGGGGAGACCCTATTTTATACCAACATTTATTT
>SlikokOtu230
TTTATCTAGAACACTTTCGCACAGAGGAAGGTCTGTAGATTTAGCTATTTTTTCTTTACATTTAGCAGGAATTTCTTCTATTTTAGGAGCAGTAAACTTTATTACTACAGTAATTAATATGCGTTCAACAGGAATTTCATTTGATCGAATACCTTTATTTGTTTGGGCAGTAGTGATTACAGCCGTTTTATTATTATTATCTTTACCAGTTTTAGCCGGAGCTATTACAATACTATTAACAGATCGAAATTTAAATACATCATTTTTTGACCCTATGGGAGGAGGAGATCCTATTTTATACCAACATTTATTT
>SlikokOtu278
TTTATCTAGAACACTTTCGCACAGAGGAAGGTCTGTAGATTTAGCTATTTTTTCTTTACATTTAGCAGGAATTTCTTCTATTTTAGGAGCAGTAAACTTTATTACTACAGTAATTAATATGCGTTCAACAGGAATTTCATTTGATCGAATACCTTTATTTGTTTGGGCAGTAGTGATTACAGCCGTTTTATTATTATTATCTTTACCAGTTTTAGCCGGGGCTATTACAATACTATTAACAGATCGAAATTTAAATACATCATTTTTTGATCCTATGGGAGGAGGAGACCCTATTTTATACCAACATTTATTT
>SlikokOtu371
TTTATCTAGAACACTTTCACACAGAGGAAGATCTGTAGATTTAGCTATTTTTTCTTTACATTTAGCGGGAATTTCTTCTATTTTAGGAGCAGTAAACTTTATTACTACAGTAATTAATATACGTTCAACAGGAATTTCATTTGATCGAATACCTTTATTTGTTTGGGCAGTAGTGATTACAGCCGTTTTATTATTATTATCTTTACCAGTTTTAGCCGGAGCTATTACAATACTATTAACAGATCGAAATTTAAATACATCATTTTTTGACCCTATAGGAGGAGGAGACCCTATTTTATATCAACATTTATTT
>SlikokOtu544
TTTATCTAGAACACTTTCGCACAGAGGAAGGTCTGTAGATTTAGCTATTTTTTCTTTACATTTAGCAGGAATTTCTTCTATTTTAGGAGCAGTAAACTTTATTACTACAGTAATTAATATGCGTTCAACAGGAATTTCATTTGATCGAATACCTTTATTTGTTTGGGCAGTAGTGATTACAGCCGTTTTATTATTATTATCTTTACCAGTTTTAGCCGGAGCTATTACAATACTATTAACAGATCGAAATTTAAATACATCATTTTTTGATCCTATGGGAGGGGGAGACCCTATTTTATACCAACATTTATTT
>SlikokOtu567
TTTATCTAGAACACTTTCGCACAGAGGAAGATCTGTAGATTTAGCTATTTTTTCTTTACATTTAGCAGGAATTTCTTCTATTTTAGGAGCAGTAAACTTTATTACTACAGTAATTAATATGCGTTCAACGGGAATTTCATTTGATCGAATACCTTTATTTGTTTGGGCAGTAGTAATTACAGCCGTTTTATTATTATTATCTTTACCAGTTTTAGCCGGAGCTATTACAATACTATTAACAGATCGAAATTTAAATACATCATTTTTTGACCCTATGGGAGGAGGAGATCCTATTTTATACCAACATTTATTT
>SlikokOtu687
TTTATCTAGAACACTTTCACACAGAGGAAGATCTGTAGATTTAGCTATTTTTTCTTTACATTTAGCGGGAATTTCTTCTATTTTAGGAGCAGTAAACTTTATTACTACAGTAATTAATATACGTTCAACAGGAATTTCATTTAATCGAATACCTTTATTTGTTTGGGCAGTAGTGATTACAGCCGTTTTATTATTATTATCTTTACCAGTTTTAGCCGGAGCTATTACAATACTATTAACAGATCGAAATTTAAATACATCATTTTTTGACCCTATAGGAGGAGGAGACCCTATTTTATATCAACATTTATTT
>SlikokOtu688
TTTACTAGAACACTTTCACACAGAGGAAGATCTGTAGATTTAGCTATTTTTTCTTTACATTTAGCGGGAATTTCTTCTATTTTAGGAGCAGTAAACTTTATTACTACAGTAATTAATATACGTTCAACAGGAATTTCATTTGATCGAATACCTTTATTTGTTTGGGCAGTAGTGATTACAGCCGTTTTATTATTATTATCTTTACCAGTTTTAGCCGGAGCTATTACAATACTATTAACAGATCGAAATTTAAATACATCATTTTTTGACCCTATAGGAGGAGGAGACCCTATTTTATATCAACATTTATTT
>SlikokOtu757
TTTATCTAGAACACTTTCACACAGAGGAAGATCTGTAGATTTAGCTATTTTTGCTTTACATTTAGCAGGAATCCCTTCTATTTTAGGAGCAGTAAACTTTATTACTACCGTAATTAATATACGTTCAACAGGAATTTCATTTGATCGAATACCTTTATTTGTCTGGGCAGTAGTGATTACAGCCGTTTTATTATTACTATCTTTACCAGTTTTAGCCGGAGCTATTACAATACTATTAACAGATCGAAATTTAAATACAACATTTTTTGACCCTATGGGATGGGGGGATCCTATTTTATACCAACATTTATTT
>SlikokOtu785
TTTATCTAGAACACTTTCACACAGAGGAAGATCTGTAGATTTAGCTATTTTTTCTTTACATTTAGCGGGAATTTCTTCTATTTTAGGAGCAGTAAACTTTATTACTACAGTAATTAATATACGTTCAACAGGAATTTCATTTGATCGAATACCTTTATTTGTTTGGGCAGTAGTGATTACAGCCGTTTTATTATTATTATCTTTACCAGTTTTAGCCGGAGCTATTACAATACTATTAACAGATCGAAATTTAAATACATCATTTTTTGACCCTATAGGAGGAGGAGACCCTATTTTATATCAACATTAATTT
>SlikokOtu795
TTTATCTAGAACACTTTCACACAGAGGAAGATCTGTAGATTTAGCTATTTTTTCTTTACATTTAGCGGGAATTTCTTCTATTTTAGGAGCAGTAAACTTTATTACTACAGTAATTAATATACGTTCAACAGGAATTTCATTTGATCGAATACCTTTATTTGTTTGGGCAGTAGTGATTACAGCCGTTTTATTATTATTATCTTTACCAGTTTTCGCCGAGCTATTACAATACTATTAACAGATCGAAATTTAAATACATCATTTTTTGACCCTATAGGAGGAGGAGACCCTATTTTATATCAACATTTATTT
>SlikokOtu849
TTTATCTAGAACACTTTCGCACAGAGGAAGATCTGTAGATTTAGCTATTTTTTCTTTACATTTAGCAGGAATTTCTTCTATTTTAGGAGCAGTAAACTTTATTACTACAGTAATTAATATGCGTTCAACGGGAATTTCATTTGATCGAATACCTTTATTTGTTTGGGCAGTAGTAATTACAGCCGTTTTATTATTATTATCTTTACCAGTTTTAGCCGGAGCTATTACAATACTATTAACAGATCGAAATTTAAATACATCATTTTTTGACCCTATAGGAGGAGGAGACCCTATTTTATATCAACATTTATTT
>SlikokOtu952
TTTATCTAGAACACTTTCACACAGAGGAAGATCTGTAGATTTAGCTATTTTTTCTTTACATTTAGCGGGAATTTCTTCTATTTTAGGAGCAGTAAACTTTATTACTACAGTAATTAATATACGTTCAACAGGAATTTCATTTGATCGAATACCTTCATTTGTTTGGGCAGTAGTGATTACAGCCGTTTTATTATTATTATCTTTACCAGTTTTAGCCGGAGCTATTACAATACTATTAAAAGATCGAAATTTAAATACATCATTTTTTGACCCTATAGGAGGAGGAGACCCTATTTTATATCAACATTTATTT
>SlikokOtu991
TTTATCTAGAACACTTTCACACAGAGGAAGATCTGTAGATTTAGCTATTTTTTCTTTACATTTAGCGGGAATTTCTTCTATTTTAGGAGCAGTAAACTTTATTACTACAGTAATTAATATACGTTCAACAGGAATTTCATTTGATCGAATACCTTTATTTGTTTGGGCAGTAGTGATTACAGCCGTTTTATTATTATTATCTTTACCAGTTTTAGCCGGGGCTATTACAATACTATTAACAGATCGAAATTTAAATACATCATTTTTTGATCCTATGGGAGGAGGAGATCCTATTTTATACCAACATTTATTT
>SlikokOtu1348
TTTATCTAGAACACTCTCACATAGTGGAAGATCTGCGTAGATTTAGCCATTTTTTCTTTACATTTACCACAGGAATCTCTTCTATTTTAGGAGCACTAAACTTTATTACTATACTGTAATTATAACATACGTTCAAGAGGAATTTCATTTGATCATTTGATCGACCTTTATTTGTATGAGCAGTAGTAATTACAGCTGTTTTATTATTACTATCTCTACCAGTTTCAGCTGGAGTTACTATTAACAGACCGAAATTTAAATAAATCATTATTTGACCGAATTTTGGGAGGAGGTGATCCTATTTTATATGAACATTTATTT
>SlikokOtu1487
ACTATCAACTACTATTGCCCATGCTGGAGCATCAGTAGACTTAGCAATTTTTTCACTACATTTAGCTGGAATTTCTTCTATTTTAGGAGCCGTAAATTTTATTACAACAGAGTAATTAATATACGATCTCCAGGGATTTCATTTGATCGAATACCATTATTTGTTTGATCTGTAGTAATTACTGCTGTATTATTATTATTATCTCTACCTGTTTTAGCAGGGGCTATTACAATATTATTAACAGATCGTAATTTAAATACTTCATTTTTTGATCCTGCAGGAGGAGGAGACCCAATTCTTTACCAACATTTATTT
>SlikokOtu1583
ACTATCAACTACTATTGCACATGCTGGAGCATCAGTAGATTTAGCAATTTTTTCATTACATCTAGCTGGAATTTCTTCTATTTTAGGAGCTGTAAATTTTATTACAACAGTAATTAATATACGATCTCCTGGTATTTCATTTGATCGAATACCATTATTTGTTTGATCTGTAGTCATTACTGCTGTATTACTATTATTATCTCTACCTGTTTTAGCAGGATCTATTACAATATTATTAACAGATCGAAATTAAAATACTTCATTTTTTGATCCTGCAGGAGGGGGAGACCCTATTCTTTATCAACATTTATTT
>SlikokOtu1976
ACTATCAACTACTATTGCACATGCTGGAGCATCAGTAGATTTAGCTATTTTTTCATTACATTTAGCTGGGATTTCTTCTATTTTAGGAGACGTAAATTTTATTACAACAGTAATTAACATACGATCTCCTGGAATTTCATTTGATCGAATACCATTATTTGTTTGATCTGTAGTAATTACTGCTGTATTATTATTATTATCCCTACCTGTCTTAGCAGGAGCTATTACAATATTATTAACAGATCGAAATTTAAATACTTCATTTTTTGATCCTGCAGGTGGGGGAGACCCAATTCTTTATCAACATTTATTT
>SlikokOtu465
ACTATCAACTACTATTGCACATGCTGGAGCATCAGTAGATTTAGCTATTTTTTCATTACATTTAGCTGGGATTTCTTCTATTTTAGGAGCCGTAAATTTTATTACAACAGTAATTAATATACGATCTCCTGGAATTTCATTTGATCGAATACCATTATTTGTTTGATCTGTAGTAATTACTGCTGTATTATTATTATTATCTCTACCTGTCTTAGCAGGAGCTATTACAATATTATTAACAGATCGAAATTTAAATACTTCATTTTTTGATCCTGCAGGTGGGGGAGACCCAATTCTTTATCAACATTTATTT
>SlikokOtu586
ACTATCAACTACTATTGCCCATGCTGGAGCATCAGTAGACTTAGCAATTTTTTCTTTACATTTAGCTGGGATTTCTTCTATTTTAGGAGCCGTAAATTTTATTACAACAGTAATTAATATACGATCTCCAGGAATTTCATTTGATCGAATACCATTATTTGTTTGATCTGTAGTAATTACTGCTGTATTATTATTATTATCTCTACCTGTTTTAGCAGGAGCTATTACAATACTATTAACAGATCGAAATTTAAATACTTCATTTTTTGATCCTGCAGGTGGAGGGGATCCAATTCTTTACCAACATTTATTT
>SlikokOtu91
ACTATCAACTACTATTGCCCATGCTGGAGCATCAGTAGACTTAGCAATTTTTTCACTTCATTTAGCTGGAATTTCTTCTATTTTAGGAGCCGTAAATTTTATTACAACAGTGATTAATATACGATCTCCAGGGATTTCATTTGATCGAATACCATTATTTGTTTGATCTGTAGTAATTACTGCTGTATTATTATTATTATCTCTACCTGTTTTAGCAGGAGCTATTACAATACTATTAACAGATCGAAATTTAAATACTTCATTTTTTGATCCTGCAGGTGGGGGAGACCCAATTCTTTACCAACATTTATTT
>SlikokOtu1424
GCTATCTACAACAATTGCACACGCAGGGGCATCAGTTGATTTAGCTATTTTTTCATTACATTTAGCAGGAATTTCTTCTATTTTAGGAGCAGTAAATTTTATTACAACAGTAATTAATATACGATCTCCAGGAATTTCATTTGATCGAATACCATTATTTGTTTGATCAGTAGTAATTACTGCTGTATTATTACTTCTATCTTTACCCGTATTAGCAGGAGCTATTACTATATTATTAACAGACCGAAATTTAAACACCTCATTTTTTGACCCAGCTGGAGGGGGTGATCCTATTCTTTATCAACATTTATTC
>SlikokOtu2140
GCTATCTACAACAATTGCACACGCAGGGGCATCAGTTGATTTAGCTATTTTTTCAGGAATTTCTTCTATTTTAGGAGCAGTAAATTTTATTACAACAGTAATTAATATACGATCTCCAGGAATTTCATTTGATCGAATACTATTATTTGTTTGATCAGTAGTAATTACTGCTGTATTATTACTTCTATCTTTACCCGTATTAGCAGGAGCTATTACTATATTATTAACAGACCGAAATTTAAACACCTCATTTTTTGACCCAGCTGGAGGGGGTGATCCTATTCTTTATCAACATTTATTC
>SlikokOtu347
GCTATCTACAACAATTGCACACGCAGGGGCATCAGTTGATTTAGCTATTTTTTCATTACATTTAGCAGGAATTTCTTCTATTTTAGGAGCAGTAAATTTTATTACAACAGTAATTAATATACGATCTCCAGGAATCTCATTTGATCGAATACCATTATTTGTTTGATCAGTAGTAATTACTGCTGTATTATTACTTCTATCTTTACCCGTATTAGCAGGAGCTATTACTATATTATTAACAGACCGAAATTTAAATACATCATTTTTTGACCCGGCTGGAGGTGGTGATCCTATTCTTTATCAACATTTATTC
>SlikokOtu1414
CCTTTCTACAACAATTGCTCATGCTGGAGCATCTGTTGATTTAGCGATTTTTTCTTTACATTTAGCAGGTATTTCATCTATTTTAGGGGCAGTAAATTTTATTACTACAGTTATTAATATGCGATCCCCTGGGATTTCATTTGATCGAATGCCTTTATTTGTATGATCTGTTTTAATTACTGCTGTATTATTATTACTCTCTTTACCAGTATTAGCTGGGGCTATTACAATACTATTAACAGATCGAAATTTAAATACATCATTTTTTGACCCTGCTGGAGGTGGAGACCCAATTTTATATCAACATTTATTT
>SlikokOtu1506
ACTATCAACTACTATTGCACATGCCGGAGCATCAGTAGATTTAGCAATTTTTTCATTACATTTAGCAGGGATTTCTTCTATTTTAGGAGCTGTAAATTTTATTACAACAGTAATTAATATACGATCTCCAGGAATTTCATTTGATCGAATACCATTATTTGTTTGATCTGTAGTAATTACTGCTGTATTATTATTATTATCTTTACCTGTTTTAGCAGGAGCAATTACAATATTATTAACAGATCGAAATTTAAATACTTCATTTTTTGATCCTGCAGGAGGAGGAGATCCTATTCTTTATCAACATTTATTT
>SlikokOtu1587
ACTTTCATCTAATATTGCTCACAGAGGAAGTTCTGTAGACTTAGCTATTTTTTCTTTACATTTAGCTGGTATTTCATCTATTTTAGGGGCAGTAAATTTTATTACTACAGTTATTAATATGCGATCCCCTGGGATTTCATTTGATCGAATGCCTTTATTTGTATGATCTGTTTTAATTACTGCTGTATTATTATTACTCTCTTTACCAGTATTAGCTGGGGCTATTACAATACTATTAACAGATCGAAATTTAAACACTTCATTTTTTGATCCTGCTGGAGGAGGGGATCCAATTCTTTATCAACATTTATTT
>SlikokOtu1588
ACTTTCATCTAATATTGCTCACAGAGGAAGTTCTGTAGACTTAGCTATTTTTTCTTTACATTTAGCAGGTATTTCATCTATTTTAGGGGCAGTAAATTTTATTACTACAGTTATTAATATGCGATCCCCTGGGATTTCATTTGATCGAATGCCTTTATTTGTATGATCTGTTTTAATTACTGCTGTATTATTATTACTCTCTTTACCAGTATTAGCTGGGGCTATTACAATACTATTAACAGATCGAAATTTAAACACTTCATTTTTTGATCCTGCTGGAGGAGGGGATCCAATTCTTTATCAACATTTATTT
>SlikokOtu171
CCTTTCTACAACAATTGCTCATGCTGGAGCATCTGTTGATTTAGCGATTTTTTCTTTACATTTAGCAGGTATTTCATCTATTTTAGGGGCAGTAAATTTTATTACTACAGTTATTAATATGCGATCCCCTGGGATTTCACTTGATCGAATGCCTTTATTTGTATGATCTGTTTTAATTACTGCTGTGTTATTATTACTCTCTTTACCAGTATTAGCTGGGGCTATTACAATACTATTAACAGATCGAAATTTAAACACTTCATTTTTTGATCCTGCTGGAGGAGGGGATCCAATTCTTTATCAACATTTATTT
>SlikokOtu1869
ACTATCAACTACTATTGCCCATGCTGGAGCATCAGTAGACTTAGCAATTTTCTCACTACATTTAGCTGGAATTTCTTCTATTTTAGGAGCCGTAAATTTTATTACAACAGTAATTAATATACGATCTCCTGGGATTTCATTTGATCGAATACCATTATTTGTTTGATCTGTAGTAATTACTGCTGTATTATTATTATTATCTCTACCTGTTTTAGCAGGGGCTATTACAATATTATTAACAGATCGAAATTTAAATACTTCATTTTTTGATCCTGCAGGAGGAGGAGACCCAATTCTTTACCAACATTTATTT
>SlikokOtu1874
ACTTTCATCTAATATTGCTCACAGAGGAAGTTCTGTAGACTTAGCTATTTTTTCTTTACATTTAGCTGGTATTTCATCAATTTTAGGAGCTGTAAATTTTATTACTACAGTTATTAATATGCGATCCCCTGGGATTTCATTTGATCGAATGCCTTTATTTGTATGATCTGTTTTAATTACTGCTGTATTATTATTACTCTCTTTACCAGTATTAGCTGGGGCTATTACAATACTATTAACAGATCGAAATTTAAACACTTCATTTTTTGATCCTGCTGGAGGAGGGGATCCAATTCTTTATCAACATTTATTT
>SlikokOtu2113
ACTTTCATCTAATATTGCTCACAGAGGAAGTTCTGTAGACTTAGCTATTTTTTCTTTACATTTAGCTGGTATTTCATCAATTTTAGGGGCAGTAAATTTTATTACTACAGTTATTAATATGCGATCCCCTGGGATTTCATTTGATCGAATGCCTTTATTTGTATGATCTGTTTTAATTACTGCTGTATTATTATTACTCTCTTTACCAGTATTAGCTGGGGCTATTACAATACTATTAACAGATCGAAATTTAAACACTTCATTTTTTGATCCTGCTGGAGGAGGGGATCCAATTCTTTATCAACATTTATTT
>SlikokOtu284
CCTTTCTACAACAATTGCTCATGCTGGGGCATCTGTTGATTTAGCGATTTTTTCTTTACATTTAGCAGGTATTTCATCTATTTTAGGGGCAGTAAATTTTATTACTACAGTTATTAATATGCGATCCCCCGGGATTTCATTTGATCGAATGCCTTTATTTGTATGATCTGTTTTAATTACTGCTGTGTTATTATTACTCTCTTTACCAGTATTAGCTGGGGCTATTACAATACTATTAACAGATCGAAATTTAAACACTTCATTTTTTGATCCTGCTGGAGGAGGGGATCCAATTCTTTATCAACATTTATTT
>SlikokOtu868
CCTTTCTACAACAATTGCTCATGCTGGGGCATCTGTTGATTTAGCAATTTTTTCTTTACATTTAGCAGTTATTTCATCTATTTTAGGGGCAGTAAATTTTATCACTACAGTTATTAATATGCGATCTCCTGGTATTTCATTTGATCGAATACCTTTATTTGTATGATCTGTTTTTATTACTGCTGTATTATTATTACTTTCTTTACCAGTATTAGCTGGAGCTATTACAATATTATTAACAGATCGAAATTTAAATACTTCATTTTTTGATCCTGCTGGAGGGGGAGATCCAATTCTTTATCAACATTTATTT
>SlikokOtu89
CCTTTCTACAACAATTGCTCATGCTGGAGCATCTGTTGATTTAGCGATTTTTTCTTTACATTTAGCAGGTATTTCATCTATTTTAGGGGCAGTAAATTTTATTACTACAGTTATTAATATGCGATCCCCTGGGATTTCATTTGATCGAATGCCTTTATTTGTATGATCTGTTTTAATTACTGCTGTGTTATTATTACTCTCTTTACCAGTATTAGCTGGGGCTATTACAATACTATTAACAGATCGAAATTTAAACACTTCATTTTTTGATCCTGCTGGAGGAGGGGATCCAATTCTTTATCAACATTTATTT
>SlikokOtu156
ACTATCAACTACTATTGCACATGCCGGAGCATCAGTAGATTTAGCAATTTTTTCATTACATTTAGCAGGTATTTCTTCTATTTTAGGGGCTGTAAATTTTATTACAACAGTAATTAATATACGATCTCCAGGAATTTCATTTGATCGAATACCATTATTTGTTTGATCTGTAGTAATTACTGCTGTATTATTATTATTATCTTTACCTGTTTTAGCAGGAGCAATTACAATACTATTAACAGATCGAAATTTAAATACTTCATTTTTTGATCCTGCAGGAGGAGGAGACCCTATTCTTTATCAACATTTATTT
>SlikokOtu2109
ATTATCAACTACTATTGCACATGCAGGAGCTTCAGTTTATTTAGCAATTTTCTTTTTACATTTAGCTGGTATATCATCAATTTTAGGAGCTGTAAATTTTATTACAAAAGTAATTAATATACGAACTCCAGCAATTCCAATTGATCGAATACCTTTATTTGTATGATCTGTATTATTTAGAGCTGTAATATTACTTCTTTCTTTACCTCTGTATTAGCAGGAGCTATTACTATATTATTAACAGACCGTAATTTAAATACTTCATTCTTTGATCCAGCATACTATACTATACCAATATTTATTT
>SlikokOtu1118
TTTATCAACTACTATTGCACATGCAGGAGCTTCAGTTGATTTAGCATTTTTTTCTTTACATTTAGCTGGTATTTCATCAATTTTAGGAGCTGTAAATTTTATTACAACAGTAATTAATATACGATCTCCAGGAATTTCATTTGATCGAATACCTTTATTTGTATGATCTGTATTAATTACAGCTGTATTATTACTTCTTTCTTTACCTGTATTAGCAGGAGCTATTACTATACTATTAACAGACCGAAATTTAAATACTTCATTCTTTGACCCAGCAGGAGGAGGAGACACAATTTTATATCAACATTTATTT
>SlikokOtu1145
TTTATCAACTACTATTGCACATGCAGGAGTTTCAGTTGATTTAGCAATTTTTTTCTTTACATTTAGCTGGTATTTCATCAATTTTAGGAGCTGTAAATTTTATTACAACAGTAATTAATATACGATCTCCAGGAATTTCATTTGATCGAATACCTTTATTTGTTTGATCTGTATTAATTACAGCTGTATTATTACTTCTTTCTTTACCTGTATTAGCAGGAGCTATTACTATACTATTAACAGACCGAAATTTAAATACTTCATTCTTTGACCCAGCAGGAGGAGGAGACCCAATTTTATATCAACATTTATTT
>SlikokOtu1309
TTTATCAACTACTATTGCACATGCAGGAGTTTCAGTTGATTTAGCAATTTTTTTATTTACATTTAGCTGGTATTTCATCAATTTTAGGAGCTGTAAATTTTATTACAACAGTAATTAATATACGATCTCCAGGAATTTCATTTGATCGAATACCTTTATTTGTATGATCTGTATTAATTACAGCTGTATTATTACTTTTTTCTTTACCTGTATTAGCAGGAGCTATTACTATACTATTAACAGACCGAAATTTAAATACTTCATTCTTTGACCCAGCAGGAGGAGGAGACCCAATTTTATATCAACATTTATTT
>SlikokOtu1399
ATTGTCTACTACAATTGCTCATGCTGGAGCTTCTGTTGATTTAGCTATTTTTTCATTACATTTAGCAGGAATTTCATCAATTTTAGGGGCTGTAAATTTTATTACAACAGTAATTAATATACGATCTCCAGGAATTTCATTTGATCGAATACCTTTATTTGTATGATCTGTATTAATTACAGCAGTTTTATTATTACTTTCTTTACCTGTATTAGCTGGAGCTATTACTATATTATTAACAGACCGTAATCTAAATACTTCATTTTTTGATCCTGCTGGAGGAGGAGACCCTATTTTATATCAACATTTATTT
>SlikokOtu231
TTTATCAACTACTATTGCACATGCAGGAGCTTCAGTTGATTTAGCAATTTTTTCTTTACATTTAGCTGGTATTTCATCAATTTTAGGAGCTGTAAATTTTATTACAACAGTAATTAATATACGATCTCCAGGAATTTCATTTGATCGAATACCTTTATTTGTATGATCTGTACTAATTACAGCTGTATTATTACTTCTTTCTTTACCTGTATTAGCAGGAGCTATTACTATACTATTAACAGACCGAAATTTAAATACTTCATTCTTTGACCCAGCAGGAGGAGGAGACCCAATTTTATACCAACATTTATTT
>SlikokOtu798
TTTATCAACTACTATTGCACATGCAGGAGCTTCAGTTGATTTAGCAATTTTTTCTTTACATTTAGCTGGTATTTCATCAATTTTAGGAGCTGTAAATTTTATTACAACAGTAATTAATATACGATCTCCAGGAATTTCATTTGATCGAATACCTTTATTTGTATGATCTGTACTAATTACAGCTGTATTATTACTTCTTTCTTTACCTGTATTAGCAGGAGCTATTACTATATTATTAACAGACCGAAATTTAAATACTTCATTCTTTGACCCAGCAGGGGGAGGAGACCCAATTTTATATCAACATTTATTT
>SlikokOtu2143
GCTATCTACAACAATTGCACACGCAGGAGCATCAGTTGATTTAGCTATTTTTTCATTACATTTAGCAGGAATTTCTTCTATTTTAGGAGCAGTAAATTTTATTACAACAGTAATTAATATACGATCTCCAGGAATTTCATTTGATCGAATACCATTATTTGTTTGATCAGTAGTAATTACTGCTGTATTATTACTTCTATCTTTACCCGTATTAGCAGGAGCTATTACTATATTATTAACAGACCGAAATTTAAATACCTCATTTTTTGACCCAGCTGGAGGGGGTGATCCTATTCTTTATCAACATTTATTC
>SlikokOtu1896
GCTATCTACAACAATTGCACACGCAGGAGCATCAGTTGATTTAGCTATTTTTTCATTACATTTAGCAGGAATTTCTTCTATTTTAGGAGCAGTAAATTTTATTACAACAGTAATTAATATACGATCTCCAGGAATTTCATTTGATCGAATACCTTTATTTGTTTGATCAGTAGTAATTACTGCTGTACTATTACTTTTATCTTTACCTGTATTAGCAGGAGCTATTACTATATTATTAACAGATCGAAATTTAAACACATCATTTTTTGACCCAGCTGGAGAAGGTGACCCCTATTCTTTATCAACATTTATTT
>SlikokOtu2141
GCTATCTACAACAATTGCACATGCAGGAGCATTAGTTGATTTAGTTATTTTTTCATTACATTTAGCAGGAATTTCTTCTATTTTAGGAGCAGTAAATTTTATTACAATAGTAATTAATATACGATCTCCAGGAATTTCATTTGATCGAATACCTTTATTTGTTTGATCAGTAGTAATTACTGCTGTATTATTACTTTTATCTTTACCTGTATTAGCAGGAGCTATTACTATATTATTAACAGATCGAAATTTAAATACATCATTTTTTGACCCAGCTGGAGGAGGTCACCCTATTCTTTATCAACATTTATTT
>SlikokOtu328
TTTATCAACTACAATTGCCCATGCTGGAGCATCTGTTGATTTAGCTATTTTTTCATTACATTTAGCCGGAATTTCTTCAATTTTAGGGGCTGTAAATTTTATTACAACAGTAATTAATATACGAGCACCTGGAATTTCATTTGATCGAATGCCTTTATTTGTTTGATCAGTTTTAATTACAGCTGTACTTTTACTTTTATCTTTACCTGTACTAGCCGGAGCTATTACTATATTATTAACAGATCGAAATTTAAATACTTCATTTTTTGACCCGGCTGGAGGAGGGGATCCAATTTTATATCAACATTTATTT
>SlikokOtu572
CCTATCAACTACAATTGCCCATGCCGGTGCATCTGTTGATTTAGCAATTTTTTCATTACACTTAGCAGGAATTTCTTCAATTTTAGGTGCTGTAAATTTCATTACAACAGTAATTAATATACGAGCCCCAGGAATTTCATTTGATCGAATACCTTTATTTGTATGATCAGTTTTAATTACAGCTGTCCTTTTATTATTATCCTTACCTGTATTAGCCGGAGCTATTACTATATTATTAACAGACCGAAATTTAAATACTTCATTTTTTGATCCTGCTGGAGGAGGAGACCCAATTTTATATCAACATTTATTC
>SlikokOtu1281
TCTATCATCAGGAATCGCACACGGTGGTGCTTCATTAGACTTAGCTATTTTTTCATTACACTTAGCGGGAATTTCATCAATTTTAGATGCAGTTAATTTTATTACAACTGTAATTAATATACGATCTACAGGAATTACATTTGATAGAATACCATTATTTGTCTGATCTGTAGTAATTACTGCTATTTTACTATTATTATCATTACCTGTATTAGCAGGAGCTATTACCATATTATTAACAGATCGAAATTTAAATACTTCCTTTTTTGACCCGGCTGGAGGTGGGGATCCTATTTTATACCAACATCTATTT
>SlikokOtu1333
TCTATCATCAGGAATCGCACACGGGGGTGCTTCATTAGACTTAGCTATTTTTTCATTACACTTAGCGGGAATTTCATCAATTTTAGATGCAGTTAATTTTATTACAACTGTAATTAATATACGATCTACAGGAATTACATTTGATAGAATACCATTATTTGTCTGATCTGTAGTAATTACTGCTATTTTACTATTATTATCATTACCTGTATTAGCAGGAGCTATTACCATATTATTAACAGATCGAAATTTAAATACTTCCTTTTTTGACCCGGCTGGAGGTGGGGATCCTATTTTATACCAACATCTATTT
>SlikokOtu1537
TCTATCATCAGGAATCGCACACGGTGGTGCTTCAGTAGACTTAGCTATTTTTTCATTACACTTAACGGGAATTTCATCAATTTTAGGTGCAGTTAATTTTATTACAACTGTAATTAATATACGATCTACAGGAATTACATTTGATCGAATACCATTATTTGTTTGATCTGTAGTAATTACTGCTATTTTACTATTATTATCATTACCTGTATTAGCAGGAGCTATTACCATATTATTAACAGATCGAAATTTAAATACTTCCTTTCTTGACCCGGCTGGAGGTGGGGATCCTATTTTATACCAACATCTATTT
>SlikokOtu1776
TCTATCATCAGGAATCGCACACGGTGGTGCTTCAGTAGACTTAGCTATTTTTTCTTTACACTTAGCGGGAATTTCATCAATTTTAGGCGCAGTTAATATACGATCTACAGGAATTACATTTGATCGAATACCATTATTTGTTTGATCTGTAGTAATTACTGCTATTTTACTATTATTATCATTACCTGTATTAGCAGGAGCTATTACCATATTATTAACAGATCGAAATTTAAATACTTCCTTTTTTGACCCGGCTGGAGGTCGGGATCCTATTTTATATCAGCATCCATTT
>SlikokOtu1984
TCTATCATCAGGAATCGCACACGGTGGTGCTTCAGTAGACTTAGCTATTTTTTCATTACACTTAGCGGGAGTTTCATCAATTTTAGGCGCAGTTAATTTTATTACAACTGTAATTAATATACGATCTACAGGAATTACATTTGATCGAATACCATTAATTGTTTGATCTGTAGTAATTACTGCTATTTTACTATTATTATCATTACCTGTATTAGCAGGAGCTATTACCATATTATTAACAGATCGAAATTTAAATACTTCCTTTTTTGACCCGGCTGGAGGTGGGGATCCTATTTTATATCAGCATCTATTT
>SlikokOtu961
TCTATCATCAGGAATCGCACACGGCGGTGCCTCAGTAGACTTAGCTATTTTTTCATTGCACTTAGCAGGGATTTCATCAATTTTAGGGGCAGTTAATTTTATTACAACGGTAATTAATATACGATCTACAGGAATTACATTTGACCGAATACCGTTATTTGTTTGATCTGTAGTAATTACTGCTATTTTACTATTATTATCATTACCTGTATTAGCAGGAGCTATTACCATATTATTAACAGATCGAAATTTAAATACTTCCTTTTTTGACCCAGCTGGAGGTGGGGATCCTATTTTATATCAACATCTATTT
>SlikokOtu1651
ATTATCATCTAATATTGCACATGGAGGAGCTTCTGTTGATTTAACTATTTTTTCTTTACATTTAGCAGGAATTTCCTCAATTTTAGGAGCTGTAAATTTTATTACTACTGTAATTAATATACGATCAACCGGAATTACTTTTGATCGAATGCCATTATTTGTATGATCAGTAGTTATTACAGCTTTATTACTTTTATTATCTTTACCTGTATTAGCAGGAGCTATTACTATATTATTAACAGATCGTAATTTAAATACTTCTTTTTTCGACCCAGCTGGAGGGGGTGACCCAATTCTTTATCAACATTTATTT
>SlikokOtu213
ATTATCATCTAATATTGCACATGGAGGAGCTTCTGTTGATTTAACTATTTTTTCTTTACATTTAGCAGGAATTTCCTCAATTTTAGGAGCTGTAAATTTTATTACTACTGTAATTAATATACGATCAACCGGAATTACTTTTGATCGAATGCCATTATTTGTATGATCAGTAGTTATTACAGCTTTATTACTTTTATTATCTTTACCTGTATTAGCAGGAGCTATTACTATATTATTAACAGATCGAAATCTTAATACATCATTTTTTGATCCAGCAGGAGGAGGAGATCCTATTTTATACCAACATTTATTT
>SlikokOtu514
TTTATCTTCTAATATTGCTCATGGAGGAGCTTCCGTTGATTTAGCTATTTTTTCTTTACATTTAGCAGGAATTTCTTCAATTTTAGGAGCTGTAAATTTTATTACTACAGTTATTAATATACGATCAACAGGAATTACTTTCGATCGAATACCATTATTTGTTTGATCAGTAGTAATTACAGCTTTATTACTCTTATTATCTTTACCAGTATTAGCTGGAGCTATTACTATATTATTAACAGATCGAAATCTTAATACTTCATTCTTTGATCCAGCAGGAGGAGGAGATCCAATCTTATATCAACATTTATTT
>SlikokOtu1088
TCTCTCATCAATTTTAGCCCACACTGGAGCTTCAGTAGATTTGTCAATTTTCTCTCTTCATATAGCTGGCATCTCTTCAATTTTAGGGGCAATCAATTTCATTACAACTATAATCAATATACGAATTAAAAATATTAAATTCGACCAAATCCCCTTATTCTCATGATCAGTAATTATCACGGCTATCCTTTTACTCCTTTCTCTTCCTGTATTAGCAGGAGCAATCACAATATTATTAACAGATCGAAATTTAAATACATCATTTTTTGACCCTTTAGGGGGGGGAGACCCTATTTTATACCAACATTTATTT
>SlikokOtu1762
TCTATCTTCAACAATTGCACATTCAGGTTCATCAGTAGATCTATCAATCTTTTCTCTCCACATAGCCGGGATTTCATCTATTTTAGGAGCTATTAATTTTATTACTACTATAATTAATATACGAATTAAAAATATTTCTTATGATCAAATACCTCTTTTTACATGATCAGTTATTATTACAGCTATTCTATTATTATTATCTCTTCCAGTATTAGCAGGAGCAATTACAATATTATTAACAGATCGAAATTTAAACACTTCATTTTTTGATCCAGCAGGAGGAGGAGACCCTATCTTATACCAACATTTATTT
>SlikokOtu1604
GCTATCCTCAACTTTAGCCCATACAGGAGCATCCGTAGATCTATCAATTTTTTCTTTACATATAGCAGGTATTTCTTCCATTTTAGGGGCTATCAATTTTATTACTACTATAATTAACATAAATACAAAAATAATTAAATTTGACCAAATTTCTTTATTTTCCTGGGCCGTAATTATTACCGCAACCCTACTCCTCCTCTCACTGCCCGTTCTAGCCGGAGCAATTACAATACTTTTAACAGATCGAAATTTAAATACATCATTTTTTGACCCAATAGGAGGCGGTGACCCTGTGTTATATCAACACCTTTTT
>SlikokOtu501
ACTTTCTTCTATTATTGCTCATACAGGATCATCAGTTGATTTTTCAATTTTTTCATTACATATAGCTGGAATTTCTTCAATTTTAGGAGCTATTAATTTTATTTCAACAATAATAAATATAAAAATTAAATTCTTAAAATTTGATCAAATTTCTTTATTTATTTGATCAATTTTAATTACTACTATTTTATTATTATTATCTTTACCAGTATTAGCTGGAGCTATTACTATATTATTAACTGATCGAAATTTAAATACATCGTTTTTTGATCCTATAGGAGGAGGAGATCCCATTTTATATCAACATTTATTT
>SlikokOtu1154
TTTATCATCCATTATTGCACATAATGGAACTTCAGTAGATTTATCTATTTTTTCACTTCATATAGCCGGAATTTCTTCTATTTTAGGAGCCATTAATTTTATTACTACAATAATTAATATACGAATTAAAATAATTAAATTTGACCAAATTTCATTATTTTCTTGATCAGTAATTATTACAGCCATTTTATTATTACTTTCTTTACCTGTATTAGCAGGAGCTATTACTATATTATTAACTGATCGAAATTTAAATACCTCTTTTTTTGATCCAAGGGGAGGAGGAGATCCTATTCTTTATCAACATTTATTT
>SlikokOtu1868
CCTATCTTCAGTAATTGCACACACAGGATCAGCAGTTGATTTCTCCATTTTTTCACTTCATATTGCAGGAATTTCTTCAATTTTAGGAGCAATTAATTTTATTTCTACTATAATTAATATAAAAATTAAATTTTTAAAATTTAATCAAATTTCCTTATTCATTTGATCAATTTTAATTACTACAATCTTACTTCTCCTTTCATTACCTGTATTAGCAGGAGCAATTACTATGTTATTAACAGATCGAAATTTAAATACGTCTTTTTTTGACCCTATGGGAGGAGGAGACCCAATTCTTTATCAACATTTATTT
>SlikokOtu667
ACTTTCTTCTATTATTGCACATACAGGAGCTTCTGTAGATTTATCCATTTTTTCCCTACATATAGCAGGTATTTCTTCAATTTTAGGGGCTATCAATTTTATTACTACAATAATTAATATACGAGTTAAAAATATTAAATTTGATCAAATCCCATTATTCTCTTGATCTGTAATTATTACAGCTATTTTATTATTGTTGTCTTTGCCCGTTTTAGCAGGGGCTATTACAATACTATTAACAGACCGAAATTTAAATACATCATTTTTCGACCCCAGAGGAGGAGGAGATCCTATTTTATATCAACATTTATTT
>SlikokOtu539
TTTATCCTCTATTACAGCTCATAATGGCTCCTCTGTAGACCTCTCCATTTTTTCCCTACATATAGCAGGCATTTCCTCTATTCTTGGGGCCATCAATTTTATTACTACAATAATTAACATACGAATTAAAAATATTAAATTAGATCAAATTCCATTATTTCCATGATCTGTACTCATTACAGCTATTCTTCTTCTTCTTTCCTTACCAGTACTCGCTGGTGCTATTACCATACTATTAACAGATCGAAATTTAAATACCTCTTTTTTCGACCCAAGAGGGGGAGGAGATCCCGTCCTTTATCAACATTTATTT
>SlikokOtu782
TCTATCTTCAACAATTGCTCATTCAGGTTCATCAGTAGATCTTTCAATTTTTTCCCTCCATATAGCAGGAATTTCATCTATTTTAGGAGCTATTAATTTTATTACTACTATAATTAATATACGAATTAAAAATATTTCTTATGATCAAATACCTCTTTTTACATGATCAGTTATTATTACAGCTATCTTATTATTATTATCTCTTCCAGTATTAGCAGGAGCAATTACAATATTATTAACAGATCGAAATTTAAATACTTCATTCTTTGACCCAGCAGGAGGGGGAGACCCTATTTTATATCAACATTTATTT
>SlikokOtu2184
TTTATCTTCCATTATTGCTCATAATGGATCCTCAGTAGATTTATCAATTTTTTCTCTTCATATAGCCGGAATCTCCTCTATCTTAGGAGCTATTAATTTTATTACAACTATAATTAATATACGAATTAAAAACATTAATTTTGATCAAATTCCTTTATTCTCTTGATCTGTAATTATTACAACTATTTTATTATTATTATCCTTACCAGTTTTAGCTGGAGCTATTACAATACTATTAACAGATCGAAATTTAAATACATCTTTTTTTGATCCTTCTGGAGGAGGAGACCCTATTTTATATCAACACTTATTC
>SlikokOtu1713
TCTATCATCAATTATTGCTCATACAGGAGCATCAGTAGATTTATCAATTTTTTCCCTTCATATAGCAGGAATTTCCTCCATTCTTGGGGCAATTAATTTTATTACTACTATAATTAATATACGAGTTAAAAATATTAATTTTGATCAAATTCCCTTATTCACATGATCTGTAATTATTACAGCTGTATTATTACTTCTATCTCTACCAGTACTAGCAGGAGCAATTACAATGTTACTCACCGATCGTAATTTAAATACTTCATTTTTTGATCCTATAGGTGGAGGTGATCCGATTTTATATCAACACTTATTT
>SlikokOtu578
TCTATCATCAATTATTGCTCATACAGGAGCATCGGTAGATTTATCAATTTTTTCCCTTCATATAGCAGGAATTTCCTCTATTCTAGGAGCAATTAATTTTATTACTACTATAATTAATATACGAGTTAAAAATATTAATTTTGATCAAATCCCCTTATTCACATGATCTGTAATTATTACAGCTGTATTATTACTTCTATCTCTACCAGTACTAGCAGGAGCGATTACAATATTACTAACCGACCGTAATTTAAATACTTCATTTTTTGACCCGATAGGTGGAGGTGACCCAATTTTATACCAGCACTTATTT
>SlikokOtu479
ATTATCTTCAACAATTGCTCATACAGGAGCTTCCGTAGATTTATCAATTTTTTCTCTTCATTTAGCAGGAATTTCTTCAATTTTAGGGGCTATTAATTTTATTACTACAATAATTAATATACGAGTAAAAATAATTAAATTCGACCAAATACCCTTGTTTGCATGATCTGTGTTAATTACAGCAATCTTATTATTATTATCATTACCAGTTTTAGCTGGAGCTATTACTATATTATTAACAGATCGTAATTTAAATACCTCATTTTTTGACCCTGCAGGAGGAGGTGACCCTATTTTATATCAACACTTATTT
>SlikokOtu476
CCTATCTTCTACTTTAGCTCATACTGGCACTTCAGTAGATTTAGCAATTTTTTCTCTTCATATAGCCGGAATTTCTTCCATTTTAGGGGCAATCAATTTTATTACAACAATAATTAATATAAACACAAAAATAATTAAATTTGACCAAATTTCATTATTCTCCTGAGCAGTAATCATTACAGCCACTCTTCTTCTTTTATCCTTACCAGTATTAGCCGGAGCAATTACTATATTATTAACTGACCGAAATCTAAATACCTCTTTCTTTGACCCAATAGGAGGGGGAGACCCTATTTTATACCAACATTTATTT
>SlikokOtu408
TCTTTCTTCAACAATTGCTCATTCAGGCTCATCTGTAGATCTATCAATTTTTTCTCTTCATATTGCAGGAATTTCATCTATTTTAGGAGCTATCAACTTTATTACTACTATAATTAATATACGAATTAAAAACATTTCTTATGACCAAATACCTCTTTTTACATGATCAGTAATTATTACCGCCATTTTATTACTTCTATCATTACCAGTTTTAGCTGGAGCTATTACTATATTATTAACAGATCGAAATTTAAATACTTCATTTTTTGACCCAGCAGGAGGGGGAGATCCTATTCTATACCAACATTTATTT
>SlikokOtu1061
TCTCTCATCAATTATTGCACATACGGGATCTTCTGTAGATTTTTCAATTTTTTCTTTGCATATAGCTGGAATCTCATCTATTTTAGGAGCAATTAATTTTATCTCTACCATTTTAAATATAAAAATCAAATTTTTAAACTTAGATCAAATTTCTTTATTTGTTTGGTCCATTTTTATTACCACAATTTTACTACTACTATCTTTACCAGTATTAGCCGGAGCAATTACCATATTATTAACTGATCGAAACTTAAACACTTCATTTTTTGACCCTATAGGGGGGGGAGATCCTATTTTATACCAACATTTATTT
>SlikokOtu2266
TCTTTCATCAATTATTGCCCATACCGGATCTTCTGTAGATTTTTCAATTTTTTCTTTACATATTGCTGGAATTTCATCAATTTTAGGGGCTATTAACTTTATTTCAACAATAATAAACATAAAAATTAAATTCTTAAAATTAGACCAAATTTCATTATTTGTTTGATCAATTTTAATTACTACAGTATTATTACTTTTATCATTACCTGTATTAGCTGGGGCTATTACTATATTATTAACAGATCGAAATTTAAATACATCATTTTTTGATCCTATAGGAGGAGGAGACCCTGTTCTTTATCAACATCTATTT
>SlikokOtu1169
TCTATCATCAATTATTGCCCACGCTGGAGCCTCTGTAGACCTATCTATTTTTTCTCTACACTTAGCAGGTATTTCTTCCATCTTAGGGGCTATTAACTTTATCACTACAATGGCAAACATAAATATTAAAATAATCAAATTAGACCAGATTTCCTTATTTTCATGATCTGTTATTATTACTGCAATTTTATTATTACTCTCCTTACCTGTATTAGCCGGAGCCATTACCATGCTATTAACAGACCGTAACTTGAATACTTCATTTTTTGACCCCACTGGTGGAGGAGACCCTGTCCTATATCAACACTTATTT
>SlikokOtu196
TCTTTCTTCTTCTATTGCTCATACAGGTTCTTCTGTAGATTTCTCTATTTTTTCACTACATATTGCTGGAATCTCTTCTATTTTAGGAGCTATTAATTTTATTTCTACAATTTTAAATATAAAAATTAGATTTTTAAAATACGATCAAATTTCTCTATTTACTTGATCCGTATTAATTACAGCAGTTTTATTATTACTTTCCCTACCAGTATTAGCAGGAGCTATTACTATATTATTAACAGATCGAAATTTAAATACTTCATTTTTTGATCCAATAGGAGGAGGAGATCCTGTTTTATATCAACATTTATTT
>SlikokOtu2279
TTTAGCCGCTAATGTTTCTCATGCAGGGGCATCTGTAGATTTAGCAATCTTCTCTTTACATTTAGCAGGTATTTCTTCCATTTTAGGAGCTATTAATTTTATTACAACTATTATTAATATACGATCTGTCGGGATTACATTTGATCGAATACCTTTATTTGTTTGGTCAGTATTTATTACGGCCATTTTATTACTTTTATCACTTCCTGTTTTAGCGGGGGCTATTACTATGCTTCTTACAGATCGAAATTTAAATACATCATTTTTTGACCCGGCGGGTGGAGGAGACCCAATTTTATACCAACATTTATTT
>SlikokOtu1543
TTTAGCGGCAAATGTGTCACACGCTGGGGCATCAGTAGATTTAGCCATTTTTTCTCTTCATTTAGCTGGTATTTCTTCTATTTTAGGGGCCGTAAATTTTATTACCACAATTATTAATATACGATCAACTGGGATTACATTTGACCGAATACCTTTATTTGTTTGATCAGTTTTTATTACCGCCATTTTATTATTACTTTCATTGCCTGTATTGGCCGGAGCTATTACAATATTATTAACTGATCGAAATTTAAACACATCATTTTTTGACCCGGCGGGAGGGGGTGACCCAATCCTTTACCAACATTTATTT
>SlikokOtu1273
GCTTTCTTCTAATATTGCACACGCAGGGCCTTCTGTAGACTTAGCTATTTTTTCTTTACATTTAGCTGGAGTGTCTTCAATCCTGGGGGCTGTAAATTTTATCACCACAATTATTAATATACGGTCTAATGGAATTACATTTGATCGAATACCTCTTTTTGTTTGATCTGTATTAATTACTGCTATTTTACTTTTGCTATCTCTTCCTGTTTTAGCTGGAGCTATTACAATATTATTAACAGATCGAAATATTAATACTTCATTTTTTGACCCAGCTGGAGGAGGTGACCCTATTTTATACCAACATTTATTC
>SlikokOtu2028
CTATCATCTAATGTATCTCATGCCGGAGCTTCTGTTGATTTAGCTATTTTTTCATTACATTTAGCTGGTATTAGATCTATTTTAGGAGCGGTTAATTTTATTACCACTATTATTAACATACGATCCTATGGAATAACTTTTGACCGAATGCCTCTATTCGTATGATCCGTATTAATTACAGCTATCTTACTTCTTTTATCTTTACCTGTATTAGCAGGAGCTATTACAATATTATTAACAGACCGAAATATTAATACTTCATTTTTTGACCCAGCTGGGGGAGGAGACCCTATTCTTTACCAACATTTATTT
>SlikokOtu542
TTTATCAGCAAATATCTCACATGCAGGAGCCTCAGTTGATTTAGCCATCTTTTCACTACATTTAGCTGGTATTTCCTCTATTTTAGGAGCAGTTAATTTTATTACAACTATTATTAATATACGATCTAATGGAATTACATTTGACCGAATACCTCTATTTGTTTGATCCGTACTAATTACTGCAATTTTACTTCTTCTTTCTCTTCCTGTTTTAGCCGGAGCAATCACCATATTACTTACTGATCGAAATATTAATACATCATTTTTTGATCCCGCAGGAGGAGGTGACCCAATTCTTTATCAACATTTATTC
>SlikokOtu613
ATTAGCTAATAATATTTCACATAGAGGAGCCTCAGTTGATTTAGCAATTTTTTCATTACACCTAGCAGGAATCTCCTCAATTTTAGGAGCTGTAAATTTTATTACAACAATTATTAATATACGATCTAAAGGTATCTCACTAGATCGTATACCTTTATTTGTCTGATCAGTATTAATTACCGCTATTTTACTTTTACTATCCCTTCCAGTTTTAGCAGGTGCTATTACTATACTACTTACAGATCGAAACTTAAATACTTCATTTTTTGACCCAGCAGGAGGAGGAGACCCAATTTTATACCAACATTTATTT
>SlikokOtu1859
TTTAGCAGGTAATATTGCTCATGGAGGGTCTTCAGTAGACTTAGCCATTTTTTCTCTACATTTAGCCGGTATTTCTTCTATTCTTGGAGCTGTAAATTTTATTACAACTATTATTAATATACGATCAAATGGTATTACTTTTGACCGTATACCTTTATTTGTATGATCAGTACTAATTACTGCTGTTCTTTTACTTTTATCACTACCTGTATTAGCAGGGGCCATCACTATGTTATTAACAGATCGTAATTTAAATACATCATTTTTTGATCCTGCAGGAGGAGGAGATCCAATCTTATACCAACATTTATTT
>SlikokOtu1527
TTTAGCCAGTAATATTGCCCATAGTGGGGCATCCGTTGATTTAGCAATCTTTTCTCTCCATTTAGCTGGAATTTCATCTATCCTAGGAGCAGTTAATTTTATTACTACAATTATTAATATACGCTCTAAAGGAATCTCATTTGATCGCATACCCTTGTTTGTTTGATCAGTGTTAATTACAGCTATTCTATTATTACTATCTTTACCAGTTTTAGCCGGAGCAATCACCATATTATTAACAGATCGAAACTTAAATACCTCATTTTTTGACCCAGCAGGTGGGGGAGACCCTATTTTATACCAGCATCTATTT
>SlikokOtu2308
TCTTGCATCTAATATTTCTCATGCAGGAGCTTCTGTTGATCTCGCTATTTTTTCTCTTCATTTAGCGGGTATTTCTTCAATTTTAGGAGCCGTAAATTTTATTACAACAATTATTAATATACGAGCAAGTGGTGTCACCTTTGACCGAATACCTTTATTTGTATGATCTGTTATAATTACAGCAATCCTACTATTACTTTCCTTACCTGTTTTAGCCGGGGCTATTACTATACTTCTCACAGACCGAAATTTAAATACCTCCTTTTTTGATCCCGCAGGAGGAGGTGACCCTATTCTTTATCAACATTTATTC
>SlikokOtu2137
CTTTCTGCTAATATCTCACATGCTGGAGCTTCAGTTGATTTAGCTATTTTTTCTCTCCACTTAGCTGGGATCTCTTCAATTCTCGGAGCAGTAAATTTCATTACTACTATTATTAACATACGATCAAATGGAATTACATTCGATCGAATGCCCCTTTTTGTATGATCTGTTCTAATTACTGCCATTCTACTTCTTTTATCCCTACCGGTACTTGCCGGAGCAATTACGATACTTCTAACTGACCGAAATATCAATACCTCATTTTTTGACCCCGCTGGAGGAGGAGACCCTATCCTCTACCAACACTTATTT
>SlikokOtu651
ACTAGCTAGTAATGTTTCACATGCTGGGGCATCTGTTGATTTAGCTATTTTCTCTCTCCATCTAGCAGGTATTTCCTCAATTTTGGGGGCTGTAAATTTTATTACCACAATTATTAATATGCGATCAGCTGGGATTACATTTGATCGCATACCCCTATTTGTTTGGTCAGTATTTATTACAGCAATTCTTTTACTTTTATCTCTACCAGTTTTAGCCGGAGCTATTACTATATTACTTACAGACCGGAATTTAAATACATCATTTTTTGACCCGGCGGGTGGCGGTGACCCTATTTTATACCAACATTTATTT
>SlikokOtu1093
ACTATCTTCTAATATTGCTCATAGTGGAGCTTCAGTTGATTTAGCAATTTTTAGTCTACATTTAGCTGGAATTTCTTCTATTTTAGGAGCTGTAAATTTTATTACAACTGTAATTAATATACGATCAGTGGGTATTACTTTTGATCGAATACCTTTATTTGTTTGATCTGTAGTAATTACAGCTCTTTTATTATTATTATCTCTTCCAGTGCTAGCTGGAGCTATTACAATACTATTAACAGATCGTAATTTAAATACATCTTTTTTTGATCCTGCCGGGGGTGGTGACCCAATCTTATACCAACATTTATTT
>SlikokOtu1264
ACTATCTTCTAATATTGCTCATAGTGGGGCTTCAGTTGATTTAGCAATTTTTAGTCTACATTTAGCCGGGATTTCTTCCATTTTAGGGGCTGTAAATTTTATTACAACTGTAATTAATATACGATCCGTGGGTATTACTTTTGATCGAATACCTTTATTTGTTTGATCTGTAGTAATTACAGCCCTTTTATTATTATTATCTCTTCCCGTACTAGCTGGAGCTATTACAATACTATTAACAGATCGTAATTTAAATACATCTTTTTTTGATCCTGCTGGAGGTGGTGACCCAATCTTATACCAACATTTATTT
>SlikokOtu125
TTTATCATCTAATATTGCTCATGGAGGAGCATCAGTAGATTTAGCAATTTTTAGTCTTCATCTTGCAGGTATTTCTTCTATTTTAGGTGCAGTAAATTTTATTACTACAGTAATTAATATACGTTCAACAGGTATTTCATTTGATCGAATACCTTTATTTGTTTGATCTGTAGTAATTACTGCTATTTTATTACTTCTTTCTTTACCTGTTTTAGCAGGAGCTATCACTATATTATTAACAGATCGAAATTTAAATACATCTTTTTTTGATCCTGCTGGAGGAGGAGACCCTATTTTATATCAACATTTATTT
>SlikokOtu1457
TCTAGCCTCTGGTATTGCTCATGCCGGAGCTTCTGTAGATCTTGCAATTTTTTCTTTACATTTAGCCGGAATTTCTTCAATTTTAGGAGCTGTAAATTTTATTACTACAGTTATTAATATGCGATCAACAGGAATTACATTAGATCGAATACCGCTATTTGTTTGATCAGTAGTTATTACAGCTATTTTACTTTTATTATCTTTACCTGTATTAGCTGGAGCAATCACAATACTACTAACAGATCGTAATTTAAATACCTCTTTTTTTGACCCTGCTGGAGGGGGAGACCCTATTCTTTATCAACATTTATTT
>SlikokOtu803
TCTAGCCTCTGGTATTGCTCATGCCGGAGCTTCTGTAGATCTTGCAATTTTTTCTTTACATTTAGCCGGAATTTCTTCAATTTTAGGAGCTGTAAATTTTATTACTACAGTTATTAATATGCGATCAACAGGAATTACATTAGATCGAATACCACTATTTGTTTGATCAGTAGTTATTACAGCTATTTTACTTTTATTATCTTTACCTGTATTAGCTGGAGCAATCACAATACTACTAACAGATCGTAATTTAAATACCTCTTTTTTTGACCCTGCTGGAGGGGGAGACCCTATTCTTTATCAACATTTATTT
>SlikokOtu830
TCTAGCTTCTGGTATTGCTCATGCCGGAGCTTCTGTAGATCTTGCAATTTTTTCTTTACATTTAGCCGGAATTTCTTCAATTTTAGGAGCTGTAAATTTTATTACTACAGTTATTAATATGCGATCAACAGGAATTACATTAGATCGAATACCACTATTTGTTTGATCAGTAGTTATTACAGCTATTTTACTTTTATTATCTTTACCTGTATTAGCTGGAGCAATCACAATACTACTAACAGATCGTAATTTAAATACCTCTTTTTTTGACCCTGCTGGAGGGGGAGACCCTATTCTTTATCAACATTTATTT
>SlikokOtu694
TTTAGCCTCCGGGATTGCTCATGCTGGTGCTTCTGTTGATCTTGCTATTTTCTCCCTTCATTTAGCGGGGATTTCATCTATTTTAGGAGCTGTAAATTTTATTACAACTGTAATTAATATACGATCGGCAGGAATTACTTTAGACCGAATGCCTTTATTTGTATGGTCAGTTGTAATTACTGCTATTTTACTTCTTTTATCTTTACCTGTTTTAGCTGGTGCTATTACAATATTATTAACTGATCGAAATTTAAATACTTCTTTCTTTGACCCTGCTGGAGGAGGAGATCCTATTTTATATCAACACTTATTT
>SlikokOtu807
TTTAGCCTCCGGAATTGCTCATGCTGGGGCTTCTGTTGATCTTGCCATTTTCTCTCTTCACTTAGCTGGTATTTCTTCTATTTTAGGAGCTGTAAATTTTATTACAACTGTAATTAATATACGATCGGCAGGTATTACTTTAGACCGAATACCTTTATTTGTGTGATCAGTTGTAATTACTGCTATTTTACTTCTTTTATCATTACCTGTTTTAGCTGGAGCTATTACAATACTATTAACTGATCGAAATTTAAATACTTCTTTCTTTGATCCCGCTGGAGGAGGAGATCCTATTTTATATCAACACTTATTT
>SlikokOtu1001
TCTTTCTGCGGCTATTGCTCATAGAGGGGCTTCTGTTGATTTAGCTATTTTTTCTCTCCATTTAGCAGGTGTGTCTTCTATTTTAGGTTCTGTAAATTTTATTACTACAGTTATTAATATGCGAGCTAACGGAATTACATTAGATCGAATACCCTTATTTGTCTGATCTGTGGTAATTACAACTGTTTTATTACTTCTTTCATTACCTGTGTTAGCAGGAGCTATTACTATACTTTTAACAGATCGAAATCTTAATACATCTTTCTTTGATCCTGCGGGAGGGGGTGACCCTATTCTTTACCAACATTTATTT
>SlikokOtu167
TCTTTCTGCCGCCATTGCACACAGAGGAGCATCAGTTGATTTAGCTATTTTTTCTTTACATTTAGCTGGTGTTTCTTCAATTCTAGGATCTGTCAATTTTATTACTACAGTAATTAATATACGAGCAAATGGTATTACCTTAGACCGAATACCTTTATTTGTATGATCCGTAGTAATTACAACTGTTTTACTTCTTCTATCTTTACCTGTATTAGCCGGTGCCATCACCATACTTTTAACTGATCGGAATTTAAATACATCATTTTTCGATCCAGCTGGAGGGGGAGATCCAATTTTATACCAGCATTTATTT
>SlikokOtu403
CCTTTCTGCAGCTATCGCCCACAGTGGGGCCTCTGTTGATTTAGCTATTTTTTCTCTTCACTTAGCCGGGGTTTCGTCTATTCTTGGCTCTGTAAATTTTATTACTACAGTAATTAATATACGTGCAAATGGTATTACATTAGATCGAATACCATTATTTGTTTGATCAGTTGTAATTACAACTGTTTTACTACTTCTTTCTTTACCAGTTTTAGCGGGGGCTATTACCATGCTCTTAACTGATCGAAATTTAAATACTTCATTTTTTGATCCCGCCGGAGGAGGGGATCCTATTTTATATCAACATTTATTT
>SlikokOtu767
CTTTCTGCAGCTATCGCCCACCGTGGGGCCTCTGTTGATTTAGCTATTTTTTCTCTTCACTTAGCCGGGGTTTCGTCTATTCTTGGCTCTGTAAATTTTATTACTACAGTAATTAATATACGTGCAAATGGTATTACATTAGATCGAATACCATTATTTGTTTGATCAGTTGTAATTACAACTGTTTTACTACTTCTTTCTTTACCAGTTTTAGCGGGGGCTATTACCATGCTCTTAACTGATCGAAATTTAAATACTTCATTTTTTGATCCCGCCGGAGGAGGGGATCCTATTTTATATCAACATTTATTT
>SlikokOtu1152
TCTTTCTGCAGCAATTGCTCATAGAGGGGCTTCTGTAGATTTAGCGATTTTTTCATTACATCTGGCAGGAGTATCATCAATTCTTGGTTCTGTAAATTTTATTACAACAGTAATTAATATACGAGCAAATGGAATTACTTTAGACCGAATACCGTTATTTGTATGATCAGTTGTAATTACAACAGTTCTTCTTTTATTATCACTTCCAGTTTTAGCTGGGGCTATTACTATACTTTTAACTGATCGAAATTTAAATACCTCATTTTTTGATCCTGCAGGAGGAGGAGACCCTATTTTATATCAACATTTATTT
>SlikokOtu1615
TCTTTCTGCAGCAATTGCTCATAGAGGGGCTTCTGTAGATTTAGCGATTTTTTCATTACATCTGGCAGGAGTGTCATCAATTCTTGGTTCTGTAAATTTTATTACAACAGTAATTAATATACGAGCAAATGGAATTACTTTAGACCGAATACCGTTATTTGTATGATCAGTTGTAATTACAACAGTTCTTCTTTTATTATCACTTCCAGTTTTAGCTGGGGCTATTACTATGCTTTTAACTGATCGAAATTTAAATACCTCATTTTTTGATCCTGCAGGAGGAGGAGACCCTATTTTATATCAACATTTATTT
>SlikokOtu388
TCTTTCAGCAGCAATTGCTCACAGAGGAGCATCTGTCGACTTAGCAATTTTTTCTCTTCATTTAGCCGGAGTATCCTCAATTTTAGGTTCTGTAAATTTTATTACTACAGTAATTAATATACGAGCAAATGGAATTACATTAGATCGAATACCTTTATTTGTGTGATCTGTAGTTATTACAACAGTCCTTTTACTTCTTTCTTTACCAGTATTAGCAGGGGCAATTACTATGCTTTTAACAGACCGAAATTTAAATACATCATTCTTTGACCCTGCTGGAGGAGGAGACCCTATTCTTTATCAACATTTATTT
>SlikokOtu861
ACTTTCAGCAGCAATTGCTCATAGAGGGGCCTCTGTTGATTTAGCCATTTTCTCATTACACTTAGCGGGTGTTTCTTCTATTCTCGGTTCTGTAAATTTCATTACTACAGTAATTAATATGCGAGCCAATGGAATTACATTAGACCGAATACCTTTATTTGTTTGATCTGTTGTTATTACAACTGTTCTCTTACTTCTTTCTTTACCTGTCTTAGCTGGTGCAATTACTATACTCTTAACCGACCGAAATTTAAATACGTCATTCTTTGACCCGGCTGGGGGGGGAGACCCCATCTTATACCAGCACTTATTT
>SlikokOtu509
CCTTTCATCAGGAATCGCCCACGCAGGGGCTTCAGTTGATTTAGCTATTTTTTCTCTTCATTTAGCGGGGATTTCTTCTATTTTAGGAGCAGTAAATTTTATTACAACGGTTATTAATATACGATCTAGTGGAATTACCTTAGACCGTATGCCCCTATTCGTTTGATCTGTTGTAATTACAGCTGTATTATTATTATTATCCTTACCAGTATTAGCCGGAGCAATTACCATATTATTAACTGATCGTAATTTAAATACTTCCTTTTTTGATCCTGCTGGAGGAGGAGACCCTATTTTATACCAACATTTATTT
>SlikokOtu2196
TCTTTCTTCTGGAATTGCACATGCCGGAGCTTCTGTAGATTTGGCTATTTTTTCTCTTCATTTAGCAGGAATTTCCTCGATTTTAGGAGCAGTTAATTTTATTACAACAGTAATCAATATACGATCTAGAGGAATTACTTTAGACCGAATACCTTTATTTGTTTGATCCGTTGTAATTACAGCAGTATTATTGTTACTATCTTTGCCAGTATTAGCTGGAGCAATTACCATGTTATTAACTGACCGAAATCTGAACACTTCTTTTTTTGACCCTGCTGGAGGGGGAGACCCCATTTTATACCAGCATTTATTT
>SlikokOtu1197
CCTATCCTCTAACATTGCTCATAGAGGGGCCTCCGTTGATTTAGCTATTTTTTCTCTTCATTTAGCAGGAATTTCATCAATTTTAGGATCAGTAAACTTTATTACAACAGCTATTAACATACGAGCAAATGGAATTACTCTTGATCGTATACCTTTATTTGTATGATCTGTTATTATTACTACTATTCTTTTACTTTTATCTCTTCCAGTTTTAGCAGGGGCTATTACTATACTTTTAACAGATCGAAATTTAAATACTTCTTTTTTTGATCCAGCTGGTGGAGGAGATCCTATTCTATATCAACACTTATTT
>SlikokOtu1000
TCTTTCTTCTGGTATTGCTCATGCTGGTGCTTCTGTAGATTTAGCAATTTTTTCTTTACATTTAGCAGGAATTTCCTCAATTTTAGGAGCAGTAAATTTTATTACTACTGTAATTAATATACGATCTGAAGGAATTACTTTAGACCGAATACCTTTATTCGTTTGATCAGTAGTAATTACTGCAATTTTATTATTATTATCTTTACCTGTTTTAGCAGGAGCTATTACTATACTATTAACAGATCGAAATTTAAATACTTCATTTTTCGACCCAGCCGGTGGGGGAGATCCTATTCTATACCAACACCTATTT
>SlikokOtu1611
TCTTTCTTCTGGTATTGCTCATGCTGGCGCTTCTGTAGATTTAGCAATTTTTTCTTTACATTTAGCAGGAATTTCCTCAATTTTAGGAGCAGTAAATTTTATTACTACTGTAATTAATATGCGGTCTGAAGGAATTACTTTAGACCGAATACCTTTATTCGTTTGATCAGTAGTAATTACTGCAATTTTATTATTATTATCTTTACCTGTTTTAGCAGGAGCTATTACCATATTATTAACAGATCGAAATTTAAATACTTCATTCTTCGACCCAGCTGGTGGGGGAGATCCGATTCTATACCAACATCTATTT
>SlikokOtu914
TCTTTCTTCTGGTATTGCTCATGCTGGTGCTTCTGTAGATTTAGCAATTTTTTCCTTACATTTAGCAGGAATTTCCTCAATTTTAGGAGCAGTAAATTTTATTACTACTGTAATTAATATACGATCTGAAGGAATTACTTTAGACCGAATACCTTTATTCGTTTGATCAGTAGTAATTACTGCAATTTTATTATTATTATCTTTACCTGTTTTAGCAGGAGCTATTACTATACTATTAACAGATCGAAATTTAAATACTTCATTTTTCGACCCAGCCGGTGGGGGAGATCCTATTCTATACCAACACCTATTT
>SlikokOtu1818
CCTATCTTCAGGTATTGCTCATGCTGGTGCCTCAGTAGATTTAGCCATTTTTTCTTTACATTTAGCAGGTATTTCTTCAATTTTAGGTGCTGTAAATTTTATTACTACAGTAATTAATATACGATCAGAAGGAATTACTCTAGATCGAATACCTTTATTTGTCTGATCAGTAGTAATTACAGCTATTCTTTTATTATTATCTTTACCTGTTTTAGCAGGAGCTATTACTATATTATTAACAGACCGAAATTTAAATACATCCTTCTTTGATCCTGCAGGTGGGGGAGACCCTATTTTATATCAACATTTATTT
>SlikokOtu385
TCTATCAGCTGCAATTGCCCATAGTGGTGCTTCAGTAGATTTAGCTATTTTCTCTCTTCATTTAGCAGGAGTCTCTTCAATTTTAGGCTCTGTAAATTTTATTACTACAGTAATTAATATGCGAGCTAATGGAATCACCCTAGACCGAATACCATTATTTGTATGATCAGTAGTTATTACTACTGTTTTACTACTTCTTTCATTACCGGTATTAGCTGGGGCTATTACTATATTATTAACTGACCGAAATTTAAATACATCTTTTTTTGATCCAGCAGGAGGAGGAGACCCTATTCTTTATCAACACTTATTT
>SlikokOtu1108
TTTATCAGCAGCAATTGCCCACAGAGGGGCATCAGTAGATTTAGCTATCTTCTCATTACATTTAGCAGGGGTTTCTTCTATCTTAGGGTCAGTAAATTTCATTACAACTGTTATTAATATACGGGCAAACGGTATTACACTAGACCGAATACCCTTATTTGTTTGATCAGTTGTTATTACAACAATTTTATTACTTCTTTCTCTTCCTGTTCTTGCAGGAGCTATTACTATACTTTTAACAGATCGAAATCTAAATACTTCTTTCTTTGACCCAGCGGGAGGGGGAGACCCAATTCTTTACCAACATTTATTC
>SlikokOtu1134
TTTATCAGCAGCAATTGCCCACAGAGGGGCATCAGTAGATTTAGCTATCTTCTCATTACATTTAGCAGGGGTTTCTTCTATCTTAGGATCAGTAAATTTCATTACAACTGTTATTAATATACGGGCAAACGGTATTACACTAGACCGAATACCCTTATTTGTTTGATCAGTTGTTATTACAACAATTTTATTACTTCTTTCTCTTCCTGTTCTTGCAGGAGCTATTACTATACTTTTAACAGATCGAAATCTAAATACTTCTTTCTTTGACCCAGCGGGAGGGGGAGACCCAATTCTTTACCAACATTTATTC
>SlikokOtu33
TTTATCAGCAGCAATTGCCCACAGAGGGGCATCAGTAGATTTAGCTATCTTCTCATTACATTTAGCAGGAGTTTCTTCTATCTTAGGGTCAGTAAATTTCATTACAACTGTTATTAATATACGGGCAAACGGTATTACACTAGACCGAATACCCTTATTTGTTTGATCAGTTGTTATTACGACAATTTTATTACTTCTTTCTCTCCCTGTTCTTGCAGGGGCTATTACTATGCTTTTAACAGATCGAAATCTAAATACTTCTTTCTTTGACCCAGCGGGAGGGGGAGACCCAATTCTTTACCAACATTTATTC
>SlikokOtu395
TTTATCAGCAGCAATTGCCCACAGAGGGGCATCAGTAGATTTAGCTATCTTCTCATTACATTTAGCAGGGGTTTCTTCTATCTTAGGGTCAGTAAATTTCATTACAACTGTTATTAATATACGGGCAAACGGTATTACACTAGACCGAATACCCTTATTTGTTTGATCAGTTGTTATTACAACAATTTTATTACTTCTTTCTCTTCCTGTTCTTGCAGGAGCTATTACTATACTTTTAACAGATCGAAATCTAAATACTTCTTTCTTTGACCCAGCGGGAGGGGGGGACCCAATTCTTTACCAACATTTATTT
>SlikokOtu427
TTTATCAGCAGCAATTGCCCACAGAGGGGCATCAGTAGATTTAGCTATCTTCTCATTACATTTAGCAGGGGTTTCTTCTATCTTAGGATCAGTAAATTTCATTACAACTGTTATTAATATACGGGCAAACGGTATTACACTAGACCGAATACCCTTATTTGTTTGATCAGTTGTTATTACAACAATTTTATTACTTCTTTCTCTTCCTGTTCTTGCAGGAGCTATTACTATACTTTTAACAGATCGAAATCTAAATACTTCTTTCTTTGACCCAGCGGGAGGGGGGGACCCAATTCTTTACCAACATTTATTT
>SlikokOtu848
TTTATCAGCAGCAATTGCCCACAGAGGGGCATCAGTAGATTTAGCTATCTTCTCATTACATTTAGCAGGGGTTTCTTCTATCTTAGGGTCAGTAAATTTCATTACAACTGTTATTAATATACGGGCAAACGGTATTACACTAGACCGAATACCCTTATTTGTTTGATCAGTTGTTATTACAACAATTTTATTACTTCTTTCTCTTCCTGTTCTTGCAGGAGCTATTACTATACTTTTAACAGATCGAAATCTAAATACTTCTTTCTTTGACCCAGCAGGAGGGGGGGACCCAATTCTTTACCAACATTTATTT
>SlikokOtu1247
CTATCTGCTGCAATTGCCCACAGAGGGGCCTCAGTCGACTTAGCAATTTTTTCTCTTCATTTAGCCGGTGTATCTTCTATTTTAGGGTCTGTAAATTTTATTACTACTGTTATTAATATGCGAGCAAACGGGATTACATTAGATCGAATGCCCTTATTTGTCTGATCTGTAGTAATTACAACAGTCCTTTTACTTCTTTCTCTCCCAGTTTTAGCGGGGGCCATTACTATATTATTAACTGATCGAAATTTAAATACTTCATTCTTTGATCCGGCCGGAGGGGGAGACCCTATTCTCTACCAACACTTATTT
>SlikokOtu1653
CTATCTGCTGCAATTGCCCACCGAGGGGCCTCAGTCGACTTAGCAATTTTTTCTCTTCATTTAGCCGGTGTATCTTCTATTTTAGGGTCTGTAAATTTTATTACTACTGTTATTAATATACGAGCAAACGGGATTACATTAGATCGAATGCCCTTATTTGTCTGATCTGTAGTAATTACAACAGTCCTTTTACTTCTTTCTCTCCCAGTTTTAGCGGGGGCCATTACTATATTATTAACTGATCGAAATTTAAATACTTCATTCTTTGATCCGGCCGGAGGGGGAGACCCTATTCTCTACCAACACTTATTT
>SlikokOtu793
CCTATCTGCTGCAATTGCCCACAGAGGGGCCTCAGTCGACTTAGCAATTTTTTCTCTTCATTTAGCCGGTGTATCTTCTATTTTAGGGTCTGTAAATTTTATTACTACTGTTATTAATATACGAGCAAACGGGATTACATTAGATCGAATGCCCTTATTTGTCTGATCTGTAGTAATTACAACAGTCCTTTTACTTCTTTCTCTCCCAGTTTTAGCGGGGGCCATTACTATATTATTAACTGATCGAAATTTAAATACTTCATTCTTTGATCCGGCCGGAGGGGGAGACCCTATTCTCTACCAACACTTATTT
>SlikokOtu1336
TCTTTCTTCTAATATTGCTCATAGAGGGGCTTCTGTAGACTTAGCAATTTTTTCTCTTCATTTAGCAGGAGTATCATCAATTTTAGGATCAGTAAATTTTATTACAACCGTTATTAATATACGATCAAATGGTATTACTCTTGATCGAATACCTTTATTTGTTTGATCAATTGTCATCACAACAGTTCTTCTTCTTTTATCTTTACCAGTATTAGCTGGTGCTATTACTATATTATTAACAGATCGAAATTTAAATACTTCGTTCTTTGATCCTGCAGGAGGGGGAGATCCAATTCTTTATCAACATTTATTC
>SlikokOtu1538
TCTTTCTTCTAATATTGCTCATAGAGGGGCTTCTGTAGACTTAGCAATTTTTTCTCTTCATTTAGCAGGAGTATCGTCAATTTTAGGATCAGTAAATTTTATTACAACCGTTATTAATATACGATCAAATGGTATTACTCTTGATCGAATACCTTTATTTGTTTGATCAATTGTCATCACCACAGTTCTTCTTCTTTTATCTTTACCAGTATTAGCTGGTGCTATTACTATATTATTAACAGATCGAAATTTAAATACTTCATTCTTTGATCCTGCAGGAGGGGGAGATCCAATTCTTTATCAACATTTATTC
>SlikokOtu1782
TCTTTCTTCTAATATTGCTCATAGAGGGGCTTCTGTAGACTTAGCAATTTTTTCTCTTCATTTAGCAGGAGTATCATCAATTTTAGGATCAGTAAATTTTATTACAACCGTTATTAATATACGATCAAATGGTATTACTCTTGATCGAATACCTTTATTTGTTTGATCAATTGTCATCACAACAGTTCTTCTTCTTTTATCCTTACCAGTATTAGCTGGTGCTATTACTATATTATTAACAGATCGAAATTTAAATACTTCGTTCTTTGATCCTGCAGGAGGGGGAGATCCAATTCTTTATCAACATTTATTC
>SlikokOtu79
CCTTTCTTCAAGAGTTTCACATGCTGGAGCCTCTGTAGATTTAGCCATTTTTTCCCTACATCTTGCCGGGATTTCTTCAATTCTAGGGGCAGTCAATTTTATTACCACTGTAATTAATATACGGTCAGAAGGAATTACCTTTGACCGAATACCTCTTTTTGTTTGATCAGTTTTAATTACAGCTATTTTATTACTTTTATCTTTACCAGTATTAGCGGGAGCTATTACAATACTTCTTACAGATCGAAATTTAAATACTTCTTTTTTTGATCCTGCTGGAGGGGGAGACCCTATTCTATACCAACACTTATTC
>SlikokOtu1661
CCTTTCTGCTAGTATTGCCCATGCAGGTGCTTCAGTAGATTTAGCAATTTTCTCTTTACATTTAGCTGGTATTTCTTCTATTTTAGGAGCAGTAAATTTTATTACAACTGTAATTAATATACGATCAGAAGGCATTACATTTGATCGAATACCCCTATTTGTGTGATCTGTATTAATTACAGCTATTTTATTACTTTTATCCCTACCTGTTTTAGCCGGGGCTATTACTATATTATTGACAGACCGAAATTTAAATACTTCATTTTTTGACCCTGCTGGAGGGGGGGACCCAATTTTATATCAACATCTTTTT
>SlikokOtu1705
CCTATCCTCAAGAATTTCTCATGCAGGGGCTTCAGTAGATCTAGCTATTTTTTCTTTACACCTAGCAGGAATTTCTTCTATTTTAGGGGCCGTAAATTTTATTACTACAGTAATTAATATGCGTTCAGAAGGAATCACTTTTGATCGAATGCCCCTATTTGTTTGATCAGTATTAATTACAGCCATTCTTTTACTTTTATCTCTCCCTGTTTTAGCCGGAGCCATTACTATACTTTTAACAGACCGAAATTTAAACACTTCTTTTTTCGACCCGGCGGGGGGAGGGGACCCTATTTTATACCAACATTTATTT
>SlikokOtu1087
ACTATCCTCTAGAATTGCTCATGCTGGTGCTTCTGTTGATCTAGCTATTTTTTCCCTACATTTAGCCGGAATTTCTTCAATTTTAGGAGCTGTAAATTTTATTACAACTGTAATTAATATGCGGTCAGAAGGAATTTCCCTAGATCGCATACCCCTGTTTGTGTGATCTGTGATAATTACAGCTATTTTATTACTTCTATCATTGCCTGTACTAGCCGGAGCTATTACAATACTTTTAACTGACCGAAATTTAAATACTTCTTTTTTTGACCCAGCAGGAGGAGGGGATCCAATCTTATACCAACACCTGTTT
>SlikokOtu2052
ACTATCCTCTAGAATTGCTCATGCTGGTGCTTCTGTTGATCTAGCTATTTTTTCCCTACATTTAGCCGGAATTTCTTCAATTTTAGGAGCTGTAAATTTTATTACAACTGTAATTAATATGCGGTCAGAAGGAATTTCCCTAGATCGTATACCCCTGTTTGTGTGATCTGTGATAATTACAGCTATTTTATTACTTCTATCATTGCCTGTACTAGCCGGAGCTATTACAATACTTTTAACTGACCGAAATTTAAATACTTCTTTTTTTGACCCAGCAGGAGGAGGGGATCCAATCTTATACCAACACCTGTTT
>SlikokOtu340
TCTTTCTTCTAATATCGCTCACGCTGGGGCCTCTGTAGATCTCGCAATTTTTTCTCTTCATTTAGCTGGAATTTCCTCTATTTTAGGAGCTGTAAATTTCATTACCACCGTTATTAACATACGCTCTGAAGGCATTTCTTTAGATCGTATACCTCTATTTGTTTGATCAGTCGTAATTACAGCTGTTTTATTACTTTTATCCCTCCCAGTTTTAGCGGGTGCCATTACGATACTTCTAACAGACCGGAACTTAAATACTTCTTTTTTTGACCCTGCTGGAGGAGGGGACCCTATTTTATACCAACACTTATTT
>SlikokOtu636
TCTTTCTTCTAATATCGCTCACGCTGGGGCCTCTGTAGATCTCGCAATTTTTTCTCTTCATTTAGCTGGAATTTCCTCTATTTTAGGAGCTGTAAATTTCATTACCACCGTTATTAACATACGCTCTGAAGGCATTTCTTTAGATCGTATACCTCTATTTGTTTGATCAGTCGTAATTACAGCTGTTTTATTACTTTTATCCCTCCCAGTTTTAGCGGGTGCCATTACGATACTTCTAACAGACCGGAACTTAAATACTTCTTTTTTTGACCCTGCTGGAGGAGGTGACCCTATTTTATACCAACACTTATTT
>SlikokOtu1062
CCTATCTTCAAGAATTGCTCATAGAGGAGCCTCAGTAGACCTAGCTATTTTTTCTCTCCATTTAGCTGGAATTTCTTCAATCCTTGGGTCTGTGAACTTTATTACAACTGCTATCAACATACGATCTAATGGAATTACTTTAGACCGAATACCCCTATTTGTCTGATCTGTAATTATTACAACAATTTTACTTCTTCTTTCTTTACCAGTTCTAGCCGGAGCAATTACAATACTTTTAACAGATCGAAATTTAAACACTTCATTTTTTGATCCAGCTGGAGGAGGAGACCCAATTCTATATCAACATCTATTC
>SlikokOtu1768
CTATCTTCAAGAATTGCTCATCGAGGAGCCTCAGTAGACCTAGCTATTTTTTCTCTCCATTTAGCTGGAATTTCTTCAATCCTTGGGTCTGTGAACTTTATTACAACTGCTATCAACATACGATCTAATGGAATTACTTTAGACCGAATACCCCTATTTGTCTGATCTGTAATTATTACAACAATTTTACTTCTTCTTTCTTTACCAGTTCTAGCCGGAGCAATTACAATACTTTTAACAGATCGAAATTTAAACACTTCATTTTTTGATCCAGCTGGAGGAGGAGACCCAATTCTATATCAACATCTATTC
>SlikokOtu391
TCTTTCTTCTGGAATTGCACACGCAGGAGCTTCTGTAGATTTAGCAATTTTTTCTTTACATTTAGCAGGAATTTCTTCTATTTTAGGGGCTGTAAATTTTATTACAACTGTAATTAATATACGCTCAGCAGGAATTACCTTAGATCGAATGCCTTTATTTGTTTGATCAGTTGTAATTACGGCTGTTTTATTATTGCTTTCTTTACCAGTATTAGCCGGAGCTATTACTATACTATTAACTGATCGTAATTTAAATACTTCTTTTTTTGATCCAGCAGGTGGGGGAGACCCTATTCTTTACCAACATTTATTT
>SlikokOtu1007
TTTATCTTCTGGTATTGCCCATAGTGGGGGATCAGTAGATTTAGCAATTTTTTCACTTCACTTAGCAGGGGTTTCTTCAATTTTAGGATCAGTAAATTTTATTACAACAGTTATTAATATACGATCAAATGGTATTACTTTAGACCGAATACCTTTATTTGTATGATCAATTGTTATTACCACAGTTTTACTTCTTCTTTCACTTCCTGTTTTAGCTGGAGCTATTACAATACTTCTAACAGACCGAAATTTAAATACTTCATTTTTTGATCCAGCTGGAGGAGGAGACCCTATTCTTTATCAGCATTTATTT
>SlikokOtu221
TTTATCTTCTGGTATTGCCCATAGTGGGGGATCAGTAGATTTAGCAATTTTTTCTCTTCACTTAGCAGGAGTTTCTTCAATTTTAGGATCAGTAAATTTTATTACAACAGTTATTAATATACGATCAAATGGTATTACTTTAGACCGAATACCTTTATTTGTATGATCAATTGTTATTACTACAGTTTTACTTCTTCTTTCACTTCCTGTTTTAGCTGGAGCTATTACAATACTTCTAACAGACCGAAATTTAAATACTTCATTTTTTGATCCAGCTGGAGGAGGAGACCCTATTCTTTATCAGCATTTATTT
>SlikokOtu262
TTTATCTTCTGGTATTGCCCATAGTGGGGGATCAGTAGATTTAGCAATTTTTTCTCTTCACTTAGCAGGAGTTTCCTCAATTTTAGGATCAGTAAATTTTATTACAACAGTTATTAATATACGATCAAATGGTATTACTTTAGACCGAATACCTTTATTTGTATGATCAATTGTTATTACTACAGTTTTACTTCTTCTTTCACTTCCTGTTTTAGCTGGAGCTATTACAATACTTCTAACAGACCGAAATTTAAATACTTCATTTTTTGATCCAGCTGGAGGAGGAGACCCTATTCTTTATCAGCATTTATTT
>SlikokOtu416
TTTATCTTCTGGTATTGCCCATAGCGGGGGATCAGTAGATTTAGCAATTTTTTCTCTTCACTTAGCAGGAGTTTCTTCAATTTTAGGATCAGTAAATTTTATTACAACAGTTATTAATATACGATCAAATGGTATTACTTTAGACCGAATACCTTTATTTGTATGATCAATTGTTATTACTACAGTTTTACTTCTTCTTTCACTTCCTGTTTTAGCTGGAGCTATTACAATACTTCTAACAGACCGAAATTTAAATACTTCATTTTTTGATCCAGCTGGAGGAGGAGACCCTATTCTTTATCAGCATTTATTT
>SlikokOtu513
TTTATCTTCTGGTATTGCCCATAGTGGGGGATCAGTAGATTTAGCAATTTTTTCACTTCACTTAGCAGGAGTTTCTTCAATTTTAGGATCAGTAAATTTTATTACAACAGTTATTAATATACGATCAAATGGTATTACTTTAGACCGAATACCTTTATTTGTATGATCAATTGTTATTACCACAGTTTTACTTCTTCTTTCACTTCCTGTTTTAGCTGGAGCTATTACAATACTTCTAACAGACCGAAATTTAAATACTTCATTTTTTGATCCAGCTGGAGGAGGAGACCCTATTCTTTATCAGCATTTATTT
>SlikokOtu723
ACTTTCGTCAGGAATTGCTCATGCTGGAGCTTCTGTAGATCTCGCTATTTTTTCCCTACATCTAGCCGGTATCTCCTCAATCCTTGGGGCAGTAAATTTTATTACAACAGTAATTAATATACGATCAAATGGAATTACATTAGATCGTATGCCTTTATTTGTTTGATCAGTAGTTATTACTGCAATTTTATTACTGTTATCCCTACCAGTATTAGCCGGAGCTATTACAATATTACTTACAGATCGAAATTTAAATACTTCTTTTTTTGACCCTGCCGGAGGGGGAGACCCTATTCTTTATCAACACTTATTC
>SlikokOtu82
TCTTTCTTCTGGAATTGCTCATGCTGGAGCCTCAGTAGACTTAGCAATTTTCTCTTTACATCTTGCAGGAATTTCTTCTATTTTAGGAGCAGTAAATTTTATTACTACAGTTATTAATATACGTTCTAGCGGAATTACATTAGATCGAATACCTTTATTTGTTTGATCAGTTGTTATTACAGCAGTATTATTATTGCTATCTTTACCAGTATTAGCAGGAGCTATTACAATATTATTAACAGATCGAAATTTAAATACCTCTTTCTTTGACCCAGCAGGAGGAGGAGATCCTATTTTATATCAACATTTATTT
>SlikokOtu1861
CCTATCTTCAAGTATTGCCCATAGTGGGGCATCTGTTGATTTAGCTATTTTTTCTTTACATCTAGCTGGGATCTCTTCCATTCTAGGATCTGTTAATTTTATTACAACAGTCATTAACATGCGATCAAAAGGAATCACCTTAGACCGCATACCCTTATTTGTTTGATCAATTGTAATTACAACGGTTCTTTTACTTCTCTCACTACCAGTTTTAGCGGGGGCTATTACTATATTATTAACTGATCGAAATTTAAATACTTCCTTTTTTGACCCTGCTGGAGGTGGAGATCCTATCCTTTATCAACATTTATTT
>SlikokOtu2089
CCTATCTTCAAGTATTGCCCATAGTGGGGCATCTGTTGATTTAGCTATTTTTTCTTTACATCTAGCTGGGATCTCTTCCATTCTAGGATCTGTTAATTTTATTACAACAGTCATTAACATGCGATCAAAAGGAATCACCTTAGACCGCATACCCTTATTTGTTTGATCAATTGTAATTACAACGGTTCTTTTACTTCTCTCACTACCAGTTTTAGCGGGGGCTATTACTATATTATTAACAGATCGAAATATAAATACTTCTTTCTTCGACCCAGCAGGAGGAGGAGATCCAATTTTATATCAACATTTATTT
>SlikokOtu336
TATCTTCAAGTATTGCCCATAGTGGGGCATCTGTTGATTTAGCTATTTTTTCTTTACATCTAGCTGGGATCTCTTCCATTCTAGGATCTGTTAATTTTATTACAACAGTCATTAACATGCGATCAAAAGGAATCACCTTAGACCGCATACCCTTATTTGTTTGATCAATTGTAATTACAACGGTTCTTTTACTTCTCTCACTACCAGTTTTAGCGGGGGCTATTACTATATTATTAACTGATCGAAATTTAAATACTTCATTTTTCGACCCTGCGGGGGGAGGGGATCCAATCTTGTACCAACATTTATTT
>SlikokOtu617
CTATCTTCAAGTATTGCCCATCGTGGGGCATCTGTTGATTTAGCTATTTTTTCTTTACATCTAGCTGGGATCTCTTCCATTCTAGGATCTGTTAATTTTATTACAACAGTCATTAACATGCGATCAAAAGGAATCACCTTAGACCGCATACCCTTATTTGTTTGATCAATTGTAATTACAACGGTTCTTTTACTTCTCTCACTACCAGTTTTAGCGGGGGCTATTACTATATTATTAACTGATCGAAATTTAAATACTTCATTTTTCGACCCTGCGGGGGGAGGGGATCCAATCTTGTACCAACATTTATTT
>SlikokOtu1265
TCTTTCTTCAGGAATTGCCCATGCAGGAGCTTCAGTTGATTTAGCTATTTTTTCTTTACATTTAGCCGGAATTTCTTCTATTCTAGGAGCCGTAAATTTTATTACAACTGTAATTAATATACGAACAAGAGGAATCACTTTAGACCGAATACCTCTATTCGTTTGATCTGTAGTAATCACTGCAGTTTTACTTTTATTATCTCTCCCTGTCCTTGCAGGAGCCATTACAATATTACTAACTGACCGAAATTTAAATACATCATTCTTTGATCCTGCTGGAGGAGGGGATCCAATTTTATATCAACATTTATTT
>SlikokOtu1579
TCTTTCTTCAAGAATTGCCCATGCAGGAGCTTCAGTTGATTTAGCTATTTTTTCTTTACATTTAGCCGGAATTTCTTCTATTCTAGGAGCCGTAAATTTTATTACAACTGTAATTAATATACGAACAAGAGGAATCACTTTAGACCGAATACCTCTATTCGTTTGATCTGTAGTAATCACTGCAGTTTTACTTTTATTATCTCTCCCTGTCCTTGCAGGAGCCATTACAATATTACTAACTGACCGAAATTTAAATACATCATTCTTTGATCCTGCTGGAGGAGGGGATCCAATTTTATATCAACATTTATTT
>SlikokOtu1314
ACTATCTTCAAATATTGCTCATAGAGGAGCATCTGTAGATTTAGCCATTTTTTCTTTACACTTAGCAGGTATCTCATCAATTTTAGGATCAGTAAATTTTATTACAACAGCTATTAATATACGGTCAAATGGAATTACCTTAGACCGAATACCTTTATTTGTTTGATCTGTTATTATTACTACAATTTTACTTTTATTATCTCTTCCAGTATTAGCAGGAGCAATCACTATACTTTTAACTGACCGAAATTTAAATACTTCATTTTTTGACCCAGCAGGAGGAGGAGACCCTATTCTTTACCAACACTTATTC
>SlikokOtu505
TTTATCTTCTAATATTGCCCATGCTGGGGCTTCTGTAGATCTCGCTATTTTTTCCCTTCATTTAGCAGGAATCTCTTCTATTTTAGGAGCTGTAAATTTTATTACTACTGTTATTAATATACGTTCTAGAGGAATTACATTTGATCGAATACCCTTATTTGTTTGATCAGTTTTAATTACAGCTATTCTTCTTTTACTTTCACTTCCAGTATTGGCCGGAGCTATTACAATATTATTAACAGACCGTAATTTAAATACCTCATTTTTTGATCCTAGAGGAGGAGGTGACCCAATTTTATACCAGCATTTATTT
>SlikokOtu1335
TTTATCATCAGGAATTGCCCATAGAGGAGGTTCCGTTGATTTAGCAATTTTTTCTTTACATTTAGCTGGGGTATCTTCTATTTTAGGCTCAGTAAATTTTATTACCACAGTTATTAATATACGATCTAATGGTATTACTTTAGACCGAATACCTTTATTTGTTTGATCAATTGTAATTACTACTGTACTTCTACTTCTCTCTCTTCCAGTTTTAGCCGGTGCCATTACTATATTATTGACTGACCGAAATTTAAATACATCATTTTTTGACCCTGCTGGTGGGGGTGACCCTATTCTTTATCAGCACTTATTT
>SlikokOtu2161
TCTATCGTCTACTATTGCTCATGCTGGTACTTCAGTAGATTTAGCTATTTTTTCTTTACATTTAGCTGGAATTTCCTCAATTTTAGGATCAGTAAATTTTATTACAACTGTAATTAACATGCGATCAAATGGAATTACTTTAGACCGAATACCTTTATTTGTATGATCGATTGTAATTACAACAGTCCTTCTTCTTCTTTCATTACCAGTCTTAGCAGGAGCTATTACTATATTATTAACAGATCGAAATTTAAATACTTCTTTTTTTGATCCTGCAGGAGGAGGAGATCCTATTCTTTATCAACATTTATTC
>SlikokOtu270
TCTTTCTTCCGGAATTGCTCATGCAGGGGGTTCGGTTGATTTAGCAATTTTTTCCCTTCATCTTGCAGGAATTTCTTCTATTTTAGGAGCTGTAAATTTTATTACTACTGTAATTAATATACGATCTAATGGAATTACCCTCGATCGAATACCCTTATTTGTTTGATCTGTAGTTATTACAGCTATTCTACTTCTTCTCTCCCTCCCTGTTTTAGCAGGAGCTATTACTATACTATTGACAGACCGAAACCTTAATACATCCTTCTTTGATCCCGCAGGAGGAGGAGACCCTATTTTATATCAACATCTGTTT
>SlikokOtu1586
ACTTTCAGCTAGTATTGCTCATAGAGGAGCTTCTGTAGACCTAGCTATTTTTTCTCTTCATTTAGCAGGAGTATCATCAATTTTAGGGTCTGTAAATTTTATTACTACTGTAATTAATATACGATCAAAGGGAATTACTTTAGACCGAATGCCTTTATTTGTTTGATCAATTGTAATTACTACTGTCTTATTACTTCTTTCATTACCTGTTTTAGCAGGAGCAATTACTATACTTTTAACTGACCGAAATCTTAATACTTCTTTCTTTGACCCTGCTGGAGGAGGAGACCCAATTCTTTACCAACATTTATTT
>SlikokOtu846
ACTTTCGGCTAGTATTGCTCATAGAGGAGCTTCTGTAGACCTAGCTATTTTTTCTCTTCATTTAGCAGGAGTATCATCAATTTTAGGGTCTGTAAATTTTATTACTACTGTAATTAATATACGATCAAAAGGAATTACTTTAGACCGAATGCCTTTATTTGTTTGATCAATTGTAATTACTACTGTCTTATTACTTCTTTCATTACCTGTTTTAGCAGGAGCAATTACTATACTTTTAACTGACCGAAATCTTAATACTTCTTTCTTTGATCCTGCTGGAGGAGGAGACCCAATTCTTTACCAACATTTATTT
>SlikokOtu1173
TTTATCCTCTAATATCGCCCATAGAGGAGCTTCTGTTGATTTAGCAATTTTTTCTCTTCATTTAGCCGGAATTTCTTCAATCCTAGGTTCTGTAAATTTTATCACCACCGCTATTAATATGCGAGCTAATGGTATTACTTTAGACCGAATACCTTTATTTGTATGATCTGTCGTAATTACAACAATTTTACTTCTTTTATCTCTCCCTGTTTTAGCTGGAGCTATTACCATACTTTTAACTGACCGAAACTTAAACACATCTTTTTTTGACCCCGCAGGTGGGGGAGACCCAATTCTTTACCAACATTTATTT
>SlikokOtu1109
TTATCTGCCAGTATTGCTCATAGAGGAGCATCTGTAGATTTGGCAATTTTTTCTCTTCACTTAGCTGGGGTTTCTTCAATTTTAGGATCAGTAAATTTCATTACTACAGTAATTAATATACGATCAAAAGGAATTACATTAGATCGAATACCTTTATTTGTGTGATCTATTGTCATTACAACAGTACTTCTTCTTCTTTCATTACCTGTTTTAGCTGGGGCTATTACTATACTTTTAACAGACCGAAATTTAAATACCTCTTTTTTTGATCCTGCAGGTGGAGGAGATCCTATTCTCTATCAACACTTATTT
>SlikokOtu1990
CTTATCTGCCAGTATTGCTCATAGAGGAGCATCTGTAGATTTAGCAATTTTTTCTCTTCACTTAGCTGGAGTTTCTTCAATTTTAGGATCAGTAAATTTCATTACTACAGTAATTAATATACGATCAAAAGGAATTACATTAGATCGAATACCTTTATTTGTGTGATCTATTGTCATTACAACAGTACTTCTTCTTCTTTCATTACCTGTTTTAGCTGGAGCTATTACTATACTTTTAACAGACCGAAATTTAAATACCTCTTTTTTTGATCCTGCAGGTGGAGGAGACCCTATTCTCTATCAACACTTATTT
>SlikokOtu2282
CTTATCTGCCAGTATTGCTCATAGAGGAGCATCTGTAGATTTGGCAATTTTTTCTCTTCACTTAGCTGGAGTTTCTTCAATTTTAGGATCAGTAAATTTCATTACTACAGTAATTAATATACGATCAAAAGGAATTACATTAGATCGAATACCTTTATTTGTGTGATCTATTGTCATTACAACAGTACTTCTTCTTCTTTCATTACCTGTTTTAGCTGGGGCTATTACTATACTTTTAACAGACCGAAATTTAAATACCTCTTTTTTTGATCCTGCAGGTGGAGGAGATCCTATTCTCTATCAACACTTATTT
>SlikokOtu2285
TTATCTGCCAGTATTGCTCATCGAGGAGCATCTGTAGATTTGGCAATTTTTTCTCTTCACTTAGCTGGGGTTTCTTCAATTTTAGGATCAGTAAATTTCATTACTACAGTAATTAATATACGATCAAAAGGAATTACATTAGATCGAATACCTTTATTTGTGTGATCTATTGTCATTACAACAGTACTTCTTCTTCTTTCATTACCTGTTTTAGCTGGGGCTATTACTATACTTTTAACAGACCGAAATTTAAATACCTCTTTTTTTGATCCTGCAGGTGGAGGAGATCCTATTCTCTATCAACACTTATTT
>SlikokOtu317
CCTATCTGCCAGTATTGCTCATAGAGGGGCATCTGTAGATTTGGCAATTTTTTCTCTTCATTTAGCCGGAGTTTCTTCAATTTTAGGATCAGTAAATTTCATTACTACAGTAATTAATATACGATCAAAAGGAATTACATTAGATCGAATACCTTTATTTGTGTGATCTATTGTCATTACAACAGTGCTTCTTCTTCTTTCATTACCTGTTTTAGCTGGGGCTATTACCATACTTTTAACAGACCGAAATTTAAATACCTCTTTTTTTGATCCTGCAGGTGGGGGGGACCCTATTCTTTATCAACACTTATTT
>SlikokOtu365
CCTATCTGCCAGTATTGCTCATAGAGGGGCATCTGTAGATTTGGCAATTTTTTCTCTTCATTTAGCCGGAGTTTCTTCAATTTTAGGATCAGTAAATTTCATTACTACAGTAATTAATATACGATCAAAAGGAATTACATTAGATCGAATACCTTTATTTGTGTGATCTATTGTCATTACAACAGTGCTTCTTCTTCTTTCATTACCTGTTTTAGCTGGAGCTATTACCATACTTTTAACAGACCGAAATTTAAATACCTCTTTTTTTGATCCTGCAGGTGGGGGGGACCCTATTCTTTATCAACACTTATTT
>SlikokOtu1652
CCTTTCCGCTAGTATTGCTCATAGAGGAGCTTCTGTTGATCTGGCTATTTTTTCTCTTCATTTAGCAGGGGTTTCTTCAATTTTAGGTTCAGTAAATTTTATTACAACTGTAATTAATATACGATCAAAAGGAATTACTTTAGATCGAATACCTTTATTTGTTTGGTCTATTGTTATTACAACAGTTTTATTACTTCTTTCATTACCTGTTTTAGCCGGGGCTATTACTATACTTTTAACAGATCGAAATTTAAACACTTCTTTTTTTGATCCAGCAGGAGGAGGAGACCCTATTCTTTATCAACACTTATTT
>SlikokOtu727
TCTTTCTTCAGGAATTGCTCATGCTGGAGCTTCTGTTGATTTAGCTATTTTTTCACTACATTTAGCAGGAATTTCTTCTATTTTAGGGGCAGTAAATTTTATTACTACAGTAATTAATATACGGTCAGAAGGAATTACTCTTGATCGAATACCTTTATTTGTTTGGTCTGTTGTAATTACAGCTATTCTTTTACTCCTTTCTCTACCAGTTTTAGCTGGAGCTATTACAATACTTTTAACAGACCGAAATTTAAATACGTCTTTCTTTGACCCTGCAGGAGGAGGAGACCCTATTTTATACCAACACTTATTT
>SlikokOtu1316
TTTATCTGCTAATATTGCTCATTCTGGGAGTTCTGTAGATTTAGCTATTTTCTCTTTACATTTAGCTGGAATTTCCTCAATTTTAGGGGCAGTAAATTTCATTACTACAATTATTAACATACGTTCTGAAGGAATTTTATTAGACCGAATACCTCTTTTTGTGTGATCGGTATTAATTACAGCTATTTTACTTCTCCTTTCACTCCCTGTTTTAGCCGGAGCTATTACTATACTTTTAACTGACCGAAATTTAAATACTTCTTTTTTTGATCCCGCCGGAGGGGGTGACCCTATTTTATACCAACATTTATTT
>SlikokOtu721
TCTTTCTTCTAATATTGCTCATGCAGGGGGTTCAGTTGATTTAGCTATCTTTTCACTTCACTTAGCTGGGATTTCTTCTATTTTAGGAGCAGTAAATTTTATTACTACTGTGATTAATATACGAAGAGAAGGAATTTCTCTGGATCGTTTACCTTTATTTGTTTGATCCGTTGTTATCACTGCTATCCTTTTACTTTTATCATTACCTGTTCTAGCAGGTGCTATTACAATATTATTAACAGATCGAAATTTAAATACATCATTTTTTGATCCTGCTGGAGGAGGAGACCCTATTCTATATCAGCATCTATTT
>SlikokOtu499
CCTATCTTCTGGAATTGCTCATGCAGGAGCTTCTGTTGATTTAGCTATTTTTTCGCTTCATTTAGCAGGAATTTCTTCTATTTTAGGAGCCGTAAATTTTATTACTACAGTAATTAATATACGCTCCGAAGGCATTACTTTTGATCGAATACCCTTATTTGTTTGATCTGTTGTAATTACTGCAATTCTTTTACTTCTATCTTTACCGGTTTTAGCTGGAGCTATTACTATATTATTAACAGACCGAAATCTTAATACCTCATTTTTTGATCCCGCCGGGGGAGGAGATCCTATTTTATACCAACACTTATTT
>SlikokOtu2087
TCTTTCCTCCGGGATTGCTCATGCAGGAGGTTCTGTTGATTTAGCTATTTTTTCTCTTCATTTAGCAGGAATTTCCTCTATTTTAGGAGCCGTAAATTTTATTACTACAGTAATTAATATACGAAGAGAAGGAATTTCATTAGATCGCTTACCTCTTTTTGTTTGATCTGTTGTAATTACAGCAATTCTTCTTCTTCTTTCTCTTCCTGTTTTAGCTGGAGCTATTACTATACTTTTAACAGATCGAAATTTAAATACTTCATTTTTTGACCCTGCTGGAGGTGGAGATCCTATCCTTTATCAACATTTATTT
>SlikokOtu788
TCTTTCCTCCGGGATTGCTCATGCAGGAGGTTCTGTTGATTTAGCTATTTTTTCTCTTCATTTAGCAGGAATTTCCTCTATTTTAGGAGCCGTAAATTTTATTACTACAGTAATTAATATACGAAGAGAAGGAATTTCATTAGATCGCTTACCTCTTTTTGTTTGATCTGTTGTAATTACAGCAATTCTTCTTCTTCTTTCTCTTCCTGTTTTAGCTGGAGCTATTACTATACTTTTAACAGATCGAAATTTAAATACTTCATTTTTTGACCCTGCTGGAGGAGGTGACCCTATCTTATACCAACACTTATTT
>SlikokOtu1860
ACTATCTTCAGGAATTGCTCATGCCGGGGGATCTGTAGATTTAGCTATTTTTTCTTTACATTTAGCCGGAATCTCTTCAATTTTAGGAGCAGTAAATTTTATCACTACCGTAATTAACATACGTTCTGAAGGAATTTCTTTTGATCGAATACCTTTATTTGTATGATCAGTTGTTATCACCGCCATTTTATTATTATTATCTTTACCTGTTTTAGCAGGAGCTATTACAATACTATTAACAGATCGAAACTTAAATACCTCATTTTTTGATCCTGCTGGAGGAGGAGATCCTATTTTATACCAACATCTGTTT
>SlikokOtu1540
GCTATCTTCAGGAATTGCTCATGCTGGAGCATCTGTTGATTTAGCTATTTTTTCTTTACATTTAGCCGGAATTTCTTCAATTTTAGGAGCAGTAAATTTTATTACAACAGTTATTAATATACGATCAGCAGGTATCACTTTAGATCGAATACCTTTATTTGTTTGATCAGTAGTAATTACTGCAGTATTATTATTACTTTCATTACCCGTATTAGCTGGGGCTATTACTATATTATTAACGGATCGAAACTTAAATACTTCATTTTTCGACCCTGCCGGAGGAGGAGACCCAATTTTATATCAACATCTATTT
>SlikokOtu582
ACTATCGTCTGGAGCTGCTCATGCAGGAGCTTCGGTTGATTTAGCAATTTTTTCCCTACATTTAGCTGGTATTTCCTCTATTTTAGGGGCAGTAAATTTTATTACAACTGTAATTAATATACGTTCAAATGGTATCACTTTAGATCGAATACCCTTATTTGTTTGGTCTGTTGTAATCACCGCTGTATTACTTTTATTATCTCTTCCAGTTTTAGCCGGAGCTATTACTATATTGTTAACAGATCGAAATTTAAATACCTCTTTCTTTGACCCGGCCGGAGGAGGAGATCCTATTCTCTATCAACACTTATTT
>SlikokOtu1113
TCTTTCTTCAGGAATTGCTCATGCAGGAGGATCTGTTGATTTAGCAATTTTTTCTTTACACCTTGCAGGTATTTCCTCAATCTTAGGAGCAGTAAACTTTATTACTACCGTAATTAATATGCGCTCAAATGGAATTACTCTAGACCGAATACCCTTATTTGTCTGATCTGTAGTAATTACTGCAATTTTATTATTACTCTCTTTACCTGTATTAGCCGGAGCTATTACAATATTATTAACAGATCGAAATTTAAATACTTCTTTTTTTGATCCCGCTGGCGGGGGAGACCCTATTTTATATCAACATTTATTT
>SlikokOtu2057
TCTTTCTTCAGGAATTGCTCATGCAGGAGGATCTGTTGATTTAGCAATTTTTTCTTTACACCTTGCAGGTATTTCCTCAATCTTAGGAGCAGTAAACTTTATTACTACCGTAATTAATATGCGCTCAAATGGAATTACTCTAGACCGAATACCCTTATTTGTCTGATCTGTAGTAATTACTGCAATTTTATTATTACTCTCTTTACCTGTATTAGCCGGAGCTATTACAATATTATTAACAGATCGAAATTTAAATACTTCTTTTTTCGACCCCGCTGGAGGAGGAGATCCAATTTTATATCAACATTTATTT
>SlikokOtu632
TCTTTCAGCAAGAATTGCCCATAGAGGAGCTTCTGTAGATCTAGCAATTTTTTCTCTACATTTAGCAGGTATTTCTTCTATTTTAGGATCTGTAAATTTTATTACAACTGCTATTAATATACGTTCAAACGGAATTACTCTTGATCGTATACCTCTTTTTGTTTGATCTGTAATTATTACTACAATTCTTCTTCTTCTTTCTTTACCTGTATTAGCGGGAGCCATTACAATACTATTAACAGATCGAAATTTAAACACTTCTTTCTTTGATCCTGCCGGTGGAGGAGACCCAATTTTATATCAACACTTATTT
>SlikokOtu158
TCTTTCTTCTAGAATTGCCCACAGAGGAGCCTCAGTAGATTTAGCAATTTTTTCATTACATTTAGCAGGTATTTCTTCTATTCTAGGCTCTGTAAATTTTATCACAACTGCAATTAATATACGATCGAATGGAATTACTCTTGATCGTATGCCTCTTTTTGTTTGATCAGTAATTATCACAACAATTCTTCTTCTTCTTTCTTTACCTGTTTTAGCAGGAGCCATTACTATACTTCTAACCGATCGAAATCTAAATACTTCTTTTTTTGACCCTGCAGGAGGAGGGGACCCTATTTTATATCAACATTTATTT
>SlikokOtu1240
CCTTTCATCTGGAATTGCCCATGCTGGCGCTTCAGTCGACTTAGCTATTTTTTCCCTTCATTTAGCTGGTATTTCATCTATTTTAGGTGCCGTAAATTTTATTACTACAGTTATTAACATGCGATCTAATGGGATTACCTTAGATCGAATACCTTTATTTGTGTGGTCCGTTGTAATTACGGCAATTCTTCTTCTTTTATCTCTTCCTGTGTTAGCCGGAGCTATTACTATACTTCTTACAGACCGTAATTTAAATACTTCTTTTTTCGATCCAGCTGGAGGGGGTGACCCCATTCTTTACCAACACTTATTT
>SlikokOtu2280
ACTATCTTCTAGAATCGCTCATAGAGGAGCTTCTGTTGATTTAGCTATTTTTTCTTTACATTTAGCAGGAATCTCTTCAATTTTAGGATCAGTAAATTTTATTACAACTGTAATTAATATACGATCAAATGGAATCACCCTAGACCGAATACCATTATTTGTTTGATCTATTGTTATTACAACAGTTCTTCTTCTTTTATCTTTACCTGTCTTAGCTGGAGCAATTACAATATTATTAACTGATCGAAATTTAAATACTTCATTTTTTGACCCCGCAGGAGGAGGGGATCCTATTTTATATCAACATTTATTT
>SlikokOtu1146
ACTTTCAGCAAGTATTGCCCATAGAGGTGCTTCTGTAGATTTAGCTATTTTTTCTCTTCATTTAGCGGGGGTATCCTCTATTTTAGGATCGGTAAATTTTATTACTACTGTTATTAATATACGATCTAATGGAATTACTTTAGATCGAATGCCTTTATTTGTATGATCTATTGTAATTACAACGGTCCTCCTTTTACTATCTCTTCCAGTTCTTGCAGGAGCAATTACAATATTATTAACAGATCGAAATTTAAATACATCTTTTTTTGATCCTGCAGGAGGGGGTGACCCTATTTTATACCAACATTTATTT
>SlikokOtu1988
ACTTTCAGCAAGTATTGCCCATAGAGGTGCTTCTGTAGATTTAGCTATTTTTTCTCTTCATTTAGCGGGGGTATCCTCTATTTTAGGATCGGTAAATTTTATTACTACTGTTATTAATATACGATCTAATGGAATTACTTTAGATCGAATACCTTTATTTGTATGATCTATTGTAATTACAACGGTCCTCCTCTTACTATCTCTTCCAGTTCTTGCAGGAGCAATTACAATATTATTAACAGATCGAAATTTAAATACATCTTTTTTTGATCCCGCAGGAGGGGGTGACCCTATTTTATACCAACATTTATTT
>SlikokOtu1989
ACTTTCAGCAAGTATTGCCCATAGAGGCGCTTCTGTAGATTTAGCTATTTTTTCTCTTCATTTAGCGGGGGTATCCTCTATTTTAGGATCGGTAAATTTTATTACTACTGTTATTAATATACGATCTAATGGAATTACTTTAGATCGAATGCCTTTATTTGTATGATCTATTGTAATTACAACGGTCCTCCTTTTACTATCTCTTCCAGTTCTTGCAGGAGCAATTACAATATTATTAACAGATCGAAATTTAAATACATCTTTTTTTGATCCTGCAGGAGGGGGTGACCCTATTTTATACCAACATTTATTT
>SlikokOtu226
TCTTTCTGCTAGAATTGCTCATAGAGGGGCTTCTGTAGATTTAGCTATTTTTTCTCTCCATCTTGCAGGAATTTCATCTATTCTAGGTTCTGTAAATTTTATTACTACTGTAATTAATATGCGATCTAATGGAATTACTTTAGATCGTATACCTTTATTCGTTTGATCAATTGTAATTACAACTGTTCTTTTATTATTATCATTACCAGTTCTTGCAGGGGCTATTACTATACTTTTAACAGATCGAAATTTAAATACCTCTTTTTTTGACCCAGCGGGTGGAGGAGACCCTATTCTTTATCAACACTTATTT
>SlikokOtu558
ACTATCTGCCAGCATTGCCCATAGTGGAGCATCAGTAGATCTTGCTATTTTTTCTCTACATTTAGCTGGTGTATCTTCCATTTTAGGATCAGTCAATTTTATCACAACTGTAATTAATATACGATCTAGAGGAATCACTTTAGATCGAATACCTTTATTTGTTTGATCTATTGTTATTACTACTGTATTATTATTATTATCACTCCCCGTTTTAGCTGGAGCTATTACAATACTTTTAACAGATCGAAACTTAAATACATCTTTCTTCGACCCTGCAGGAGGAGGAGACCCTATTTTATATCAACATTTATTC
>SlikokOtu1613
TCTATCTGCAAGCATTGCTCATAGAGGGGCATCTGTTGATTTAGCAATTTTTTCCCTTCATTTAGCTGGGGTATCCTCAATTTTAGGATCAGTAAATTTTATTACAACTGTAATTAACATGCGATCAAATGGAATTACTTTAGACCGAATACCTTTATTTGTATGATCGATTGTAATTACAACAGTCCTTCTTCTTCTTTCATTACCAGTCTTAGCAGGAGCTATTACTATATTATTAACAGATCGAAATTTAAATACATCATTTTTTGACCCCGCAGGAGGAGGAGATCCTATTTTATATCAACATTTATTT
>SlikokOtu29
TCTATCTGCAAGCATTGCTCATAGAGGAGCATCTGTTGATTTAGCAATTTTTTCCCTTCATTTAGCTGGGGTATCCTCAATTTTAGGATCAGTAAATTTTATTACAACTGTAATTAACATGCGATCAAATGGAATTACTTTAGACCGAATACCTTTATTTGTATGATCGATTGTAATTACAACAGTCCTTCTTCTTCTTTCATTACCAGTCTTAGCAGGAGCTATTACTATATTATTAACAGATCGAAATTTAAATACTTCTTTTTTTGATCCTGCAGGAGGAGGAGATCCTATTCTTTATCAACATTTATTC
>SlikokOtu1616
TCTTTCTGCCAGTATTGCCCATAGAGGAGCTTCTGTTGATTTAGCTATTTTTTCTTTACACTTAGCTGGAGTTTCATCAATTTTAGGATCAGTAAATTTTATTACTACAGTAATTAATATACGATCTAAGGGTATCACTTTAGACCGTATACCTCTTTTTGTTTGGTCAATTGTTATTACAACAGTTCTACTTTTACTTTCTTTACCTGTACTAGCAGGAGCTATTACAATATTATTAACAGATCGAAATTTAAATACTTCTTTTTTTGATCCAGCTGGAGGGGGAGACCCAATTCTTTACCAACATTTATTT
>SlikokOtu733
GCTTTCTGCTAGTATTGCCCACAGAGGAGCCTCTGTAGATTTAGCTATTTTCTCTCTTCATCTTGCAGGAATTTCATCAATTTTAGGGTCAGTAAATTTTATTACTACAGTTATTAATATACGATCTAAGGGTATTACTCTTGATCGAATACCTCTTTTTGTTTGATCAATTGTTATTACAACAATTCTTCTCCTACTTTCTTTACCTGTATTAGCGGGAGCTATTACTATATTACTAACAGATCGAAATTTAAATACATCATTTTTTGATCCAGCTGGAGGAGGAGATCCAATTCTTTATCAACATTTATTT
>SlikokOtu2284
TCTTTCATCAGGTATTGCCCATGCAGGAGGATCAGTAGATCTCGCTATTTTCTCCCTTCATTTGGCTGGTATTTCTTCTATTTTGGGGGCTGTAAATTTTATCACAACAGTAATTAATATACGATCAAACGGAATTACACTAGATCGTATGCCCTTATTTGTATGATCAGTTGTTATTACAGCTATTTTACTGCTCTTGTCTCTCCCAGTTTTAGCTGGAGCCATCACTATACTTTTAACAGATCGAAATTTAAATACATCATTTTTTGATCCCGCTGGAGGAGGGGACCCTATCTTATACCAACACTTATTT
>SlikokOtu660
TCTTTCTTCAGGTATTGCCCATGCAGGAGGATCGGTAGATCTCGCTATTTTTTCACTTCATTTAGCTGGTATTTCTTCTATTTTGGGAGCTGTAAATTTTATTACAACAGTAATTAATATACGATCAAACGGAATTACATTAGATCGTATACCCTTATTTGTATGGTCAGTTGTTATTACAGCTATTTTACTGCTCTTATCTCTCCCAGTTTTAGCCGGAGCCATCACTATGCTCTTAACAGATCGAAATTTAAATACATCATTTTTTGATCCCGCTGGAGGGGGAGACCCCATCTTATACCAACACTTATTT
>SlikokOtu638
TCTTTCTTCAGGAATTGCCCATGCTGGGGGTTCTGTTGATTTAGCTATTTTTTCTCTTCATTTAGCTGGTATCTCGTCTATTTTAGGAGCAGTAAATTTTATTACAACAGTAATTAATATACGATCTAATGGAATCACTTTAGACCGAATACCTTTATTTGTTTGATCTGTTGTTATTACAGCTATTTTACTCCTTTTATCTTTACCTGTATTAGCTGGAGCTATTACTATACTATTAACTGATCGAAATTTAAATACTTCATTTTTTGACCCCGCTGGTGGGGGAGATCCTATTTTATACCAACATTTATTT
>SlikokOtu712
CTTATCTTCAAGAATTGCTCATAGAGGGGCTTCAGTTGATCTTGCTATTTTTTCTCTTCATTTAGCAGGAATTTCTTCAATTCTTGGTTCTGTAAATTTTATTACAACTGCTATTAATATACGTTCAAGAGGAATTACTCTTGATCGAATACCTTTATTTGTTTGATCAGTAATTATCACAACTATTCTTCTTTTATTATCTTTACCAGTTTTAGCGGGGGCAATTACAATGCTTTTAACGGATCGAAATTTAAATACCTCTTTTTTTGATCCCGCAGGAGGAGGGGATCCAATTTTATATCAACATTTATTT
>SlikokOtu1190
TTTATCTTCTGGAATTGCTCATGCAGGAGCATCAGTTGATCTTGCTATTTTCTCTCTTCATTTAGCAGGAATTTCTTCAATTTTAGGAGCCGTAAATTTTATTACAACAGTAATTAATATACGATCAAGAGGAATTACTTTTGATCGGATACCTTTATTTGTTTGATCTGTTGTAATTACTGCTATTTTACTCCTTTTATCATTACCAGTTTTAGCTGGAGCAATTACTATGCTTTTAACAGATCGAAATTTAAATACATCATTTTTTGATCCTGCTGGAGGAGGAGACCCTATTTTATATCAACATTTATTT
>SlikokOtu1966
TTTATCTTCTGGAATTGCTCATGCAGGAGCATCAGTTGATCTTGCTATTTTCTCTCTTCATTTAGCAGGAATTTCTTCAATTTTAGGAGCCGTAAATTTTATTACAACAGTAATTAATATACGATCAAGAGGAATTACTTTTGATCGGATACCTTTATTTGTTTGATCTGTTGTAATTACTGCTATTTTACTTCTTTTGTCACTACCAGTTTTAGCTGGAGCAATTACTATGCTTTTAACAGATCGAAATTTAAATACATCATTTTTTGATCCTGCTGGAGGAGGAGACCCTATTTTATATCAACATTTATTT
>SlikokOtu655
TTTATCTTCTGGAATTGCTCATGCAGGAGCATCAGTTGATCTTGCTATTTTCTCTCTTCATTTAGCAGGAATTTCTTCAATTTTAGGAGCCGTAAATTTTATTACAACAGTAATTAATATACGATCAAGAGGAATTACTTTTGATCGAATACCTTTATTTGTTTGATCTGTTGTAATTACTGCTATTTTACTCCTTTTATCATTACCAGTTTTAGCTGGAGCAATTACTATGCTTTTAACAGATCGAAATTTAAATACATCATTTTTTGATCCTGCTGGAGGAGGAGACCCTATTTTATATCAACATTTATTT
>SlikokOtu681
TTTATCTTCTGGAATTGCTCATGCAGGAGCGTCAGTTGATCTTGCTATTTTCTCTCTTCATTTAGCAGGAATTTCTTCAATTTTAGGAGCCGTAAATTTTATTACAACAGTAATTAATATACGATCGAGAGGAATTACTTTTGATCGAATACCTTTATTTGTTTGATCTGTTGTAATTACTGCTATTTTACTCCTTTTGTCATTACCAGTTTTAGCTGGAGCAATTACTATGCTTTTAACAGATCGAAATTTAAATACATCATTTTTTGATCCTGCTGGAGGAGGAGACCCTATTTTATACCAACATTTATTT
>SlikokOtu1384
CTATCTGCTAGAATTGCTCATCGTGGAGCATCTGTAGATTTAGCTATTTTTTCTCTCCATTTGGCAGGGATTTCTTCAATTTTAGGTTCTGTAAATTTTATTACAACAGCAATTAATATACGAGCGAATGGAATTACACTAGACCGTATACCCTTATTTGTCTGATCTGTAGTAATTACAACTGTTCTTCTTTTACTATCCTTGCCTGTCTTAGCTGGAGCTATCACAATACTACTAACAGATCGAAATCTTAATACATCATTTTTTGATCCTGCCGGAGGGGGAGATCCAATTTTATACCAACATTTATTT
>SlikokOtu1385
CTATCTGCTAGAATTGCTCATCGTGGGGCATCTGTAGATTTAGCTATTTTTTCTCTCCATTTGGCAGGGATTTCTTCAATTTTAGGTTCTGTAAATTTTATTACAACAGCAATTAATATACGGGCGAATGGAATTACACTAGACCGTATACCCTTATTTGTCTGATCGGTAGTAATTACAACTGTTCTTCTTTTACTATCCTTGCCTGTCTTAGCCGGAGCTATTACAATACTACTAACAGATCGAAATCTTAATACATCATTTTTTGATCCTGCCGGAGGGGGAGACCCAATTTTATACCAACATTTATTT
>SlikokOtu326
CCTATCTGCTAGAATTGCTCATAGTGGAGCATCTGTAGATTTAGCTATTTTTTCTCTCCATTTGGCAGGGATTTCTTCAATTTTAGGTTCTGTAAATTTTATTACAACAGCAATTAATATACGAGCGAATGGAATTACACTAGACCGTATACCCTTATTTGTCTGATCTGTAGTAATTACAACTGTTCTTCTTTTACTATCCTTGCCTGTCTTAGCTGGAGCTATTACAATACTACTAACAGATCGAAATCTTAATACATCATTTTTTGATCCTGCCGGAGGGGGAGACCCAATTTTATACCAACATTTATTT
>SlikokOtu648
CCTATCTGCTAGAATTGCTCATAGTGGAGCATCTGTAGATTTAGCTATTTTTTCTCTCCATTTGGCAGGGATTTCTTCAATTTTAGGTTCTGTAAATTTTATTACAACAGCAATTAATATACGAGCGAATGGAATTACACTAGACCGTATACCCTTATTTGTCTGATCTGTAGTAATTACAACTGTTCTTCTTTTACTATCCTTGCCTGTCTTAGCTGGAGCTATCACAATACTACTAACAGATCGAAATCTTAATACATCATTTTTTGATCCTGCCGGAGGGGGAGATCCAATTTTATACCAACATTTATTT
>SlikokOtu739
CCTATCTGCTAGAATTGCTCATAGTGGGGCATCTGTAGATTTAGCTATTTTTTCTCTCCATTTGGCAGGGATTTCTTCAATTTTAGGTTCTGTAAATTTTATTACAACAGCAATTAATATACGGGCGAATGGAATTACACTAGACCGTATACCCTTATTTGTCTGATCGGTAGTAATTACAACTGTTCTTCTTTTACTATCCTTGCCTGTCTTAGCCGGAGCTATTACAATACTACTAACAGATCGAAATCTTAATACATCATTTTTTGATCCTGCCGGAGGGGGAGACCCAATTTTATACCAACATTTATTT
>SlikokOtu1640
CTTATCTGCTAGTATCGCCCACAGAGGAGCATCTGTTGATCTTGCAATTTTTTCTCTTCATTTAGCAGGAATCTCTTCAATTCTCGGCTCTGTAAATTTTATTACTACAGCAATCAATATACGAGCCAACGGTATTACTTTAGATCGAATACCTTTATTTGTTTGATCTGTTGTTATTACCACAATTCTTCTTCTTTTATCTCTACCGGTTTTAGCTGGAGCAATTACTATACTTCTTACAGACCGAAATTTAAATACTTCTTTTTTTGACCCTGCGGGAGGGGGAGACCCTATTCTTTACCAACACCTATTT
>SlikokOtu1999
TCTTTCAGCAAGAATTGCACACAGAGGGGCTTCAGTAGATTTAGCTATCTTTTCTCTTCATTTAGCCGGAATCTCATCAATTTTAGGATCAGTAAATTTTATTACAACAGCAATTAATATACGAGCAAATGGAATTACTTTAGACCGAATACCTTTATTTGTGTGATCAGTAGTAATTACAACAGTTCTTCTTCTTTTATCTCTTCCCGTATTAGCCGGAGCAATTACAATATTACTAACAGACCGAAATTTAAATACATCATTCTTTGACCCTGCAGGAGGAGGTGATCCAATTCTTTATCAACATTTATTT
>SlikokOtu1063
TTTATCTGCTAATATCGCCCATAGAGGGGCTTCTGTAGATTTAGCAATTTTTTCTCTTCATTTAGCTGGAATTTCTTCTATTTTAGGGTCAGTAAATTTTATTACCACAGCTATTAACATACGCGCAAATGGAATTACTTTAGATCGAATACCTTTATTCGTATGATCTGTTGTAATTACAACCATTCTTTTACTATTATCTCTACCAGTTTTAGCTGGGGCTATTACAATACTTTTAACAGATCGAAACTTAAATACCTCTTTTTTTGACCCCGCGGGAGGGGGGGACCCTATTCTTTATCAACACTTATTT
>SlikokOtu1209
TTTATCTGCTAATATCGCCCATAGAGGGGCTTCTGTAGATTTAGCAATTTTTTCTCTTCATTTAGCTGGAATTTCTTCTATTTTAGGATCAGTAAATTTTATTACCACAGCTATTAACATACGAGCAAATGGAATTACTTTAGATCGAATACCCTTATTCGTATGATCAGTTGTAATTACAACCATTCTTTTACTATTATCTCTACCAGTTTTAGCTGGAGCTATTACAATACTTTTAACAGATCGAAACTTAAATACCTCTTTTTTTGACCCCGCGGGAGGAGGAGACCCTATTCTTTATCAACACTTATTT
>SlikokOtu1246
TTTATCTGCTAATATCGCTCATAGAGGGGCTTCTGTAGATTTAGCAATTTTTTCTCTTCATTTAGCTGGAATTTCTTCTATTTTAGGATCAGTAAATTTTATTACCACAGCTATTAACATACGCGCAAATGGTATTACTTTAGATCGAATACCTTTATTCGTATGATCAGTTGTAATTACAACCATTCTTTTACTATTATCTCTACCAGTTTTAGCTGGAGCTATTACAATACTTTTAACAGATCGAAACTTAAATACCTCTTTTTTTGACCCCGCAGGAGGAGGAGATCCTATTCTTTATCAACACTTATTT
>SlikokOtu1282
TTTATCTGCTAATATCGCCCATAGAGGAGCTTCTGTAGATTTAGCAATTTTTTCTCTTCATTTAGCTGGAATTTCTTCTATTTTAGGGTCAGTAAATTTTATTACCACAGCTATTAACATACGCGCAAATGGAATTACTTTAGATCGAATACCTTTATTCGTATGATCTGTTGTAATTACAACCATTCTTTTACTATTATCTCTACCAGTTTTAGCTGGGGCTATTACAATACTTTTAACAGATCGAAACTTAAATACCTCTTTTTTTGACCCCGCAGGAGGAGGGGACCCTATTCTTTATCAACACTTATTT
>SlikokOtu717
TTTATCTGCTAATATCGCTCATAGAGGGGCTTCTGTAGATTTAGCAATTTTTTCTCTTCATTTAGCTGGAATTTCTTCTATTTTAGGATCAGTAAATTTTATTACCACAGCTATTAACATACGCGCAAATGGAATTACTTTAGATCGAATACCCCTATTCGTATGATCAGTTGTAATTACAACTATTCTTTTACTATTATCTCTGCCAGTTTTAGCTGGAGCTATTACAATACTTTTAACAGATCGAAACTTAAATACCTCTTTTTTTGACCCCGCAGGAGGAGGAGACCCTATTCTTTATCAACACTTATTT
>SlikokOtu862
TTTATCTGCTAATATCGCTCATAGAGGGGCTTCTGTAGATTTAGCAATTTTTTCTCTTCATTTAGCTGGAATTTCTTCTATTTTAGGATCAGTAAATTTTATTACCACAGCTATTAACATACGCGCAAATGGAATTACTTTAGATCGAATACCCTTATTCGTATGATCAGTTGTAATTACAACCATTCTTTTACTATTATCTCTACCAGTTTTAGCTGGAGCTATTACAATACTTTTAACAGATCGAAACTTAAATACCTCTTTTTTTGACCCCGCAGGAGGAGGAGACCCTATTCTTTATCAACACTTATTT
>SlikokOtu1914
ATTATCAGCAAATATTGCCCATAGAGGGGCATCTGTTGATTTAGCAATTTTTTCCTTACATTTAGCGGGAATTTCTTCTATTTTAGGGTCTGTAAATTTCATTACAACTGCTATTAATATGCGAGCCAATGGAATCACTTTAGATCGAATACCTTTATTTGTTTGATCAGTAGTAATTACAACCATTTTGTTACTACTTTCTTTACCTGTTTTAGCCGGAGCTATTACAATACTATTAACAGATCGAAATTTAAATACCTCTTTTTTTGACCCCGCAGGAGGAGGAGATCCTATTCTATACCAACATTTATTT
>SlikokOtu2281
TTATCAGCAAGAATCGCTCACAGAGGGGCATCCGTAGATCTAGCAATTTTTTCCTTACATTTAGCTGGAGTTTCATCAATTTTAGGGTCAGTTAATTTTATTACAACAGCAATTAATATGCGCGCAAATGGAATTACTCTAGATCGAATACCCTTATTTGTTTGATCAGTTATTATTACTACAGTTCTTCTTCTTTTATCTTTACCTGTTTTAGCTGGAGCAATTACAATATTACTTACAGATCGAAATTTAAATACCTCATTTTTTGACCCAGCCGGAGGAGGGGACCCAATTTTATATCAACACTTATTT
>SlikokOtu640
CTTATCAGCAAGAATCGCTCACAGAGGGGCATCAGTAGATCTAGCAATTTTTTCCTTACATTTAGCTGGAATTTCATCAATTTTAGGGTCAGTTAATTTTATTACAACAGCAATTAATATGCGCGCAAATGGTATTACTCTAGATCGAATGCCCTTATTTGTTTGATCAGTTATTATTACTACAGTTCTTCTTCTTTTATCTTTACCTGTCTTAGCTGGAGCAATTACAATATTACTTACAGATCGAAATTTAAATACTTCATTTTTTGATCCAGCCGGAGGAGGGGACCCAATTTTATATCAACACTTATTT
>SlikokOtu736
TTTATCTTCTAATATTGCTCATAGCGGGGCTTCCGTGGATTTAGCTATTTTTTCATTACATTTAGCAGGTATTTCTTCTATTTTAGGATCTGTAAATTTTATTACAACTGCAATCAATATACGAGCTAATGGAATTACTTTAGATCGTATACCTTTGTTTGTTTGATCTGTAGTAATTACAACTATTTTATTATTACTTTCTTTACCTGTTCTAGCAGGAGCTATTACAATATTATTAACAGACCGAAATTTAAATACTTCCTTTTTTGATCCTGCTGGAGGAGGAGATCCAATTTTATACCAACATTTATTC
>SlikokOtu1180
TATCTGCTAGAATTGCTCATAGTGGGGCATCTGTAGATTTAGCTATTTTTTCTCTCCATTTAGCGGGAATTTCTTCAATTTTAGGTTCTGTAAATTTTATTACAACAGCAATTAATATGCGAGCAAATGGAATTACACTAGACCGTATACCCTTATTTGTCTGATCTGTAGTAATTACAACTGTTCTTCTTTTACTATCCTTACCTGTCTTAGCCGGAGCTATTACAATACTACTAACAGATCGAAATCTTAATACATCATTTTTTGATCCTGCCGGAGGAGGTGACCCAATTTTATACCAACATTTATTT
>SlikokOtu1631
CCTATCTGCTAGAATTGCTCATAGTGGGGCATCTGTAGATTTAGCTATTTTTTCTCTCCATTTAGCGGGGATTTCTTCAATTTTAGGTTCTGTAAATTTTATTACAACAGCAATTAATATGCGAGCAAATGGAATTACACTAGACCGTATACCCTTATTTGTCTGATCTGTAGTAATTACAACTGTTCTTCTTTTACTATCCTTACCTGTCTTAGCCGGAGCTATTACAATACTACTAACAGATCGAAATCTTAATACATCATTTTTTGATCCTGCCGGAGGAGGTGACCCAATTTTATACCAACATTTATTT
>SlikokOtu1283
CTTATCAGCAAGAATCGCTCACAGAGGGGCATCAGTAGATCTAGCAATTTTTTCCTTACATTTAGCTGGAATTTCATCAATTTTAGGGTCGGTTAATTTTATTACAACAGCAATTAATATACGCGCAAATGGTATTACTCTAGATCGAATACCCTTATTTGTTTGATCAGTTATTATTACTACAGTTCTTCTTCTTTTATCTTTACCTGTCTTAGCTGGAGCAATTACAATATTACTTACAGATCGAAATTTAAATACTTCATTTTTTGATCCAGCCGGAGGAGGGGACCCAATTTTATATCAACACTTATTT
>SlikokOtu948
TCTTTCTGCCAGAATTGCTCATAGAGGAGCTTCAGTTGACTTAGCAATTTTTTCTCTTCACTTAGCAGGGATTTCTTCAATTTTAGGGTCTGTAAATTTTATTACTACAGCAATTAATATACGAGCAAACGGAATCACATTAGATCGAATACCTTTATTTGTCTGATCCGTAGTTATTACAACTATTCTTCTTTTACTATCCCTTCCCGTTTTAGCAGGGGCTATTACAATATTATTAACAGATCGAAATTTAAACACTTCTTTTTTTGACCCCGCTGGTGGAGGAGACCCTATTTTATACCAACATTTATTT
>SlikokOtu936
TCTTTCTTCTGCAATCGCTCATAGAGGTGCTTCAGTAGATCTTGCTATTTTTTCTTTACATCTTGCCGGAATCTCTTCTATTTTAGGATCTGTAAATTTTATTACTACAGTAATTAATATACGATCAAACGGAATCACATTAGACCGAATACCTTTATTTGTTTGATCAGTTGTAATTACTACTGTACTTTTACTTTTATCTCTACCAGTTCTAGCGGGAGCAATTACAATATTATTAACCGACCGAAATTTAAATACTTCTTTCTTCGACCCAGCAGGAGGAGGTGACCCAATTTTATACCAACATTTATTT
>SlikokOtu1019
TTTATCATCTATTATTGCTCATGGAGGAGCATCAGTTGATTTAGCTATTTTTTCTTTACATTTAGCAGGAATTTCCTCAATTTTAGGAGCAGTAAATTTTATTACTACAGTAATTAATATACGATCAAGTGGTATTACATTAGATCGAATACCTCTATTTGTATGATCTGTAGTAATTACAGCTTTACTTCTTTTATTATCATTACCAGTATTAGCAGGAGCTATTACAATATTATTAACTGATCGAAATCTTAATACTTCATTTTTTGACCCAGCAGGAGGAGGAGATCCTATTCTTTATCAACATTTATTT
>SlikokOtu1709
ACTATCATCAATCATTGCCCATGGGGGAGCTTCAGTAGATTTAGCTATTTTTTCTTTACATTTAGCAGGAGTATCTTCAATTTTAGGTGCTGTTAATTTTATTACTACAGTAATTAATATACGATCAACAGGAATTACATTTGATCGAATACCATTATTTGTTTGATCAGTTGTTATTACAGCTTTATTATTATTACTGTCATTACCTGTATTAGCTGGAGCTATTACTATACTACTAACTGATCGAAATTTAAATACATCATTTTTTGACCCGGCAGGAGGAGGAGATCCAATTTTATACCAACATTTATTT
>SlikokOtu1564
ATTATCTTCTATTATTGCTCATGGAGGGGCATCAGTTGATTTAGCTATTTTTTCTCTTCATTTAGCTGGAGTATCTTCTATTTTAGGAGCTGTTAATTTTATTACGACAGTAATTAATATACGATCAACAGGAATTACATTTGATCGAATACCATTATTTGTATGATCAGTAGTTATTACTGCTTAATTGTTATTGTTATCCTTACCAGTATTAGCTGGAGCTATTACGATATTATTAACAGATCGAAATTTAAATACATCATTTTTTGATCCGGCGGGAGGAGGAGACCCAATTTTATACCAACATTTATTT
>SlikokOtu182
GCTTTCTTCTATCGTTGCTCATGGAGGAGCTTCTGTTGATTTAGCTATTTTTTCTCTTCATTTAGCAGGAGTATCTTCAATTTTAGGAGCAGTAAATTTCATTACTACAGTAATTAATATACGATCGTCAGGAATTACATTAGATCGTATACCATTATTTGTATGATCAGTAGCAATCACAGCTTTATTACTACTTTTATCATTGCCTGTATTAGCTGGAGCTATTACAATATTACTAACTGATCGAAATTTAAATACTTCATTTTTTGACCCAGCAGGAGGAGGAGATCCAATTTTATATCAACATCTATTT
>SlikokOtu1856
GCTTTCTTCTATCGTTGCTCATGGAGGAGCTTCTGTTGATTTAGCTATTTTTTCTCTTCATTTAGCAGGAGTATCTTCAATTTTAGGAGCAGTAAATTTCATTACTACAGTAATTAATATACGATCATCAGGAATTACATTAGATCGTATACCATTATTTGTGTGATCAGTAGCAATCACAGCTTTATTACTACTTTTATCATTGCCTGTATTAGCTGGAGCTATTACAATACTACTAACTGATCGAAATTTATATACTTCATTTTTTGACCCAGCAGGAGGAGGAGATCCAATTTTATATCAACATCTATTT
>SlikokOtu426
GCTTTCTTCTATCGTTGCTCATGGAGGAGCTTCTGTTGATTTAGCTATTTTTTCTCTTCATTTAGCAGGAGTATCTTCAATTTTAGGAGCAGTAAATTTCATTACTACAGTAAATAATATACGATCATCAGGAATTACATTAGATCGAATACCATTATTTGTGTGATCAGTAGCAATTACAGCTTTATTACTACTTTGACCCAGCAGGAGGAGGAGATCCAATTTTATATCAACATCTATTT
>SlikokOtu78
GCTTTCTTCTATCGTTGCTCATGGAGGAGCTTCTGTTGATTTAGCTATTTTTTCTCTTCATTTAGCAGGAGTATCTTCAATTTTAGGAGCAGTAAATTTCATTACTACAGTAATTAATATACGATCGTCAGGAATTACATTAGATCGTATACCATTATTTGTGTGATCAGTAGCAATCACAGCTTTATTACTACTTTTATCATTACCTGTATTAGCTGGAGCTATTACAATATTACTAACTGATCGAAATTTAAATACTTCATTTTTTGACCCAGCAGGAGGAGGAGATCCAATTTTATACCAACATCTATTT
>SlikokOtu940
GCTTTCTTCTATCGTTGCTCATGGAGGAGCTTCTGTTGATTTAGCTATTTTTTCTCTTCATTTAGCAGGAGTATCTTCAATTTTAGGAGCAGTAAATTTCATTACTACAGTAATTAATATACGATCATCAGGAATTACATTAGATCGTATACCATTATTTGTGTGATCAGTAGCAATCACAGCTTTATTACTACTTTTATCATTGCCTGTATTAGCTGGAGCTATTACAATACTACTAACTGATCGAAATTTAAATACTTCATTTTTTGACCCAGCAGGAGGAGGAGATCCAATTTTATATCAACATCTATTT
>SlikokOtu533
ATTATCTTCTATTATTGCTCATGGAGGAGCGTCAGTTGATTTAGCTATTTTTTCTCTTCATTTAGCTGGAGTATCTTCTATTTTAGGAGCTGTTAATTTTATTACGACAGTAATTAATATACGATCAACAGGAATTACATTTGATCGAATACCATTATTTGTATGATCAGTAGTTATTACTGCTTTATTATTATTATTGTCTTTACCAGTATTAGCTGGAGCTATTACTATATTATTAACAGATCGAAATTTAAATACATCATTTTTTGACCCGGCAGGAGGAGGAGACCCAATTTTATACCAACATTTATTT
>SlikokOtu1980
TCTTTCTTCTATTATTGCCCATGGAGGAGCTTCTGTAGATTTAGCCATCTTCTCATTACATTTGGCAGGAGTATCTTCAATTTTAGGAGCAGTAAATTTTATTACTACTGTAATTAATATACGATCAACAGGAATTACATTTGATCGAATACCTTTATTTGTATGATCAGTTGTAATTACTGCTTTATTATTACTTTTATCTTTACCGGTTCTAGCTGGAGCTATTACTATATTATTAACAGACCGAAACTTAAATACTTCATTCTTTGACCCAGCAGGAGGAGGAGATCCTATTCTTTATCAACATTTATTT
>SlikokOtu433
TTTATCATCTACTATTGCACATGGAGGAGCATCTGTTGATTTAGCAATTTTCTCTCTACATTTAGCTGGAATCTCTTCTATTTTAGGAGCTGTAAATTTCATCACAACTGTAATTAATATACGATCTATTGGAATTACTTTTGATCGAATACCATTATTTGTATGATCTGTTGTAATTACAGCCCTATTACTACTTTTATCCCTACCAGTATTAGCAGGAGCTATTACAATACTATTAACAGATCGAAATTTAAATACATCATTCTTTGACCCAGCGGGAGGAGGAGACCCCATTCTTTATCAACATCTATTT
>SlikokOtu1251
TCTTTCTTCTGGAACTGCCCATGCAGGAGCTTCAGTTGATTTAACAATTTGTTCTCTTCATTTAGCGGGATCTCCTCAATTTTAGGGGCAGTAAATTTTATTACTACTGTTATTAATATGCGATCTTCAGGGATTACATTAGATCGGTTACCTTTATTTGTGTGATCCGTTGTAATTACAGCTATTTTATTACTATTATCCTTACCAGTATTAGCCGGAGCTATTGCTATATTATTAACTGACCGAAATTTAAATACATCATTCTTTGACCCTATTGGAGGAGGAGATCCTATTTTATACCAACATTTATTT
>SlikokOtu1480
TCTTTCTTCTGGAACTGCCCATGCAGGAGCTTCAGTTGATTTAACAATTTGTTCTCTTCATTTAGCGGGATCTCCTCAATTTTAGGGGCAGTAAATTTTATTACTACTGTTATTAATATGCGATCTTCAGGGATTACATTAGATCGGTTACCTTTATTTGTGTGATCCGTTGTAGTTACAGCTATTTTATTACTATTATCCTTACCAGTATTAGCCGGAGCTATTGCTATATTATTAACTGACCGAAATTTAAATACATCATTCTTTGACCCTATTGGAGGAGGAGATCCTATTTTATACCAACATTTATTT
>SlikokOtu250
TCTTTCTTCTGGAACTGCCCATGCAGGAGCTTCAGTTGATTTAACAATTTTTTCTCTTCATTTAGCGGGGATCTCTTCAATTTTAGGAGCAGTAAATTTTATTACTACTGTTATTAATATGCGATCTTCAGGGATTACATTAGATCGATTACCTTTATTTGTATGATCCGTTGTAATTACAGCTATTTTATTACTATTATCCTTACCAGTATTAGCCGGAGCTATTACTATATTATTAACTGACCGAAATTTAAATACATCATTCTTTGACCCTATTGGAGGAGGAGACCCTATTTTATACCAACATTTATTT
>SlikokOtu10
TCTTTCTTCTGGAACTGCTCACGCAGGAGCTTCAGTTGATTTAACAATTTTTTCTCTTCATTTAGCAGGAATTTCATCAATTTTAGGAGCAGTAAATTTTATTACTACTGTTATTAATATACGATCTTCAGGAATTACATTAGATCGATTACCTTTATTTGTTTGATCTGTTGTAATTACAGCTATTTTACTACTATTATCATTACCAGTATTAGCCGGAGCTATTACTATATTATTAACTGACCGAAATTTAAATACATCATTCTTTGACCCTATTGGAGGAGGAGATCCTATTTTATACCAACATTTATTT
>SlikokOtu1202
TCTTTCTTCTGGAACTGCTCACGCAGGAGCTTCGGTTGATTTAACAATGTTTTCTCTTCATTTAGCAGGGATCTCATCAATTTTAGGAGCAGTAAATTTTATTACTACTGTTATTAATATACGATCCTCAGGCATTACATTAGATCGATTACCTTTATTTGTCTGATCTGTTGTAATTACAGCTATTTTATTACTATTATCATTACCAGTATTAGCCGGGGCCATTACTATGTTATTAACTGACCGAAATATAAATACATCCTTCTTTGATCCTATTGGAGGGGGAGACCCTATTTTATACCAACATTTATTT
>SlikokOtu1430
TCTTTCTTCTGGAACTGCTCACGCAGGAGCTTCAGTTGATTTAACAATTTTTTCTCTTCATTTAGCAGGAATTTCATCAATTTTAGGAGCAGTAAATTTTATTACTACTGTTATTAATATACGATCTTCAGGAATTACATTAGATCGATTACCTTTATTTGTTTGATCTGTTGTAATTACAGCTATTTTACTACTATTATCATTACCAGTATTAGCCGGAGCTATTACTATATTATTAACTGACCGAAATTTAAATACATCATGCTTTGACCCTATTGGAGGAGGAGATCCTATGGTATACCAACAGTGATGT
>SlikokOtu1488
TCTTTCTTCTGGGACTGCTCACGCAGGAGCTTCAGTTGATTTAACAATTTTTTCTCTTCATTTAGCAGGAGTGTCATCAATTTTAGGAGCAGTAAATTTTATTACTACTGTTATTAATATACGATCTTCAGGAATTACATTAGATCGATTACCCTTATTTGTTTGATCTGTTGTAATTACAGCTATTTTATTACTTCTATCATTACCAGTATTAGCAGGAGCTATTACTATATTATTAACTGATCGAAATTTAAATACATCATTCTTTGACCCTATCGGAGGAGGAGACCCTATTTTATACCAGCATTTATTT
>SlikokOtu1500
TCTTTCTTCTAGAACTGCTCACGCAGGGGCTTCAGCTGATTTAACAATTTTTTCTCTTCATTTAGCAGGGATTTCATCAATTTTAGGAGCAGTAAATTTTATTACTACTGTTATTAATATGCGATCTTCAGGAATCACATTAGACCGACTACCTTTGTTTGTTTGATCTGTTGTAATTACAGCTATTTTACTACTATTATCACTACCAGTATTAGCCGGAGCTATTACTATATTATTAACTGATCGAAATTTAAATACATCATTCTTTGACCCTATTGGAGGAGGAGACCCTATTTTATACCAACATTTATTT
>SlikokOtu1584
TCTTTCTTCTGGAACTGCTCACGCAGGAGCTTCAGTTGATTTAACAACTTTTTCTCTTCATTTAGCAGGGATCTCATCAATTTTAGGGGCAGTAAATTTTATTACTACTGTTATTAATATGCGATCCTCAGGAATTACATTAGATGGATTACCTTTATTTGTCTGATCTGTTGTAATTACAGCTATTTTATTATTATTATCCTTACCAGTATTAGCCGGGACCATTACTATGTTATTAACTGACCGAAATTTAAATACATCCTTTTTTGATCCTATTGGAGGAGGAGACCCTATTTTATACCAACATTAATTT
>SlikokOtu1739
TCTTTCTTCTAGAACTGCTCACGCAGGAGCTTCAGTTGATTTAACAATTTTTTCTCTTCATTTAGCAGGAATTTCATCAATTTTAGGAGCAGTAAATTTTATTACTACTGTTATTAATATACGATCTTCAGGAATTACATTAGATCGATTACCTTTATTTGTTTGATCTGTTGTAATTACAGCTATTTTACTACTATTATCATTACCAGTATTAGCCGGAGCTATTACTATATTATTAACAGATCGAAATTTAAATACTTCTTTTTTTGATCCTGCAGGAGGAGGAGATCCTATTCTTTATCAACATTTATTC
>SlikokOtu2175
TCTTTCTTCTGGAACTGCTCACGCAGGAGCTTCAGTTGATTTAACAATTTTTTCTCTTCATTTAGCAGGAATTTCATCAATTTTAGGAGCAGTAAATTTTATTACTACTGTTATTAATATACGATCTTCAGGAATTACATTAGATCGATTACCTTTATTTGTTTGATCTGTTGTAATTACAGCTATTTTATTACTTTTATCTTTACCAGTATTAGCGGGAGCTATTACAATACTTCTTACAGATCGAAGTTTAAATACTTCTTTTTTTGATCCTGCTGGAGGGGGAGACCCTATTCTATACCAACACTTATTC
>SlikokOtu972
TCTTTCTTCTGGAACTGCTCACGCAGGGGCTTCAGTTGATTTAACAATTTTTTCTCTTCATTTAGCAGGGATCTCATCAATTTTAGGAGCAGTAAATTTTATTACTACTGTTATTAATATACGATCCTCAGGAATTACATAAGATCGATTACCTTTATTTGTCTGATCTGTTGTAATTACAGCTATTTTATTACTATTATCATTACCAGTATTAGCCGGGGCCATTACTATGTTATTAACTGACCAAAATTTAAATACATCCTTCTTTGATCCTATTGGAGGGGGAGACCCTATTTTATACCAACATTTATTT
>SlikokOtu314
TCTTTCATCAGGAACTGCACATGCAGGAGCTTCTGTTGATTTAACAATTTTTTCTCTTCATTTAGCGGGTGTGTCTTCAATTTTAGGAGCAGTAAATTTTATTACTACTGTTATTAATATACGATCCGCAGGAATTACTTTAGATCGATTACCTTTATTTGTTTGATCAGTTGTAATTACAGCTGTATTATTACTTTTATCATTACCAGTATTAGCTGGAGCTATTACTATACTATTAACAGACCGAAATTTAAATACGTCATTCTTTGATCCAATTGGAGGAGGAGACCCTATTTTATATCAACATTTATTT
>SlikokOtu506
TCTTTCATCAGGAACTGCCCATGCAGGAGCCTCTGTTGATTTAACAATTTTTTCTCTCCATTTAGCTGGAGTATCTTCAATTTTAGGAGCAGTAAATTTTATTACTACTGTTATTAATATACGATCTTCAGGAATTACTTTAGATCGATTACCTTTATTTGTTTGATCTGTCGTAATTACAGCTGTATTATTATTGTTATCATTACCAGTATTAGCTGGAGCTATTACTATACTATTAACAGATCGAAATTTAAATACCTCATTCTTTGATCCAATTGGAGGAGGAGATCCTATTTTATATCAACATTTATTT
>SlikokOtu1225
ACTTTCATCTGGAACTGCTCATGCTGGAGCCTCAGTAGATTTAACAATTTTCTCTCTTCATTTAGCTGGTGTATCCTCAATTTTAGGAGCAGTAAATTTCATTACTACCGTTATTAATATACGATCTGCAGGAATTACTTTAGACCGATTACCATTATTTGTGTGATCTGTTGTAATTACAGCAATTTTATTACTTTTATCATTACCTGCATTAGCGGCAGCTATTACTATACTATTAACAGACCGAAATTTAAATACTTCATTCTTTGATCCTATTGGAGGAGGAGACCCTATTCTATACCAACACTTATTT
>SlikokOtu1254
ACTTTCATCAGGAACTGCTCATGCTGGAGCCTCAGTAGATTTAACAATTTTCTCTCTTCATTTAGCTGGTGTATCCTCAATTTTAGGGGCAGTAAATTTCATTACTACTGTTATTAATATACGATCTGCAGGAATTACTTTAGACCGATTACCCTTATTTGTGTGATCTGTTGTAATTACAGCAATTTTATTACTTTTATCATTACCTGTATTAGCAGGAGCTATTACTATACTATTAACAGACCGAAATTTAAATACTTCATTCTTTGATCCAATTGGAGGAGGAGACCCTATTTTATACCAACACTTATTT
>SlikokOtu1813
ACTTTCATCTGGAACTGCTCATGCTGGAGCCTCAGTAGATTTAACAATTTTCTCTCTTCATTTAGCTGGTGTATCCTCAATTTTAGGAGCAGTAAATTTCATTACTACTGTTATTAATATACGATCTGCAGGAATTACTTTAGACCGATTACCCTTATTTGTATGATCTGTTGTAATTACAGCAATTTTATTACTTTTATCACTACCTGTATTAGCAGGAGCTATTACTATACTATTAACAGACCGAAATTTAAATACTTCATTCTTTGATCCTATTGGAGGAGGAGATCCTATTTTATATCAACACTTATTT
>SlikokOtu774
ACTTTCATCAGGAACTGCTCATGCTGGAGCCTCAGTAGATTTAACAATTTTCTCTCTTCATTTAGCTGGTGTATCCTCAATTTTAGGGGCAGTAAATTTTATTACTACTGTTATTAATATACGATCTGCAGGAATTACTTTAGACCGATTACCCTTATTTGTGTGATCTGTTGTAATTACAGCAATTTTATTACTTTTATCATTACCTGTATTAGCTGGAGCTATTACTATACTATTAACAGACCGAAATTTAAATACTTCATTCTTTGATCCAATTGGAGGAGGAGACCCTATTTTATACCAACACTTATTT
>SlikokOtu934
ACTTTCATCAGGAACTGCTCATGCTGGAGCCTCAGTAGATTTAACAATTTTCTCTCTTCATTTAGCTGGTGTATCCTCAATTTTAGGGGCAGTAAATTTCATTACTACTGTTATTAATATACGATCTGCAGGAATTACTTTAGACCGATTACCCTTATTTGTGTGATCTGTTGTAATTACAGCAATTTTATTACTTTTATCATTACCTGTATTAGCAGGAGCTATTACTATACTATTAACAGACCGAAATTTAAATACTTCATTCTTTGATCCAATTGGAGGAGGAGATCCTATTTTATACCAACACTTATTT
>SlikokOtu1938
TCTTTCTTCTGGAACTGCTCATGCTGGAGCTTCAGTTGATTTAACTATTTTTTCTCTTCATTTAGCCGGAGTATCTTCAATTTTAGGAGCTGTAAATTTTATTACTACTGTTATTAATATACGATCTTCAGGAATTACTTTAGATCGATTACCTTTATTTGTATGATCTGTTGTAATTACAGCTATTTTATTACTTTTATCTTTACCTGTATTAGCTGGGGCTATTACTATATTATTAACAGACCGAAATTTAAATACTTCATTCTTTGACCCTATTGGAGGAGGAGACCCTATTTTATACCAACATTTATTC
>SlikokOtu1744
TCTTTCTTCTGGAACTGCTCATGCAGGAGCTTCAGTTGATTTAACAATTTTTTCTCTTCATTTAGCTGGGATCTCTTCAATTTTAGGAGCAGTAAATTTTATTACTACTATTATTAATATACGATCTTCAGGAATTACATTAGATCGATTACCTTTATTTGTATGATCCGTTGTAATTACAGCTATTTTATTACTATTATCCTTACCAGTATTAGCTGGAGCTATTACTATATTATTAACTGACCGAAATTTAAATACATCATTCTTTGACCCTATTGGAGGAGGAGATCCTATTTTATACCAACATTTATTT
>SlikokOtu2086
TCTTTCATCAGGAACTGCACATGCAGGAGCTTCTGTTGATTTAACAATTTTTTCTCTTCATTTAGCAGGTGTATCTTCAATTTTAGGAGCAGTAAATTTTATTACTACTGTTATTAATATACGATCCGCAGGAATTACTTTAGATCGATTACCTTTATTTGTTTGATCAGTTGTAATTACAGCTGTATTATTACTTTTATCATTACCAGTATTAGCCGGAGCTATTACTATACTATTAACAGACCGAAATTTAAATACATCATTCTTTGATCCAATTGGAGGAGGAGACCCTATTTTATATCAACATTTATTT
>SlikokOtu83
TCTTTCTTCTGGAACTGCTCACGCAGGAGCTTCAGTTGATTTAACAATTTTCTCTCTTCATTTAGCAGGTATTTCTTCAATTTTAGGAGCAGTAAATTTTATTACTACTGTTATTAATATACGATCTTCAGGAATTACACTAGACCGATTACCTTTATTTGTTTGATCTGTTGTAATTACAGCTATTTTATTATTATTATCATTACCAGTACTAGCAGGAGCTATTACTATACTATTAACTGACCGAAATCTAAATACATCATTCTTTGATCCTATTGGAGGAGGAGACCCTATTTTATACCAACATCTATTT
>SlikokOtu1368
TCTTTCTTCTGGAACTGCCCATGCAGGAGCTTCAGTTGATTTAACAATTTTTTCTCTTCATTTAGCTGGGATCTCTTCAATTTTAGGAGCAGTAAATTTTATTACTACTGTTATTAATATACGATCTTCAGGAATTACATTAGATCGATTACCTTTATTTGTATGATCCGTTGTAATTACAGCTATTTTATTACTATTATCCTTACCAGTATTAGCCGGAGCTATTACTATATTATTAACTGACCGAAATTTAAATACATCATTCTTTGACCCTATTGGAGGAGGAGACCCTATTTTATACCAACATTTATTT
>SlikokOtu1476
TCTTTCTTCTGGAACTGCTCATGCAGGAGCTTCAGTTGATTTAACAATTTTTTCTCTTCATTTAGCTGGGGTCTCTTCAATTTTAGGAGCAGTAAATTTTATTACTACTATTATTAATATACGATCTTCAGGGATTACATTAGATCGATTACCTTTATTTGTATGATCCGTTGTAATTACAGCTATTTTATTACTATTATCCTTACCAGTATTAGCTGGAGCTATTACTATATTATTAACTGACCGAAATTTAAATACATCATTTTTTGACCCTATTGGAGGAGGAGACCCTATTTTATACCAACATTTATTT
>SlikokOtu669
TCTTTCTTCTGGAACTGCTCATGCAGGAGCTTCAGTTGATTTAACAATTTTTTCTCTTCATTTAGCTGGGATCTCTTCAATTTTAGGAGCAGTAAATTTTATTACTACTATTATTAATATACGATCTTCAGGAATTACATTAGATCGATTACCTTTATTTGTATGATCCGTTGTAATTACAGCTATTTTATTACTATTATCCTTACCAGTATTAGCTGGAGCTATTACTATATTATTAACTGACCGAAATTTAAATACATCATTTTTTGACCCTATTGGAGGAGGAGACCCTATTTTATACCAACATTTATTT
>SlikokOtu1233
ACTTTCCTCAGGAACTGCTCATGCTGGAGCCTCAGTAGATTTAACAATTTTCTCTCTTCATTTAGCTGGTGTATCCTCAATTTTAGGGGCAGTAAATTTCATTACTACTGTTATTAATATACGATCTGCAGGAATTACTTTAGACCGATTACCCTTATTTGTGTGATCTGTTGTAATTACAGCAATTTTATTACTTTTATCATTACCTGTATTAGCAGGAGCTATTACTATACTATTAACAGACCGAAATTTAAATACTTCATTCTTTGACCCAATTGGAGGAGGAGACCCTATTTTATATCAACACTTATTT
>SlikokOtu608
ACTTTCATCAGGAACTGCTCATGCTGGAGCCTCAGTAGATTTAACAATTTTCTCTCTTCATTTAGCTGGTGTATCCTCAATTTTAGGGGCAGTAAATTTCATTACTACTGTTATTAATATACGATCTGCAGGAATTACTTTAGACCGATTACCCTTATTTGTGTGATCTGTTGTAATTACAGCAATTTTATTACTTTTATCATTACCTGTATTAGCAGGAGCTATTACTATACTATTAACAGACCGAAATTTAAATACTTCATTCTTTGACCCAATTGGAGGAGGAGACCCTATTTTATATCAACACTTATTT
>SlikokOtu1256
TCTCTCTTCTGGAACTGCCCATGCAGGAGCTTCAGTTGATTTAACAATTTTTTCTCTTCATTTAGCGGGAATCTCATCAATTTTAGGGGCAGTAAATTTTATTACTACTGTTATTAATATACGATCTTCAGGAATTACATTAGATCGATTACCTTTATTTGTGTGATCTGTTGTAATTACAGCTATTTTATTACTATTATCCTTACCAGTATTAGCCGGAGCTATTACTATATTATTAACTGACCGAAATTTAAATACATCATTCTTTGACCCTATTGGAGGAGGAGATCCTATTTTATACCAACATTTATTT
>SlikokOtu1817
TCTTTCTTCTGGAACTGCTCACGCAGGAGCTTCAGTTGATTTAACAATTTTTTCTCTTCATTTAGCAGGGATCTCATCAATTTTAGGAGCAGTAAATTTTATTACTACTGTTATTAATATACGATCCTCAGGAATTACATTAGATCGATTACCTTTATTTGTCTGATCTGTTGTAATTACAGCTATTTTATTACTATTATCATTACCAGTATTAGCCGGGGCCATTACTATGTTATTAACTGACCGAAATTTAAATACATCCTTCTTTGATCCTATTGGAGGGGGAGACCCTATTTTATACCAACATTTATTT
>SlikokOtu1534
TCTTTCTTCTGGAACTGCCCATGCTGGAGCTTCTGTTGATTTAGCTATTTTTTCTCTTCATTTAGCTGGAGTATCTTCAATTTTAGGAGCAGTTAATTTTATTACAACTGTTATTAATATACGATCTTCAGGAATTACTCTTGATCGAATACCTTTATTTGTTTGATCTGTTGTAATTACAGCTGTTCTTTTATTATTATCTTTACCTGTATTAGCCGGAGCAATTACTATATTATTAACTGACCGAAATCTTAATACATCATTCTTTGATCCTATTGGAGGAGGAGACCCTATTTTATACCAACATTTATTC
>SlikokOtu1643
TCTTTCTTCTGGAACTGCTCACGCAGGAGCATCAGTTGATTTAACAATTTTCTCTCTTCATTTAGCAGGTCCTTCTTCAATTTTAGAAGCAGTAAATTTTATTACTACTGTTATTAATATACGATCTTCAGGAATTTCACTAGACCGATTACCTCTATTTGTTTGATCTGTTGTAATTACAGCTATTTTATTATTATTGTCATTACCAGTACTAGCAGGAGCTATTACTATATTATTAACTGACCGAAACCTAAATACATCATTCTTTGACCCTATTGGAGGAGGAGACCTTATTTTATATCAACATTTATTT
>SlikokOtu1958
TCTTTCTTCTGGAACTGCTCACGCAGGAGCTTCAGTTGATTTAACAATTTTCTCTCTTCATTTAGCAGGTATTTCTTCAATTTTAAGAGCAGTAAATTTTATTACTACTGTTATTAATATACGATCTTCAGGAATTACACTAGACCGATTACCTTTATTTGTTTGATCTGTCGTAATTACAGCTATTTTATTATTATTATCATTACCAGTACTGGCAGGAGCTATTACTATACTATTAACTGACCGAAAACTAAATACATCATTCTTTGACCCTATTGGAGGAGGAGACCCTATTTTATATCAACATTTATTT
>SlikokOtu1016
TCTTTCGTCAGGAACTGCTCATGCTGGAGCTTCTGTAGATTTAACAATTTTTTCTCTTCATTTAGCTGGTGTTTCTTCTATTTTAGGAGCAGTAAATTTTATTACAACAGTAATTAATATACGATCAGCTGGCATTACACTTGATCGAATACCCTTATTTGTTTGATCAGTAGTAATTACAGCAGTCCTTCTTTTATTATCTCTTCCTGTTTTAGCTGGAGCTATTACAAAACTATTAACAGATCGAAATTTAAATACTTCATTTTTTAATCCAATTGGAGGAGGAGACCCAATTCTTTATCAACATTTATTT
>SlikokOtu1053
TCTTTCGTCAGGAACTGCTCATGCTGGAGCTTCTGTAGATTTAACAATTTTTTCTCTTCATTTAGCTGGTGTTTCTTCTATTTTAGGAGCAGTAAATTTTATTACAACAGTAATTAATATACGATCGGCTGGAATTACACTTGATCGAATACCCTTATTTGTTTGATCGGTAGTAATTACAGCAGTCCTTCTTTTATTATCTCTACCTGTTTTAGCTGGGGCTATTACAATGCTATTAACAGATCGAAATTTAAATACTTCATTTTTTGACCCAATTGGAGGAGGAGACCCAATTCTTTATCAACATTTATTT
>SlikokOtu1102
TCTTTCATCAGGAACTGCTCATGCTGGAGCTTCTGTAGATTTAACAATTTTTTCTCTTCATTTAGCTGGAGTTTCTTCTATTTTGGGAGCAGTAAATTTTATTACAACAGTAATTAATATACGATCAGCTGGAATTACACTTGATCGAATACCCTTATTTGTTTGATCAGTAGTAATTACAGCAGTCCTTCTTTTATTATCTCTTCCTGTTTTAGCTGGAGCTATTACAATACTATTAACAGATCGAAATTTAAATACTTCATTTTTTGATCCAATTGGAGGAGGAGACCCAATTCTTTATCAACATTTATTT
>SlikokOtu1153
TCTTTCGTCAGGAACTGCTCATGCTGGAGCTTGTGTAGATTTAACAATTTTTTCTCTTCATTTAGCTGGTGTTTCTTCTATTTTAGGAGCAGTAAATTTTATTACAACAGTAATTAATATACGATCGGCTGGAATTACACTTGATCGAATACCCTTATTTGTTTGATCAGTAGTAATTACAGCAGTCCTTCTTTTATTATCTCTACCTGTTTTAGCTGGAGCGATTACGATACTATTAACAGATCGAAATTTAAATACTTCATTTTTTGACCCAATTGGAGGAGGAGACCCAATTCTTTATCAACATTTATTT
>SlikokOtu1751
TCTTTCGTCAGGAACTGCTCATGCTGGAGCTTCTGTAGATTTAACAATTTTTTCTCTTCATTTAGCTGGTGTTTCTTCTATTTTAGGAGCAGTAAATTTTATTACAACAGTAATTAATATACGATCGGCTGGAATTACACTTGATCGAATACCCTTATTTGTTTGATCAGTAGTAAGTACAGCAGTCCTTCTTTTATTATCTCTACCTGTTTTAGCTGGAGCTTTTACAATACTATTAACAGATCGACATTTAAATACTTCATTTTTTGACCCAATTGGAGGAGGAGACCCAATTCTTTATCAACATTTATTT
>SlikokOtu1926
TCTTTCCGCCAACATTGCCCATAGAGGCCCATCTGTAGACTTAGCTATTTTTAGTCTTCATATAGCTGGAATCTCTTCTATTTTAGGAGCTGTAAATTTTATTACAACAGTAATTAATATACGATCAGCTGGAATTACACTTGATCGAATACCCTTATTTGTTTGATCAGTAGTAATTACAGCAGTCCTTCTTTTATTATCTCTACCTGTTTTAGCTGGAGCTATTACAATACTATTAACAGATCGAAATTTAAATACTTCATTTTTTGATCCAATTGGAGGGGGAGACCCAATTCTTTATCAACATTTATTT
>SlikokOtu2191
TTTTTCGTCAGGAGCTGCTCATGCTGGTGCTTCTGTAGATTTAACAATTTTTTCTCGTCATTTAGCTGGAGTTTCTTCTATTTTAGGAGCAGTAAATTTTATTACAACAGTAATTAATATACGATCAGCTGGAATTACACTTGATCGAATACCCTTATTTGTTTGATCAGTAGTAATTACAGCAGTCCTTCTTTTATTATCTCTGCCTGTTTTAGCTGGAGTTATTACAATACTATTAACAGATCGAAGTTTAAATACTTCAATTTTTGATCCAATTGGTGGAGGAGACCCAATTCTTTATCAACATTTATTT
>SlikokOtu485
TCTTTCGTCAGGAACTGCTCATGCTGGAGCTTCTGTAGATTTAACAATTTTTTCTCTTCATTTAGCTGGTGTTTCTTCTATTTTAGGAGCAGTAAATTTTATTACAACAGTAATTAATATACGATCAGCTGGAATTACACTTGATCGAATACCCTTATTTGTTTGATCAGTAGTAATTACAGCAGTCCTTCTTTTATTATCTCTACCTGTTTTAGCTGGAGCTATTACAATACTATTAACAGATCGAAATTTAAATACTTCATTTTTTGACCCAATTGGAGGAGGAGACCCAATTCTTTATCAGCATTTATTT
>SlikokOtu57
TCTTTCGTCAGGAACTGCTCATGCTGGAGCTTCTGTAGATTTAACAATTTTTTCTCTTCATTTAGCTGGTGTTTCTTCTATTTTAGGAGCAGTAAATTTTATTACAACAGTAATTAATATACGATCAGCTGGAATTACACTTGATCGAATACCCTTATTTGTTTGATCAGTAGTAATTACAGCAGTCCTTCTTTTATTATCTCTACCTGTTTTAGCTGGAGCTATTACAATACTATTAACAGATCGAAATTTAAATACTTCATTTTTTGATCCAATTGGAGGGGGAGACCCAATTCTTTATCAACATTTATTT
>SlikokOtu833
TCTTTCGTCAGGAACTGCTCATGCTGGAGCTTCTGTAGATTTAACAATTTTTTCAGTAAAGTAAATTTTATTACAACAGTAATTAATATACGATCAGCTGGAATTACACTTGATCGAATACCCTTATTTGTTTGATCAGTAGTAATTACAGCAGTCCTTCTTTTATTATCTCTACCTGTTTTAGCTGGAGCTATTACAATACTATTAACAGATCGAAATTTAAATACTTCATTTTTTGACCCAATTGGAGGAGGAGACCCAATTCTTTATCAGCATTTATTT
>SlikokOtu943
TCTTTCGTCAAGAACTGCTCATGCTGGAGCTTCTGTAGATTTAACAATTTTTTCTCTTCATTTAGCTGGTGTTTCTTCTATTTTAGGAGCAGTAAATTTTATTACAACAGTAATTAATATACGATCAGCTGGAATTACACTTGATCGAATACCCTTATTTGTTTGATCAGTAGTAATTACAGCAGTCCTTCTTTTATTATCTCTACCTGTTTTAGCTGGAGCTATTACAATACTATTAACAGATCGAAATTTAAATACTTCATTTTTTGACCCAATTGGAGGAGGAGACCCAATTCTTTATCAGCATTTATTT
>SlikokOtu960
TCTTTCGTCAGGAACTGCACATGCTGGAGCTTCTGTAGATTTAACAATTTTTTCTCTTCATTTAGCTGGTGTTTCTTCTATTTTAGGAGCAGTAAATTTTATTACAACAGTAATTAATATACGATCGGCTGGAATTACACTTGATCGAATACCCTTATTTGTTTGATCAGTAGTAATTACAGCAGTCCTTCTTTTATTATCTCTACCTGTTTTAGCTGGAGCTATTACAATACTATTAACAGATCGAAATTTAAATACTTCATTTTTTGACCCAATTGGAGGAGGAGACCCAATTCTTTATCAACATTTATTT
>SlikokOtu1275
TTTATCATCTGGGACTGCTCACGCCGGAGCTTCAGTTGATTTAACTATTTTTTCCCTTCATTTAGCCGGAGTTTCTTCTATTTTAGGGGCAGTAAATTTCATTACAACAGTAATTAATATACGATCTTCAGGTATTACATTAGATCGAATACCTTTATTTGTTTGATCTGTTGTAATTACAGCAGTTTTATTATTATTATCTTTACCAGTTTTAGCAGGGGCTATTACTATATTATTAACAGATCGAAATTTAAATACATCTTTCTTTGACCCAATCGGGGGAGGAGACCCAATTTTATACCAACACTTATTT
>SlikokOtu1503
TTTATCATCTGGAACTGCCCACGCCGGAGCTTCAGTTGATTTAACTATTTTTTCCCTTCATTTAGCCGGGGTTTCTTCTATTTTAGGAGCAGTAAATTTCATTACAACAGTAATTAATATACGATCTTCAGGTATTACATTAGATCGAATACCTTTATTTGTTTGATCTGTTGTAATTACAGCAGTTTTATTATTATTATCTTTACCCGTTTTAGCAGGAGCTATTACTATATTATTAACAGATCGAAATTTAAATACATCTTTCTTTGACCCAATCGGAGGAGGAGACCCAATTTTATACCAACACTTATTT
>SlikokOtu1745
TTTATCATCAGGGACTGCTCATGCTGGAGCTTCAGTTGATTTAACTATTTTTTCCCTTCATTTAGCCGGAGTTTCTTCTATTTTAGGAGCAGTAAATTTTATTACAACAGTAATTAATATACGATCTTTAGGTATTACATTAGATCGAATGCCTTTATTTGTTTGATCTGTTGTAATTACAGCAGTTTTATTATTATTATCTTTACCAGTTTTAGCAGGAGCTATTACTATATTATTAACAGACCGAAATTTAAATACATCTTTCTTTGACCCAATCGGAGGAAGAGACCCAATTTTAAACCAACACTTATTT
>SlikokOtu1746
TTTATCATCTGGAACTGCTCACGCAGGAGCTTCAGTTGATTTAACTATTTTTTCCCTTCATTTAGCCGGGGTTTCTTCTATTTTAGGAGCCGTAAATTTCATTACAACAGTAATTAATATACGATCTTCAGGTATTACATTAGATCGATTACCTTTATTTGTTTGATCTGTTGTAATTACAGCTATTTTACTACTATTATCATTACCAGTATTAGCCGGAGCTATTACTATATTATTAACTGACCGAAATTTAAATACATCATTCTTTGACCCTATTGGAGGAGGAGACCCTATTTTATACCAACATTTATTT
>SlikokOtu1919
TTTATCATCTGGGACTGCTCACGCCGGAGCTTCAGTTGATTTAACTATTTTTTCCCTTCATTTAGCCGGAGTTTCTTCTATTTTAGGGGCAGTAAATTTCATTACAACAGTAATTAATATACGATCTTCAGGTATTACATTAGATCGAATACCTTTATTTGTTTGATCTGTTGTAATTACAGCAGTTTTATTATTATTATCTTTACCAGTTTTAGCAGGGGCTATTACTATATTATTAACAGATCGAAATTTAAATACATCTTTCTTTGACCCTATCGGAGGGGGAGACCCAATTTTATATCAACACTTATTT
>SlikokOtu1920
TTTATCATCTGGGACTGCTCACGCCGGAGCTTCAGTTGATTTAACTATTTTTTCCCTTCATTTAGCCGGAGTTTCTTCTATTTTAGGGGCAGTAAATTTCATTACAACAGTAATTAATATACGATCTTCAGGTATTACATTAGATCGAATACCTTTATTTGTTTGATCTGTTGTAATTACAGCAGTTTTATTATTATTATCTTTACCCGTTTTAGCAGGAGCTATTACTATATTATTAACAGATCGAAATTTAAATACATCTTTCTTTGACCCTATCGGAGGGGGAGACCCAATTTTATATCAACACTTATTT
>SlikokOtu44
TTTATCATCTGGAACTGCTCACGCAGGAGCTTCAGTTGATTTAACTATTTTTTCCCTTCATTTAGCCGGGGTTTCTTCTATTTTAGGAGCCGTAAATTTCATTACAACAGTAATTAATATACGATCTTCAGGTATTACATTAGATCGAATGCCTTTATTTGTTTGATCTGTTGTAATTACAGCAGTTTTATTATTATTATCTTTACCCGTTTTAGCAGGAGCTATTACTATATTATTAACAGATCGAAATTTAAATACATCTTTCTTTGACCCTATCGGAGGGGGAGACCCAATTTTATATCAACACTTATTT
>SlikokOtu1468
TTTATCTTCTAATATTGCTCATGCTGGATCATCTGTAGATTTAGCTATTTTTTCATTACATTTAGCAGGTATCTCATCAATTTTAGGAGCTGTTAATTTTATTACTACAGTTATTAATATACGATCAACAGGAATTAATTTTGACCGAATACCTTTATTTGTATGAGCAGTAGTAATTACTGCTATTTTATTACTACTTTCATTACCTGTATTAGCAGGAGCTATTACTATATTATTAACAGACCGAAACTTAAATACATCATTTTTTGATCCTGCTGGAGGAGGAGACCCTATTTTATATCAACATTTATTT
>SlikokOtu585
TTTATCTTCAGGAATTGCTCATGGAGGAGCCTCAGTAGATTTAGCTATTTTTTCTTTACATTTAGCAGGAGTTTCTTCAATTTTAGGAGCAGTAAATTTTATTACAACAGTAATTAATATACGTTCTACTGGAATTACCTTAGATCGAATACCTTTATTTGTTTGATCAGTAGTAATTACTGCATTATTATTACTTTTATCTTTACCAGTTTTAGCTGGAGCAATTACAATATTATTAACAGATCGAAATTTAAATACTTCATTTTTTGATCCAGCAGGAGGTGGTGATCCAATTTTATATCAACATTTATTT
>SlikokOtu1441
ACTATCAAATAATATTGCACATAGAGGGACATCGGTAGATTTTGCTATTTTTTCATTACATTTAGCAGGTATTTCTTCAATTTTAGGAGCGGTAAATTTTATTACAACTATTATTAATATACGATCTTCAGGAATTTTATTTGAACGAATACCTTTATTTATTTGATCTGTTTTTATTACAGCTATTCTTCTTCTTTTATCATTACCAGTATTAGCTGGAGCAATTACTATACTATTAACAGATCGAAATTTAAATACCTCATTTTTTGATCCTGCAGGAGGGGGAGATCCAATTCTTTATCAACATTTATTT
>SlikokOtu1172
CCTATCAAGAGGAATTGCTCACGGAGGAGCATCCGTTGATCTAGCAATTTTCTCTCTTCACTTAGCAGGTATTTCATCAATTTTAGGAGCAGTTAATTTTATTACAACTGTAATTAATATACGAGCTTCAGGAATTTCCCTAGACCGTATACCTTTATTTGTTTGATCAGTAGTAATCACAGCTATTCTCTTACTACTTTCATTACCAGTATTAGCAGGGGCTATTACAATACTTTTAACAGACCGAAACTTAAATACTTCATTTTTCGACCCCGCTGGAGGAGGAGACCCAATCCTTTACCAACACTTATTT
>SlikokOtu1754
TTTATCCTCAGGAATCGCTCATGGAGGAGCATCTGTAGATTTAGCTATTTTCTCTTTACATTTAGCAGGAATTTCTTCAATTTTAGGGGCAGTAAATTTTATTACTACAGTAATTAATATACGTTCCTCAGGAATTACTCTTGACCGAATACCTTTATTTGTTTGATCTGTTGTAATTACCGCAATTTTACTTCTTCTCTCTTTACCAGTTTTAGCAGGAGCCATTACTATATTATTAACAGACCGAAATTTAAATACATCATTCTTCGATCCTGCGGGAGGAGGTGATCCAATTCTTTACCAACATTTGTTT
>SlikokOtu2194
TTTATCCTCAGGAATCGCTCATGGAGGAGCATCTGTAGATTTAGCTATTTTCTCTTTACATTTAGCAGGAATTTCTTCAATTTTAGGGGCAGTAAATTTTATTACTACAGTAATTAATATACGTTCCTCAGGAATTACTCTTGACCGAATACCTTTATTTGTTTGATCTGTTGTAATTACCGCAATTTTACTTCTTCTCTCTTTACCAGTTTTAGCAGGAGCCATTACTATATTATTAACAGACCGAAATTTAAATACTTCATTCTTCGATCCTGCGGGAGGAGGTGATCCAATTCTTTACCAACATTTGTTT
>SlikokOtu224
TTTATCCTCAGGAATCGCTCATGGAGGAGCATCTGTAGATTTAGCTATTTTCTCTTTACATTTAGCAGGAATTTCTTCAATTTTAGGGGCAGTAAATTTTATTACTACAGTAATTAATATACGTTCCTCAGGAATTACTCTTGACCGAATACCTTTATTTGTTTGATCTGTTGTAATTACCGCAATTTTACTTCTTCTCTCTTTACCAGTTTTAGCAGGAGCCATTACTATATTATTAACAGACCGAAATTTAAATACATCATTCTTTGACCCAGCAGGAGGAGGAGACCCTATTTTATACCAACATCTATTT
>SlikokOtu716
ACTATCTTCAGGAATTGCTCATGGTGGAGCATCTGTAGATTTAGCAATTTTTTCACTTCACTTAGCTGGAATTTCTTCAATTTTAGGGGCAGTAAATTTTATTACTACAGTAATTAATATACGATCATCAGGAATTACTTTAGACCGAATACCTTTATTTGTATGATCAGTAGTAATTACAGCTTTATTACTTTTATTATCTTTACCAGTATTAGCAGGAGCAATTACTATATTATTAACTGATCGAAATTTAAATACTTCCTTTTTTGACCCAGCTGGAGGAGGAGACCCAATTTTGTATCAACATTTATTT
>SlikokOtu1182
TTATCAGCAGGAATTGCACACGGAGGAGCATCTGTTGATTTAGCAATTTTCTCTTTACACTTAGCCGGAATTTCTTCAATTTTAGGGGCTGTAAATTTTATTACAACAGTAATTAACATACGATCAACTGGAATTACATTAGATCGAATACCTTTATTTGTTTGATCAGTAGTAATTACTGCCTTATTACTATTACTATCTTTACCAGTCTTAGCAGGAGCAATTACTATACTTTTAACTGACCGAAATTTAAATACTTCATTTTTTGACCCGGCAGGAGGAGGGGACCCAATTTTATACCAACATTTATTT
>SlikokOtu1948
TTTGTCATCGGGAATTGCTCATGGAGGTGCTTCTGTTGATTTAGCAATCTTCTCTTTACATTTAGCCGGTATTTCATCAATTTTGGGAGCTGTAAATTTTATTACAACTGTAATTAATATACGATCTTCTGGAATTACTTTAGATCGAATACCTTTATTTGTATGATCAGTTGTAATTACAGCTTTACTACTTCTACTTTCCTTGCCTGTTCTAGCCGGTGCTATTACCATATTATTAACAGACCGAAACCTTAATACATCATTTTTTGACCCTGCGGGAGGAGGAGACCCAATTTTATACCAACATTTATTT
>SlikokOtu508
ATTATCTGCAGGAATTGCTCACGGAGGGGCATCAGTTGATTTAGCAATTTTTTCTTTACATTTAGCCGGAATTTCTTCAATTTTAGGTGCTGTAAATTTTATTACAACTGTTATTAATATACGATCAACTGGAATTACATTAGACCGGATACCATTATTTGTATGATCAGTTGTAATTACAGCTTTATTACTGTTACTTTCTTTGCCCGTATTAGCTGGAGCAATTACAATACTTTTAACAGATCGAAATTTAAATACTTCATTTTTTGACCCTGCAGGAGGAGGTGACCCAATTTTATACCAACATTTATTT
>SlikokOtu99
TTTATCAGCAGGAATCGCACATGGAGGAGCTTCTGTTGATTTAGCTATTTTTTCTCTTCATCTAGCCGGAATTTCCTCTATTTTAGGAGCAGTAAATTTCATCACAACAGTAATTAATATACGATCTTCAGGTATTACTCTTGATCGGATACCTTTATTTGTTTGATCTGTTGTAATTACAGCTTTATTACTTCTTTTATCTTTACCTGTTTTAGCTGGAGCTATCACAATATTATTAACGGATCGAAATTTAAATACCTCATTTTTTGATCCCGCAGGAGGAGGAGATCCAATTTTATACCAACATTTATTT
>SlikokOtu468
CCTATCATCAGGAATTGCCCATGGAGGTGCTTCTGTTGATTTAGCAATTTTCTCTTTACATTTAGCGGGTATTTCTTCAATTTTAGGGGCTGTAAATTTTATTACTACTGTAATTAATATACGATCTTCCGGAATTACTTTAGACCGTATACCTTTATTTGTGTGATCAGTTGCAATTACAGCTTTACTACTTCTACTTTCTTTACCTGTTTTGGCAGGTGCTATTACCATATTATTAACAGACCGAAATCTTAACACATCCTTTTTTGACCCTGCGGGAGGGGGGGACCCAATTTTATACCAACATTTATTT
>SlikokOtu484
CCTATCATCAGGAATTGCCCATGGAGGTGCTTCTGTTGATTTAGCAATTTTCTCTTTACATTTAGCGGGTATTTCTTCAATTTTAGGGGCTGTAAATTTTATTACTACTGTAATTAATATACGATCTTCCGGAATTACTTTAGACCGTATACCTTTATTTGTGTGATCAGTTGTAATTACAGCTTTACTACTTCTACTTTCTTTACCTGTTTTGGCAGGTGCTATTACCATATTATTAACAGATCGAAATCTTAACACATCCTTTTTTGACCCTGCGGGAGGGGGGGACCCAATTTTATACCAACATTTATTT
>SlikokOtu502
CCTATCATCAGGAATTGCCCATGGGGGTGCTTCTGTTGATTTAGCAATTTTCTCTTTACATTTAGCGGGTATTTCTTCAATTTTAGGGGCTGTAAATTTTATTACTACTGTAATTAATATACGATCTTCCGGAATTACTTTAGACCGTATACCTTTATTTGTGTGATCAGTTGTAATTACAGCTTTACTACTTCTACTTTCTTTACCTGTTTTGGCAGGTGCTATTACCATATTATTAACAGATCGAAATCTTAACACATCCTTTTTTGACCCTGCGGGAGGGGGGGACCCAATTTTATACCAACATTTATTT
>SlikokOtu594
TCTTTCATCAGGAATCGCTCATGGGGGGGCTTCTGTTGATTTAGCAATTTTTTCTTTACATCTAGCTGGAATTTCTTCTATTTTAGGGGCTGTAAATTTTATCACAACCGTGATTAATATACGGACCCCTGGGATCTCATTTGATCGAATGCCCTTATTTGTTTGATCAGTTGTAATTACTGCTATTTTATTATTACTTTCTTTACCTGTTCTAGCTGGGGCTATTACAATATTATTAACAGATCGAAACTTAAATACATCATTCTTTGACCCTGCCGGAGGAGGAGACCCTATTTTATACCAACATTTATTT
>SlikokOtu1248
CCTCTCATCCGGAATTGCTCATGGGGGAGCTTCTGTTGATCTAGCAATCTTTTCTTTACACTTAGCTGGTATTTCGTCTATTTTAGGAGCTGTAAATTTTATTACAACAGTTATTAATATACGAACCCCAGGAATTTCATTTGATCGAATGCCTTTATTCGTTTGATCTGTTGTTATTACTGCTATTTTATTATTACTATCTTTACCAGTATTAGCGGGTGCTATTACAATACTATTAACAGACCGAAACTTAAATACCTCATTTTTCGACCCTGCGGGGGGAGGGGATCCTATTTTATATCAACATCTGTTC
>SlikokOtu303
CTCTCATCCGGAATTGCTCATGGGGGAGCTTCTGTTGATCTAGCAATCTTTTCTTTACACTTAGCTGGTATTTCTTCTATTTTAGGGGCTGTAAATTTTATTACAACAGTTATTAATATACGAACCCCAGGAATTTCATTTGATCGAATGCCTTTATTCGTTTGATCTGTTGTTATTACTGCTATTTTATTATTACTATCTTTACCAGTATTAGCGGGTGCTATTACAATACTATTAACAGACCGAAACTTAAATACCTCATTTTTCGACCCTGCGGGAGGAGGGGATCCTATTTTATATCAACATCTTTTC
>SlikokOtu583
CTCTCATCCGGAATTGCTCATGGGGGAGCTTCTGTTGATCTAGCAATCTTTTCTTTACACTTAGCTGGTATTTCTTCTATTTTAGGGGCTGTAAATTTTATTACAACAGTTATTAATATACGAACCCCAGGAATTTCATTTGATCGAATGCCTTTATTCGTTTGATCTGTTGTTATTACTGCTATTTTATTATTACTATCTTTACCAGTATTAGCGGGTGCTATTACAATACTATTAACAGACCGAAACTTAAATACCTCATTTTTCGACCCTGCGGGAGGAGGGGATCCTATTTTATATCAACATCTGTTC
>SlikokOtu741
CCTCTCATCCGGAATTGCTCATGGGGGAGCTTCTGTTGATCTAGCAATCTTTTCTTTACACTTAGCTGGTATTTCGTCTATTTTAGGAGCTGTAAATTTTATTACAACAGTTATTAATATACGAACCCCAGGAATTTCATTTGATCGAATGCCTTTATTCGTTTGATCTGTTGTTATTACTGCTATTTTATTATTACTATCTTTACCAGTATTAGCGGGTGCTATTACAATACTATTAACAGACCGAAACTTAAATACCTCATTTTTCGACCCTGCGGGGGGAGGGGATCCTATTTTATATCAACATCTTTTC
>SlikokOtu112
TCTTTCATCTGGAATTGCTCATGGAGGAGCTTCTGTAGATTTAGCAATTTTTTCACTTCATTTAGCAGGTATTTCTTCTATTTTAGGGGCCGTAAATTTTATTACAACAGTAATTAATATACGAACCCCAGGAATTTCATTTGACCGTATACCTCTATTTGTTTGATCAGTAGTAATTACAGCTATTCTATTATTACTTTCTTTACCTGTATTAGCTGGAGCTATTACAATATTATTAACAGATCGAAATTTAAATACTTCATTTTTTGATCCGGCAGGAGGAGGAGACCCTATTTTATATCAACATTTATTT
>SlikokOtu1777
TCTTTCATCTGGAATTGCTCATGGAGGAGCTTCTGTAGATTTAGCAATTTTTTCACTTCATTTAGCAGGTATTTCTTCTATTTTAGGGGCCGTAAATTTTATTACAACAGTAATTAATATACGAACCCCAGGAATTTCATTTGACCGTATACCTCTATTTGTTTGATCAGTAGTAATTACAGCTATTCTATTATTACTTTCTTTACCTGTATTAGCTGGAGCTATTACAATATTATTAACAGATCGAAATTTAAATACTTCTTTTTTCGACCCAGCTGGAGGGGGTGACCCAATTCTTTATCAACATTTATTT
>SlikokOtu1979
TCTTTCATCTGGAATTGCTCATGGAGGAGCTTCTGTAGATTTAGCAATTTTTTCACTTCATTTAGCAGGTATTTCTTCTATTTTAGGGGCCGTAAATTTTATTACAACAGTAATTAATATACGAACCCCAGGAATTTCATTTGACCGTATACCTCTATTTGTTTGATCTGTTTTAATTACAGCTGTTTTATTATTATTATCCCTACCTGTATTGGCTGGAGCTATTACAATATTATTAACAGATCGTAATTTAAATACTTCTTTTTTCGACCCAGCTGGAGGGGGTGACCCAATTCTTTATCAACATTTATTT
>SlikokOtu1981
TCTTTCATCTGGAATTGCTCATGGAGGAGCTTCTGTAGATTTAGCAATTTTTTCACTTCATTTAGCAGGTATTTCTTCTATTTTAGGGGCCGTAAATTTTATTACAACAGTAATTAATATACGAACCCCAGGAATTTCATTTGACCGTATACCTCTATTTGTTTGATCAGTAGTAATTACAGCTATTCTATTATTACTTTCTTTACCTGTATTAGCTGGAGCTATTACAATATTATTAACAGATCGAAATTTAAATACTTCATTTTTCGACCCAGCTGGAGGGGGTGACCCAATTCTTTATCAACATTTATTT
>SlikokOtu1982
ACTTTCATCTGGAATTGCTCATGGAGGAGCTTCTGTAGATTTAGCAATTTTTTCACTTCACTTAGCAGGTATTTCTTCTATTTTAGGGGCCGTAAACTTTATTACAACAGTAATTAATATGCGAACCCCAGGAATTTCATTTGACCGCATACCTTTATTTGTTTGATCAGTAGTAATTACAGCTATTCTATTATTACTTTCTTTACCTGTATTAGCTGGGGCTACTACAATATTATTAACAGACCGAAATTTAAATACTTCATTTTTTGATCCAGCAGGAGGGGGGGACCTAATTTTATATCAACATTTATTT
>SlikokOtu243
TCTTTCATCTGGAATTGCTCATGGAGGAGCTTCTGTAGATTTAGCAATTTTTTCACTTCATTTAGCAGGTATTTCTTCTATTTTAGGGGCCGTAAATTTTATTACAACAGTAATTAATATACGAACCCCAGGAATTTCATTTGACCGTATACCTCTATTTGTTTGATCAGTAGTAATTACAGCTATTCTATTATTACTTTCTTTACCTGTATTAGCTGGAGCTATTACAATATTATTAACAGATCGAAATTTAAATACTTCATTTTTTGATCCGGCAGGAGGGGGAGACCCTATTTTATATCAACATTTATTT
>SlikokOtu877
TCTTTCATCTGGAATTGCTCATGGAGGAGCTTCTGTAGATTTAGCAATTTTTTCACTTCATTTAGCAGGTATTTCTTCTATTTTAGGGGCCGTAAATTTTATTACAACAGTAATTAATATACGAACCCCAGGAATTTCATTTGACCGTATACCTCTATTTGTTTGATCAGTAGTAATTACAGCTATTCTATTATTACTTTCTTTACCTGTATTAGCTGGAGCTATTACAATATTATTAACAGATCGTAATTTAAATACTTCTTTTTTCGACCCAGCTGGAGGGGGTGACCCAATTCTTTATCAACATTTATTT
>SlikokOtu2000
ATTATCTTCTGGAATTGCTCATGGAGGAGCTTCTGTTGATTTAGGTTTTTTTTTTCACTACATTTAGCAGGTATTTCCTCAATTTTAGGAGCTGTAAATTTCATTACAACAGTAATTAATATACGATCTACCGGAATTACCTTTGACCGAATACCCTTATTTGTATGATCAGTAGTTATTACAGCAATTCTTCTTTTACTATCTCTACCAGTATTAGCTGGAGCTATCACTATACTTTTAACAGATCGAAACTTAAATACATCATTTTTTGATCCCGCTGGAGGGGGGGATCCTATTTTATATCAACATTTATTT
>SlikokOtu2033
ATTATCATCCGGTATTGCTCATGGAGGAGCTTCAGTAGATCTAGCTATTTTTTCCCTTCATTTAGCTGGTATTTCATCTATTTTAGGAGCTGTAAATTTTATTACAACAGTAATTAATATACGATCAACTGGAATTACTTTTGATCGAATACCTTTATTTGTTTGATCAGTAGTAATTACAGCTATTTTATTACTTCTATCTTTACCAGTTTTAGCTGGAGCTATTACAATATTATTAACAGATCGTAATTTAAATACTTCATTTTTTGACCCTGCTGGAGGAGGAGACCCAATTTTATATCAACATTTATTT
>SlikokOtu1577
CCTATCTTCAGGAATTGCTCATGGTGGAGCTTCTGTTGATTTAGCTATTTTTTCTCTACATTTAGCAGGAATTTCTTCTATTTTAGGAGCAGTTAATTTTATTACAACCGTAATTAATATACGATCTACTGGAATTACATTTGATCGAATACCATTATTTGTTTGATCTGTAGTAATTACAGCTATTTTACTTTTATTATCATTACCTGTTTTAGCTGGAGCTATTACAATACTATTAACAGATCGAAACTTAAATACCTCATTCTTTGACCCCGCCGGAGGAGGAGACCCTATTTTATATCAACATCTATTT
>SlikokOtu1592
CCTATCTTCAGGAATTGCTCATGGCGGAGCTTCTGTTGATTTAGCTATTTTTTCTTTACATTTAGCAGGAATTTCTTCTATTTTAGGAGCAGTTAATTTTATTACAACCGTAATTAATATACGATCTACTGGAATTACATTTGATCGAATACCATTATTTGTTTGATCTGTAGTAATTACAGCTATTTTACTTTTATTATCATTACCTGTTTTAGCTGGAGCTATTACAATATTGTTAACAGATCGAAATTTAAATACCTCATTCTTTGACCCCGCCGGAGGAGGAGACCCTATCCTATATCAACATCTATTT
>SlikokOtu59
CCTATCTTCTGGGATTGCTCATGGAGGAGCCTCTGTTGATTTAGCTATTTTTTCTCTACATTTAGCAGGTATTTCCTCAATTTTAGGAGCTGTGAATTTCATTACAACAGTAATTAATATACGATCTACCGGAATCACCTTTGACCGAATGCCATTATTTGTTTGATCAGTAGTTATTACAGCAATTCTTCTTTTACTATCTCTACCAGTATTAGCTGGAGCTATCACTATACTTTTAACAGATCGAAACTTAAATACATCATTTTTTGATCCCGCTGGAGGGGGGGATCCTATTTTATATCAACATTTATTT
>SlikokOtu1249
ATTATCTTCTGGAATTGCTCATGGAGGAGCTTCTGTTGATTTAGGTTTTTTTTTTCACTACATTTAGCAGGTATTTCCTCAATTTTAGGAGCTGTAAATTTCATTACAACAGTAATTAATATACGATCTACCGGAATTACCTTTGACCGAATACCCTTATTTGTATGATCAGTAGTTATTACGGCAATTCTTCTTTTACTATCTCTACCAGTATTGGCTGGAGCTATCACCATACTTTTAACAGATCGAAACTTAAATACATCATTTTTTGATCCCGCTGGAGGGGGGGATCCTATTTTATATCAACATTTATTT
>SlikokOtu2002
ATTATCTTCTGGAATTGCTCATGGAGGAGCTTCTGTTGATTTAGGTTTTTTTTTTCACTACATTTAGCAGGTATTTCCTCAATTTTAGGAGCTGTAAATTTCATTACAACAGTAATTAATATACGATCTACCGGAATTACCTTTGACCGAATACCCTTATTTGTATGATCAGTAGTTATTACGGCAATTCTTCTTTTACTATCTCTACCAGTATTGGCTGGAGCTATCACTATACTTTTAACAGATCGAAACTTAAATACATCATTTTTTGATCCCGCTGGAGGGGGGGATCCTATTTTATATCAACATTTATTT
>SlikokOtu519
ATTATCTTCTGGAATTGCTCATGGAGGAGCTTCTGTTGATTTAGGTTTTTTTTTCACTACATTTAGCAGGTATTTCCTCAATTTTAGGAGCTGTAAATTTCATTACAACAGTAATTAATATACGATCTACCGGAATTACCTTTGACCGAATACCCTTATTTGTATGATCAGTAGTTATTACGGCAATTCTTCTTTTACTATCTCTACCAGTATTGGCTGGAGCTATCACCATACTTTTAACAGATCGAAACTTAAATACATCATTTTTTGATCCGGCTGGAAGGGGGGGATCCTATTTTATATCAACACTTATTT
>SlikokOtu949
ATTATCTTCTGGAATTGCTCATGGAGGAGCTTCTGTTGATTTAGGTTTTTTTTTCACTACATTTAGCAGGTATTTCCTCAATTTTAGGAGCTGTAAATTTCATTACAACAGTAATTAATATACGATCTACCGGAATTACCTTTGACCGAATACCCTTATTTGTATGATCAGTAGTTATTACGGCAATTCTTCTTTTACTATCTCTACCAGTATTGGCTGGAGCTATCACCATACTTTTAACAGATCGAAACTTAAATACATCATTTTTTGATCCGGCTGGAAGGGGGGGATCCTATTTTATATCAACATTTATTT
>SlikokOtu1243
GCTATCTTCTGGTATTGCTCATGGAGGTGCTTCAGTAGATTTAGCTATTTTTTCTCTTCATTTAGCTGGAATTTCTTCAATTTTAGGTGCAGTTAATTTTATTACTACTGTTATTAATATACGATCAGCTGGAATTACATTTGATCGAATACCCTTATTTGTTTGATCTGTAGTTATTACAGCATTACTTTTATTACTTTCATTACCGGTTTTAGCTGGTGCAATCACAATATTATTAACTGATCGAAATTTAAATACTTCATTTTTTGATCCAGCAGGAGGAGGGGATCCTATTTTATACCAACATTTATTT
>SlikokOtu1244
GCTATCTTCTGGTATTGCTCATGGAGGTGCTTCAGTAGATTTAGCTATTTTTTCTCTTCATTTAGCTGGAATTTCTTCAATTTTAGGGGCAGTTAATTTTATTACTACTGTTATTAATATACGATCAGCTGGAATTACATTTGATCGAATACCCTTATTTGTTTGATCTGTAGTTATTACAGCATTACTTTTATTACTTTCATTACCGGTTTTAGCTGGTGCAATCACAATATTATTAACTGATCGAAATTTAAATACTTCATTTTTTGATCCGGCGGGAGGGGGAGATCCTATTTTATACCAACATTTATTT
>SlikokOtu1382
GCTATCTTCTGGGATTGCTCACGGAGGTGCTTCAGTAGATTTAGCTATTTTTTCTCTTCATTTAGCTGGAATTTCTTCAATTTTAGGGGCAGTAAATTTTATTACTACTGTTATTAATATACGATCAACTGGGATTACATTTGATCGAATACCCTTATTTGTATGATCTGTAGTTATTACAGCATTACTTTTATTACTTTCATTACCGGTTTTAGCTGGTGCAATCACAATATTGTTAACTGATCGAAATTTAAATACTTCATTTTTTGATCCAGCGGGAGGGGGAGACCCTATTTTATACCAACATTTATTT
>SlikokOtu1528
GCTATCTTCTGGGATTGCTCACGGAGGTGCTTCAGTAGATTTAGCTATTTTTTCTCTTCATTTAGCTGGAATTTCTTCAATTTTAGGGGCAGTAAATTTTATTACTACTGTTATTAATATACGATCGACTGGAATTACATTTGATCGAATACCCCTATTTGTCTGATCTGTAGTTATTACAGCATTACTTTTATTACTTTCATTACCAGTTTTAGCTGGTGCAATTACAATATTATTAACTGATCGAAATCTAAATACTTCATTTTTTGATCCAGCGGGAGGAGGAGACCCTATTTTATATCAACATTTATTT
>SlikokOtu1529
GCTATCTTCTGGGATTGCTCACGGAGGTGCTTCAGTAGATTTAGCTATTTTTTCTCTTCATTTAGCTGGAATTTCTTCAATTTTAGGGGCAGTAAATTTTATTACTACTGTTATTAATATACGATCGACTGGAATTACATTTGATCGAATACCCCTATTTGTCTGATCTGTAGTTATTACAGCATTACTTTTATTACTTTCATTACCAGTTTTAGCTGGTCCAATTACAATATTATTAACTGATCGAAATCTAAATACTTCATTTTTTGATCCAGCGGGAGGAGGAGACCCTATTTTATATCAACATTTATTT
>SlikokOtu1530
GCTATCTTCTGGGATTGCTCACGGAGGTACTTCAGTAGATTTAGCTATTTTTTCTCTTCATTTAGCTGGAATTTCTTCAATTTTAGGGGCAGTAAATTTTATTACTACTGTTATTAATATACGATCAACTGGGATTACATTTGATCGAATACCCTTATTTGTATGATCTGTAGTTATTACAGCATTACTTTTATTACTTTCATTACTGGTTTTAGCTGGTGCAATCACAATATTATTAACTGATCGAAATTTAAATACTTCATTTTTTGATCCAGCGGGAGGGGGAGACCCTATTTTATACCAACATTTATTT
>SlikokOtu1531
GCTATCTTCTGGGATTGCTCACGGAGGTGCTTCAGTAGATTTAGCTATTTTTTCTCTTCATTTAGCTGGAATTTCTTCAATTTTAGGGGCAGTAAATTTTATTACTACTGTTATTAATATACGATCGACTGGAATTACATTTGATCGAATACCCCTATTTGTTTGATCTGTAGTTATTACAGCATTACTTTTATTACTTTCATTACCAGTTTTAGCTGGTGCAATTACAATATTATTAACTGATCGAAATCTAAATACTTCATTTTTTGATCCAGCGGGAGGAGGAGACCCTATTTTATATCAACATTTATTT
>SlikokOtu1647
GCTATCTTCTGGGATTGCTCACGGAGGTGCTTCAGTAGATTTAGCTATTTTTTCTCTTCATTTAGCTGGAATTTCTTCAATTTTAGGGGCAGTAAATTTTATTACTACTGTTATTAATATACGATCGACTGGAATTACATTTGATCGAATACCCTTATTTGTTTGATGTGCATTATTTTTATTACTTTCATTACCAGTTTAAGCTGGTGCAATCACAATATTGTTAACTGATCGAAATTTAAATACCTCATTTTTTGATCCAGCGGGGGGAGGAGACCCTATTTTATACCAACATTTATTT
>SlikokOtu1769
GCTATCTTCTGGGATTGCTCATGGAGGTGCTTCAGTAGATTTAGCTATTTTTTCTCTTCATTTAGCTGGAATTTCTTCAATTTTAGGGGCAGTAAATTTTATTACTACTGTTTTTAATATGCGATCAACTGGGATTACCTTTGATCGAATACCCTTATTTGTATGATCTGTAGTTATTACAGCATTACTTTTATTACTTTCATTACCGGTTTTAGCTGGTGCAATCACAATATTGTTAACTGATCGAAATTTAAATACTTCATGTTTTGACCCGGCGGGAGGGGGAGACCCTATTTTATACCAACATTTATTT
>SlikokOtu1770
GCTATCTTCCGGGATTGCTCACGGAGGTGCTTCAGTAGATTTAGTTTTTTTTTCTCTTCATTTAGCTGGAATCTCTTCAATTTTAGGGGCGGTAAATTTTATAACTACTGTTATTAATATACGATCTACTGGAATTACATTTGATCGAATACCTTTATTTGTTTGATCTGTAGTTATTACAGCATTAATTTTATTACTTTCCCTACCGGTTTTAGCTGGTGCAATCACGATATTATTAACTGATCGAAATTTAAATACCTCATTTTTTGATCCAGCAGGAGAGGGAGACCCTATTTTATATCAACATCTATTT
>SlikokOtu1771
GCTATCTTCTGGGATTGCTCACGGAGGTGCTTCAGTAGATTTAGCTATTTTTTCTCTTCATTTAGCTGGAATTTCTTCAATTTTAGGGGCAGTAAATTTTATTACTACTGTTATTAATATACGATCGACTGGAATTACATTTGATCGAATACCCCTATTTGTTTGATCTGTAGTTATTACAGCATTACTTTTATTACTTTCATTACCAGTTTTAGCTGGTACAATAACAATATTATTAACTGATCGAAATCTAAATACTTCATTTTTTGATCCAGCGGGAGGAGGAGACCCTATTTTATATCAACATTTATTT
>SlikokOtu1772
GCTATCTTCTGGTATTGCTCATGGAGGTGCTTCAGTAGATTTAGCTATTTTTTCTCTTCATTTAGCTGGAATTTCTTCAATTTTAGGGGCAGTAAATTTTATTACTACTGTTATTAATATACGATCGGCTGGAATTACATTTGATCGAATACCCTTATTTGTTTGATCTGTAGTTATTACAGCATTACTTTTATTACTTTCATTACCGGTTTTAGCTGGTGCAATCACAATATTATTAACTGATCGAAATTTAAATACTTCATTTTTTGATCCAGCAGGAGGAGGAGACCCTATTTTATACCAACATTTATTT
>SlikokOtu1773
GCTATCTTCTGGGATTGCTCACGGAGGTGCTTCAGTAGATTTAGCTATTTTTTCTCTTCATTTAGCTGGATTTTCTTCAATTTTAGGGGCAGTAAATTTTATTACTACTGTTATTAATATACGATCGACTGGAATTACATTTGATCGAATACCCCTATTTGTTTGATCTGTAGTTATTACAGCATTACTTTTATTACTTTCATTACCAGTTTTAGCTGGTGCAATAACAATATTATTAACTGATCGGAATCTAAATACTTCATTTTTTGATCCAGTGGGAGGAGGAGACCCTATTTTATATCAACATTTATTT
>SlikokOtu1968
GCTATCTGGAATTGCTCATGGAGGGGCTTCAGTAGATCTAGCTATTTTTTCCCTTCATTTAGCCGGAATTTCTTAAATTTTGGGGGCAGTAAATTTTATTACCACTGTTATTAATATACGGTCTACTGGAATTACATTTGATCGAATACCCTTATTTGTTTGATCCGTAGTTATTACAGCATTGCTTCTATTACTTTCACTACCAATTTTAGTTGGGGCAATCACAATATTATTAACTGATCGAAATTTAAATACTTCACTCTTCGATCCGGCTGGAGGAGGGGATCCTATTTTATATCAACATTTATTT
>SlikokOtu1969
GCTATCTTCTGGGATTGCTCACGGAGGTGCTTCAGTAGATTTAGCTATTTTTTATCTTCATTTAGCTGGAATTTCTTCAATTTTAGGGGCAGTAAATTTTATTACTATGTACTGTTATTAATATACGATCAACTGGAATTACATTTGATCGAATACCCTTATTTGTTTGATCTGTAGTTATTACAGCATTACTTTTATTACTTTCATTACCAGTTTTAGCTGGTGCAATCACAATATTGTTAACTGATCGAAATTTAAATACTTCATTTTTTGATCCAGCGGGAGGAGGAGACCCTATTTTATACCAACATTTATTT
>SlikokOtu1970
GCTATCTTCTGGGATTGCTCACGGAGGTGCTTCAGTAGATTTAGCTATTTTTTCTCTTCATTTAGCTGGAATTTCTTCAATTTTAGGGGCAGTAAATTTTATTACTACTGTTATTAATATACGATCAACTGGGACTACATTTGATCGAATACCCTTATTTGTATGATCTGTAGTTATTACAGCATTACTTTTATTACTTTCATTACCGGTTTTAGCTGGTGCAATCACAATATTATTAACTGATCGAAATTTAAATACTTCATTTTTTGATCCAGCGGGAGGGGGAGACCCTATTTTATACCAACATTTATTT
>SlikokOtu1971
GCTATCTTCTGGTATTGCTCATGGAGGTGCTTCAGTAGATTTAGCTATTTTTTCTCTTCATTTAGCTGGAATTTCTTCAATTTTAGGGGCAGTAAATTTTATTACTACTGTTATTAATATACGATCGGCCGGAATTACATTTGATCGAATACCCTTATTTGTTTGATCTGTAGTTATTACAGCATTACTTTTATTACTTTCATTACCGGTTTTAGCTGGTGCAATCACAATATTATTAACTGATCGCAATTTAAATACTTCATTTTTTGATCCAGCAGGAGGAGGAGACCCTATTTTATACCAACATTTATTT
>SlikokOtu2253
GCTATCTTCTGGGATTGCTCACGGAGGTGCTTCAGTAGATTTAGCTATTTTTTCTCTTCATTTAGCTGGAATTTCTTCAATTTTAGGAGCAGTAAATTTTATTATTACTGTTCTTAGTATACGATCAACTAGAATTACATTTGATCGAATACCCTTATTTGTATGATCTGTAGTTATTACAGCATTACTTTTATTACTTTCATTACCGGTTTTAGCTGGTGCAATCACAATATTGTTAACTGATCGAAATTTAAGTACTTCATTTTTTGATCCAGCGGGAGGGGGAGACCCTATTTTATACCAACATTTATTT
>SlikokOtu2254
GCTATCTTCTGGGATTGCTCATGGAGGTGCTTCAGTAGATTTAGCTATTTTTTCTCTTCATTTAGCTGGAATTTCTCCAATTTTAGGGGCAGTAAATTTTATTACTACTGTTATTAATATGCGATCAACTGGGATTACCTTTGATCGAATACCCTTATTTGTATGATCTGTAGTTATTACAGCATTACTTTTATTACTTTCATTACCGGTTTTAGCTGGTGCAATCACAATATTGTTAACTGATCGAAATTTAAATACTTTATTTTTTGACCCGGCGGGAGGGGGAGACCCTATTTTATACCAACATTTATTT
>SlikokOtu2255
GCTATCTTCTGGGATTGCTCACGGAGGTGCTTCAGTAGATTTACCTATTTTTTCTCTTTATTTAGCTGGAATCTCTTCAATTTTAGGGGCAGTAAATTTTATTACCACTGTTATTAATATGCGATCTACTGGAATTACATTTGATCGAATACCTTTATTTGTTTGATCTGTAGTTATTACAGCATTACTTTTATTACTTTCTCTAACGGTTTTGGCTGGTGCAATCACAATATTACTGACTGATCGAAATTTAAATACTTCATTTTTTGATCCAGCAGGAGGGGGAGACCCTATTTTATATCAGCATCTATTT
>SlikokOtu2258
GCTATCTTCTGGGATTGCTCATGGAGGTGCTTCAGTAGATTTAGCTATTTTTTCTCTTCATTTAGCTGGAATTTCTTCAATTTTAGGGGCAGTAAATTTTATTACTACTGTTATTAATATGCGATCAACTGGGATTACCTTTGATCGAATACCCTTATTTGTATGATCTGTAGTTATTACAGCATTACTTTTATTACTTCCATTACCGATTTTAGCTGGTGCAATCACAATATTGTTAACTGATCGAAATTTAAATACTTCATTTTTTGACCCGGCGGGAGGGGGAGACCCTATTTTATACCAACATTTATTT
>SlikokOtu2261
ACTATCTTCTGGAATTGCTCATGGAGGTGCTTCAGTAGATTTAGCTATTTTTTCTCTTCATTTAGCTACAATTTGTTCAATTTTGGGGGCAGTAAATTTTATAACTACTGTTATTAATATACGATCTACTGGAATTACATTTGATCGAATACCTTTATTTGTTTGATCTGTAGTTATTACAGCATTACTTTTATTACTTTCACTACCAGTTTTAGCCGGAGCAATTACAATATTATTAACTGATCGAAATTTAAATACTTCATTCTTCGAACCGGCAGGATCCTATTTTATATCAATATTTATTT
>SlikokOtu2262
GCTATCTTCTGGGATTGCTCACGGAGGTGCTTCAGTAGATTTAGCTATTTTTTCTCTTCATTTAGCTGGAATTTCTTCAATTTTAGGGGCAGTAAATTTTATTACTACTGTTATTAATATGCGATCAACTGGGATTACATTTGATCGAATACCCTTATTTGTATGATCTGTAGTTATTACAGCATTACTTTTATTACTTTCATTACCGGTTTTAGCTGGTGCAATCACAATATTGTTAACTGATCGAAATTTAAATACTTCATTTTTTGATCCAGCGGGAGGGGGAGACCCTATTTTGTACCAACATTTATTT
>SlikokOtu374
GCTATCTTCTGGTATTGCTCATGGAGGTGCTTCAGTAGATTTAGCTATTTTTTCTCTTCATTTAGCTGGAATTTCTTCAATTTTAGGTGCAGTTAATTTTATTACCACTGTTATTAATATACGATCAGCTGGAATTACATTTGATCGAATACCCTTATTTGTTTGATCTGTAGTTATTACAGCATTACTTTTATTACTTTCATTACCGGTTTTAGCTGGTGCAATCACAATATTATTAACTGATCGAAATTTAAATACTTCATTTTTTGATCCAGCAGGAGGAGGAGATCCTATTTTATACCAACATTTATTT
>SlikokOtu905
GCTATCTTCTGGGATTGCTCACGGAGGTGCTTCAGTAGATTTAGCTATTTTTTCTCTTCATTTAGCTGGACTTTCTTCAATTTTAGGGGCAGTAAATTTTATTACTACTGTTATTAATATACGATCAACTGGGATTACATTTGATCGAATACCCTTATTTGTATGATCTGTAGTTATTACAGCATTACTTTTATTACTTTCATTACCGGTTTTAGCTGGTGCAATCACAATATTATTAACTGATCGAAATTTAAATACTTCATTTTTTGATCCAGCGGGAGGGGGAGACCCTATTTTATACCAACATTTATTT
>SlikokOtu1612
ACTATCATCTAACATTGCTCACGGAGGGGCATCCGTAGATCTAGCAATTTTTTCTTTACATTTAACTGGAATTTCATCTATTTTGGGAGCCGTAAATTTTATCACAACTGTAATTAATATACGAGCTACAGGAAAAACATTTGATCGAATACCTTTATTTGTTTGATCTGTAGTAATTACAGCATTATCATTACTTTTATCATTGCCTCTATTAGCCGGAGCTATTACTATATTATTAACAGATCGAAAATAAACACATCTTTTTTTGACCCCGCTGGAGGAGGAGACCCTATTTTATACCAACACTTATTT
>SlikokOtu209
ACTATCATCTAACATTGCTCATGGAGGAGCATCCGTAGATCTAGCAATTTTTTCTTTACATCTAGCTGGAATTTCATCTATTTTAGGAGCCGTAAATTTTATCACAACTGTAATTAATATACGAGCTACAGGAATTACATTTGATCGAATACCTTTATTTGTTTGATCTGTAGTAATTACAGCATTATTATTACTTTTATCATTACCTGTATTAGCCGGAGCTATTACTATACTATTAACAGATCGAAATATAAATACATCTTTTTTTGACCCTGCAGGAGGAGGAGACCCTATTTTATATCAACATTTATTT
>SlikokOtu2152
ACTATCATCTAACATTGCTCATGGAGGAGCATCCGTAGATCTAGCAATTTTTTCTTTACATCTAGCTGGAATTTCATCTATTTTAGGAGCCGTAAATTTTATCAAAACTGTAATTAATATACGAGCTACAGGAATTACATTTGATCGAATACCTTTATTTGTTTGATCTGTAGTAATTACAGCATTAATATTACTTTTATCATTACCTGTATTAGCCGGAGCTATTACTATATTATTAACAGATCGAAATATAAATACATCTTTTTTTGACCCTGCAGGAGGAGGGGACCCTATTTTATATCAACACTTATTT
>SlikokOtu1101
ACTGTCATCTAACATCGCACATGGAGGAGCATCCGTAGATTTAGCCATTTTTTCTTTACATTTAGCTGGAATTTCTTCTATTTTAGGAGCTGTTAATTTTATTACAACTGTAATTAATATACGAGCTACAGGAATTACTTTTGACCGTATACCTTTATTTGTATGATCTGTAGTAATTACAGCATTATTATTGTTATTATCATTGCCTGTATTAGCTGGAGCTATTACAATGTTACTAACAGATCGAAATTTAAATACATCATTTTTTGATCCTTCAGGAGGAGGAGACACAATTCTATATCAACATTTATTT
>SlikokOtu1269
ACTATCATCTAACATTGCTCATGGAGGAGCTTCTGTTGATTTAGCCATCTTTTCTCTTCATTTAGCCGGAATTTCATCTATTTTAGGGGCTGTAAATTTTATTACTACTGTAATTAATATACGAGCTACAGGAATTACTTTTGACCGTATACCTTTATTTGTATGATCTGTAGTAATTACGGCATTATTATTGTTATTATCATTGCCTGTATTAGCCGGAGCTATTACAATATTACTAACAGATCGAAATTTAAATACATCATTTTTTGACCCCGCAGGAGGAGGAGATCCTATTTTATACCAACATTTATTT
>SlikokOtu1491
ACTATCATCTAACATTGCTCATGGAGGAGCTTCTGTTGATTTAGCCATCTTTTCTCTTCATTTAGCCGGAATTTCATCTATTTTAGGGGCTGTAAATTTTATTACAACTGTAATTAATATACGAGCTACAGGAATTACTTTTGACCGTATACCTTTATTTGTATGATCTGTAGTAATTACGGCATTATTATTGTTATTATCATTGCCTGTATTAGCCGGAGCTATTACAATATTACTAACAGATCGAAATTTAAATACATCATTTTTTGACCCCGCAGGAGGAGGAGATCCTATTTTATACCAACATTTATTT
>SlikokOtu16
ACTATCATCTAACATCGCACATGGAGGAGCATCCGTAGATTTAGCCATTTTTTCTTTACATTTAGCTGGAATTTCTTCTATTTTAGGAGCTGTTAATTTTATTACAACTGTAATTAATATACGAGCTACAGGAATTACTTTTGACCGTATACCTTTATTTGTATGATCTGTAGTAATTACGGCATTATTATTGTTATTATCATTGCCTGTATTAGCCGGAGCTATTACAATATTACTAACAGATCGAAATTTAAATACATCATTTTTTGACCCCGCAGGAGGAGGAGATCCTATTTTATATCAACATTTATTT
>SlikokOtu1617
ACTGTCATCTAACATCGCACATGGAGGAGCATCCGTAGATTTAGCCATTTTTTCTTTACATTTAGCTGGAATTTCTTCTATTTTAGGAGCTGTTAATTTTATTACAACTGTAATTAATATACGAGCTACAGGAATTACTTTTGACCGTATACCTTTATTTGTATGATCTGTAGTAATTACAGCATTATTATTGTTATTATCATTGCCTGTATTAGCTGGAGCTATTACAATGTTACTAACAGATCGAAATTTAAATACATCATTCTTTGATCCTGCGGGAGGAGGTGACCCAATTCTATATCAACATTTATTT
>SlikokOtu1720
ACTATCATCTAACATTGCTCATGGAGGAGCTTCTGTTGATTTAGCCATCTTTTCTCTTCATTTAGCCGGAATTTCATCTATTTTAGGAGCTGTTAATTTTATTACAACTGTAATTAATATACGAGCTACAGGAATTACTTTTGACCGTATACCTTTATTTGTATGATCTGTAGTAATTACGGCATTATTATTGTTATTATCATTGCCTGTATTAGCCGGAGCTATTACAATATTACTAACAGATCGAAATTTAAATACATCATTTTTTGACCCCGCAGGAGGAGGAGATCCTATTTTATACCAACATTTATTT
>SlikokOtu1721
ACTATCATCTAACATTGCTCATGGAGGAGCTTCTGTTGATTTAGCCATCTTTTCTCTTCATTTAGCCGGAATTTCATCTATTTTAGGGGCTGTAAATTTTATTACTACTGTAATTAATATACGAGCAACTGGAATCACTTTTGATCGAATACCTTTATTTGTATGATCTGTAGTAATTACGGCATTATTATTGTTATTATCATTGCCTGTATTAGCCGGAGCTATTACAATATTACTAACAGATCGAAATTTAAATACATCATTTTTTGACCCCGCAGGAGGAGGAGATCCTATTTTATACCAACATTTATTT
>SlikokOtu2083
TTTATCATCTAACATTGCTCATGGAGGAGCCTCTGTAGATTTAGCTATTTTTTCTTTACATTTAGCTGGAATTTCTTCTATTTTAGGAGCTGTTAATTTTATTACAACTGTAATTAATATACGAACTACAGGAATTACTTTTGACCGTATACCTTTATTTGTATGATCTGTAGTAATTACAGCATTATTATTGTTATTATCATTGCCTGTATTAGCTGGAGCTATTACAATGTTACTAACAGATCGAAATTTAAATACATCATTTTTTGACCCCGCAGGAGGAGGAGATCCTATTTTATATCAACATTTATTC
>SlikokOtu2160
TCTATCGTCTACTATTGCTCATGCTGGTACTTCAGTAGATTTAGCTATTTTTTCTTTACATTTAGCTGGAATTTCTTCTATTTTAGGAGCTGTTAATTTTATTACAACTGTAATTAATATACGAGCTACAGGAATTACTTTTGACCGTATACCTTTATTTGTATGATCTGTAGTAATTACGGCATTATTATTGTTATTATCATTGCCTGTATTAGCCGGAGCTATTACAATATTACTAACAGATCGAAATTTAAATACATCATTTTTTGACCCCGCAGGAGGAGGAGATCCTATTTTATATCAACATTTATTT
>SlikokOtu61
ACTGTCATCTAACATCGCACATGGAGGAGCATCCGTAGATTTAGCCATTTTTTCTTTACATTTAGCTGGAATTTCTTCTATTTTAGGAGCTGTTAATTTTATTACAACTGTAATTAATATACGAGCTACAGGAATTACTTTTGACCGTATACCTTTATTTGTATGATCTGTAGTAATTACAGCATTATTATTGTTATTATCATTGCCTGTATTAGCTGGAGCTATTACAATGTTACTAACAGATCGAAATTTAAATACATCATTTTTTGACCCCGCAGGAGGAGGAGATCCTATTTTATATCAACATTTATTC
>SlikokOtu353
ACTTTCATCTAACATTGCACATGGAGGTGCTTCAGTTGATTTAGCAATTTTCTCTCTTCATTTAGCTGGAATTTCATCTATTTTAGGAGCTGTAAATTTTATTACTACTGTTATTAATATACGATCAACTGGAATTACTTTAGATCGAATACCTTTATTTGTTTGATCTGTAGTAATTACAGCCTTATTACTTCTTTTATCTTTACCAGTTTTAGCAGGAGCTATTACTATACTATTAACAGATCGTAATTTAAATACTTCATTTTTTGATCCAGCAGGAGGAGGAGATCCAATTTTATATCAACACTTATTT
>SlikokOtu1147
ACTGTCATCTAACATTGCCCATGGAGGAGCTTCTGTTGATTTAGCTATCTTTTCTCTTCATTTAGCCGGAATTTCATCTATTTTAGGGGCTGTAAATTTTATTACTACTGTAATTAATATACGAGCAACTGGAATCACTTTTGATCGAATACCTTTATTTGTATGATCAGTAGTAATTACTGCTTTATTATTACTTTTATCTCTACCCGTATTAGCTGGAGCCATCACAATATTACTGACAGATCGAAATTTAAACACCTCCTTATTCGATCCTGCTGGAGGAGGAGACCCTATTTTATACGAACATTTATTT
>SlikokOtu1268
ACTATCATCTAACATTGCTCATGGAGGAGCTTCTGTTGATTTAGCCATCTTTTCTCTTCATTTAGCCGGAATTTCATCTATTTTAGGGGCTGTAAATTTTATTACTACTGTAATTAATATACGAGCAACTGGAATCACTTTTGATCGAATACCTTTATTTGTGTGATCAGTAGTAATTACTGCTTTATTATTACTTTTATCTCTCCCCGTATTAGCCGGAGCTATCACAATATTATTGACAGATCGAAATTTAAATACATCATTTTTTGACCCCGCAGGAGGAGGAGATCCTATTTTATACCAACATTTATTT
>SlikokOtu1878
ACTGTCATCTAACATTGCCCATGGAGGAGCTTCTGTTGATTTAGCTATCTTTTCTCTTCATTTAGCCGGAATTTCATCTATTTTAGGGGCTGTAAATTTTATTACTACTGTAATTAATATACGAGCAACTGGAATCACTTTTGATCGAATACCTTTATTTGTATGATCAGTAGTAATTACTGCTTTATTATTACTTTTATCTCTACCCGTATTAGCTGGAGCCATCACAATATTACTGACAGATCGAAATTTAAACACCTCCTTATTCGATCCTGCTGGAGGAGGAGACCCTATTTTATATCAACATTTATTT
>SlikokOtu2123
ACTATCATCTAACATTGCTCATGGAGGAGCTTCTGTTGATTTAGCCATCTTTTCTCTTCATTTAGCCGGAATTTCATCTATTTTAGGGGCTGTAAATTTTATTACTACTGTAATTAATATACGAGCAACTGGAATCACTTTTGATCGAATACCTTTATTTGTATGATCAGTAGTAATTACTGCTTTATTATTACTTTTATCTCTACCCGTATTAGCTGGAGCCATCACAATATTACTGACAGATCGAAATTTAAACACCTCCTTATTCGATCCTGCTGGAGGAGGAGACCCTATTTTATACGAACATTTATTT
>SlikokOtu22
ACTATCATCTAACATTGCTCATGGAGGAGCTTCTGTTGATTTAGCCATCTTTTCTCTTCATTTAGCCGGAATTTCATCTATTTTAGGGGCTGTAAATTTTATTACTACTGTAATTAATATACGAGCAACTGGAATCACTTTTGATCGAATACCTTTATTTGTGTGATCAGTAGTAATTACTGCTTTATTATTACTTTTATCTCTCCCCGTATTAGCCGGAGCTATCACAATATTATTGACAGATCGAAATTTAAATACTTCCTTTTTCGATCCGGCTGGAGGAGGAGACCCTATTTTATATCAACATTTATTT
>SlikokOtu30
ACTATCATCTAACATCGCTCACGGAGGAGCATCCGTAGATCTAGCTATTTTTTCTTTACATTTAGCTGGAATTTCATCAATTTTAGGAGCTGTGAATTTTATCACAACTGTAATTAATATACGAGCTACAGGAATTACATTTGACCGAATACCTTTATTTGTTTGATCTGTAGTAATTACAGCATTATTATTACTTTTATCTTTACCTGTATTAGCCGGAGCTATTACTATATTATTAACAGATCGAAATATAAATACATCCTTTTTTGACCCTGCAGGAGGAGGAGATCCTATTTTATATCAACATTTATTT
>SlikokOtu549
ACTATCATCTAACATTGCTCATGGAGGGGCATCCGTAGACCTAGCTATTTTCTCTTTGCATTTAGCTGGAATTTCATCAATTTTAGGAGCAGTAAATTTTATCACAACTGTAATTAATATACGAGCTACAGGAATTACATTTGACCGGATACCTTTATTTGTTTGATCTGTAGTAATTACAGCATTATTATTACTTTTATCATTACCCGTATTAGCTGGAGCTATTACCATATTATTAACAGATCGAAATATAAATACATCTTTTTTTGACCCAGCAGGAGGAGGAGACCCCATTTTATATCAACATTTATTT
>SlikokOtu1026
CCTGTCTTCTAATATTGCTCATGGAGGGGCCTCAGTTGATTTAGCAATTTTTTCCCTTCACTTAGCAGGAATTTCATCCATTTTAGGGGCTGTAAATTTTATTACTACTGTAATTAATATACGATCTACTGGAATTACATTTGATCGAATACCTTTATTCGTTTGATCAGTAGTAATTACAGCTTTATTATTACTTTTATCATTACCTGTATTAGCGGGAGCTATTACTATATTATTAACAGATCGAAATTTAAATACTTCCTTTTTCGATCCGGCTGGAGGAGGAGACCCTATTTTATATCAACATTTATTT
>SlikokOtu1417
CCTGTCTTCTAATATTGCTCATGGAGGGGCCTCAGTTGATTTAGCAATTTTTTCCCTTCACTTAGCAGGAATTTCATCTATTTTGGGGGCTGTAAATTTTATTACTACTGTAATTAATATACGATCTACTGGAATTACATTTGATCGAATACCTTTATTCGTTTGATCAGTAGTAATTACAGCTTTATTATTGCTTTTATCATTACCTGTATTAGCGGGAGCTATTACTATATTATTAACAGATCGAAATTTAAACACTTCATTTTTTGACCCTGCAGGAGGAGGAGATCCTATTTTATACCAACATTTATTT
>SlikokOtu1880
CCTGTCTTCTAATATTGCTCATGCAGGGGCCTCAGTTGATTTAGCAATTTTTTCCCTCCACTTAGCAGGAATTTCATCTATTTTGGGGGCTGTAAATTTTATTACTACTGTAATTAATATACGATCTACTGGAATTACATTTGATCGAATACCTTTATTCGTTTGATCAGTAGTTATTACAGCTTTATTATTGCTTTTATCATTACCTGTATTAGCAGGAGCTATTACTATATTATTAACAGATCGAAATTTAAATACTTCATTTTTTGACCCTGCAGGAGGAGGAGATCCTATTTTATACCAACATTTATTT
>SlikokOtu2122
CATGTCTTCTAATATTGCTCATGCAGGGGCCTCAGTTGATTTAGCAATTTTTTCCCTCCACTTAGCAGGAATTTCATCTATTTTGGGGGCTGTAAATTTTATTACTACTGTAATTAATATACGATCTACTGGAATTACATTTGATCGAATACCTTTATTCGTTTGATCAGTAGTTATTACAGCTTTATTATTGCTTTTATCATTACCTGTATTAGCAGGAGCTATTACTATATTATTAACAGATCGAAATTTAAATACTTCATTTTTTGACCCTGCAGGAGGAGGAGATCCTATTTTATACCAACATTTATTT
>SlikokOtu372
CCTGTCTTCTAATATTGCTCATGGAGGGGCCTCAGTTGATTTAGCAATTTTTTCCCTTCACTTAGCAGGAATTTCATCCATTTTAGGGGCTGTAAATTTTATTACTACTGTAATTAATATACGATCTACTGGAATTACATTTGATCGAATACCTTTATTCGTTTGATCAGTAGTAATTACAGCTTTATTATTACTTTTATCATTACCTGTATTAGCGGGAGCTATTACTATATTATTAACAGATCGAAATTTAAATACTTCATTTTTTGACCCTGCAGGAGGAGGAGACCCTATTTTATACCAACATTTATTT
>SlikokOtu911
ACTATCATCTAACATTGCTCATGGAGGAGCTTCTGTTGATTTAGCCATCTTTTCTCTTCATTTAGCCGGAATTTCATCTATTTTAGGGGCTGTAAATTTTATTACTACTGTAATTAATATACGAGCAACTGGAATCACTTTTGATCGAATACCTTTATTTGTGTGATCAGTAGTAATTACTGCTTTATTATTACTTTTATCATTACCTGTATTAGCGGGAGCTATTACTATATTATTAACAGATCGAAATTTAAATACTTCATTTTTTGACCCTGCAGGAGGAGGAGACCCTATTTTATACCAACATTTATTT
>SlikokOtu933
CCTGTCTTCTAATATTGCTCATGGAGGGGCCTCAGTTGATTTAGCAATTTTTTCCCTTCACTTAGCAGGAATTTCATCCATTTTAGGGGCTGTAAATTTTATTACTACTGTAATTAATATACGATCTACTGGAATTACATTTGATCGAATACCTTTATTCGTTTGATCAGTAGTAATTACAGCTTTATTATTACTTTTATCTCTCCCCGTATTAGCCGGAGCTATCACAATATTATTGACAGATCGAAATTTAAATACTTCCTTTTTCGATCCGGCTGGAGGAGGAGACCCTATTTTATATCAACATTTATTT
>SlikokOtu998
ACTATCATCTAACATTGCTCATGGAGGAGCTTCTGTTGATTTAGCCATCTTTTCTCTTCATTTAGCCGGAATTTCATCTATTTTAGGGGCTGTAAATTTTATTACTACTGTAATTAATATACGAGCAACTGGAATCACTTTTGATCGAATACCTTTATTTGTGTGATCAGTAGTAATTACTGCTTTATTATTACTTTTATCTCTCCCCGTATTAGCCGGAGCTATCACAATATTATTGACAGATCGAAATTTAAATACTTCATTTTTTGACCCTGCAGGAGGAGGAGACCCTATTTTATACCAACATTTATTT
>SlikokOtu205
ACTATCATCTAACATTGCTCATGGAGGAGCATCTGTAGACCTAGCCATTTTTTCTTTACATTTAGCTGGAATTTCATCTATTTTAGGTGCTGTAAATTTTATTACAACTGTAATTAATATACGAGCTACAGGAATTACATTTGATCGAATACCTTTATTTGTTTGATCTGTAGTAATTACAGCATTATTATTACTTTTATCATTACCTGTATTAGCTGGAGCTATTACTATATTATTAACAGATCGAAATATAAATACATCCTTTTTTGATCCTGCAGGAGGAGGAGACCCTATTTTATACCAACATTTATTT
>SlikokOtu1882
GCTATCATCTAACATTGCTCATGGACTTAGCTATTGCTCTGTTGACTTAGCTATCTTTTCTCTTCATTTAGCCGGAATTTCATCTACTTTAGGGGCTGTAAATTTTATTACTACTGTAATTAATATACGAGCAACTGGAATCACTTTTGATCGAATACCTTTATTTGTATGATCAGTAGTAATTACTGCTTTACTATTACTTTTATCCCTTCCCGTATTAGCCGGAGCTATTACAATATTACTAACGGATCGAAATTTAAACACCTCCTTTTTCGATCCTTCAGGAGGAGGAGACCCTATTTTATATCAAGATTTATTT
>SlikokOtu2124
GCTATCATCTAACATTGCTCATGGACTTAGCTATTGCTCTGTTGACTTAGCTATCTTTTCTCTTCATTTAGCCGGAATTTCATCTACTTTAGGGGCTGTAAATTTTATTACTACTGTAATTAATATACGAGCAACTGGAATCACTTTTGATCGAATACCTTTATTTGTATGATCAGTAGTAATTACTGCTTTACTATTACTTTTATCCCTTCCCGTATTAGCCGGAGCTATCACAATATTACTAACGGATCGAAATTTAAACACCTCCTTTTTCGATCCTTCAGGAGGAGGAGACCCTATTTTATATCAAGATTTATTT
>SlikokOtu1881
ACTATCATCTAACATTGCTCATGGAGGAGCTTCTGTTGATTTAGCCATCTTTTCTCTTCATTTAGCCGGAATTTCCTCTATTTTAGGGGCTGTAAATTTTATTACTACTGTAATTAATATGCGAGCAACTGGAATCACTTTTGATCGAATACCTTTATTTGTATGATCGGTAGTAATTACTGCTTTATTATTACTTTTATCTCTACCCGTATTAGCCGGAGCTATCACAATATTACTGACAGATCGAAATTTAAACACTTCCTTTTTCGATCCTGCTGGAGGAGGAGACCATATCTTATACCAACATTTATTT
>SlikokOtu1956
CCCTATCATCTAACATTGCACATGGAGGAGCTCCTGTAGATTTAGCAATTTTCTCTCTTCATTTAGCTCATCTCATCTATTTTATTTACGTGCTACTGGAATTACATTTGATCGAATACCTTTATTTGTATGATCAGTAGTAATTACAGCATTACTTTTACTTTTATCTTTGCCTGTATTAGCAGGAGCTATTACAATATTATTAACAGATCGAAATTTAAATACTTCATTTTTTGACCCAGCTGGAGGAGGAGACCCTATTTTATATCAACATTTATTT
>SlikokOtu735
ACTATCATCTAACATTGCTCATGGAGGAGCTTCTGTTGATTTAGCCATCTTTTCTCTTCATTTAGCCGGAATTTCATCTATTTTAGGGGCTGTAAATTTTATTACTACTGTAATTAATATACGATCTACTGGAATTACATTTGATCGAATACCTTTATTCGTTTGATCAGTAGTAATTACAGCTTTATTATTACTTTTATCATTACCTGTATTAGCGGGAGCTATTACTATATTATTAACAGATCGAAATTTAAATACTTCATTTTTTGACCCTGCAGGAGGAGGAGACCCTATTTTATACCAACATTTATTT
>SlikokOtu974
CCTGTCTTCTAATATTGCTCATGGAGGGGCCTCAGTTGATTTAGCAATTTTTTCCCTTCACTTAGCAGGAATTTCATCCATTTTAGGGGCTGTAAATTTTATTACTACTGTAATTAATATACGAGCAACTGGAATCACTTTTGATCGAATACCTTTATTTGTGTGATCAGTAGTAATTACTGCTTTATTATTACTTTTATCTCTCCCCGTATTAGCCGGAGCTATCACAATATTATTGACAGATCGAAATTTAAATACTTCCTTTTTCGATCCGGCTGGAGGAGGAGACCCTATTTTATATCAACATTTATTT
>SlikokOtu2221
ACTATCATCCAATATCGCACATGAAGGAGCTTCTGTAGATTTATCAATTTTTTCTCTCCATTTAGCTGGAATTTCATCTATTTTAGGAGCAGTTAATTTTATTACTACTGTAATTAACATACGTGCCACAGGAATTACATTTGATCGAATACCTTTATTTGTATGATCAGTAGTAATTACAGCATTGCTTTTACTTTTATCATTACCTGTATTACCTGGAGCTATTACAATATTATTAACAGATCGAAATTTAAATACTTCATTTTTTGATCCAGCTGGAGGAGGAGACCCTATTTTATACCAGCATTTATTT
>SlikokOtu373
CCTATCATCTAACATTGCACATGGAGGAGCTTCTGTAGATTTAGCAATTTTCTCTCTTCATTTAGCTGGAATCTCATCTATTTTAGGAGCCGTTAATTTCATTACCACTGTAATTAATATACGTGCTACTGGAATTACATTTGATCGAATACCTTTATTTGTATGATCAGTAGTAATTACAGCATTACTTTTACTTTTATCTTTACCTGTATTAGCAGGAGCTATTACAATATTATTAACAGATCGAAATTTAAATACTTCATTTTTTGACCCAGCTGGAGGAGGAGACCCTATTTTATATCAACATTTATTT
>SlikokOtu520
CCTATCATCTAACATTGCACATGGAGGAGCTTCTGTAGATTTAGCAATTTTCTCTCTTCATTTAGCTGGAATCTCATCTATTTTAGGAGCCGTTAATTTCATTACCACTGTAATTAATATACGTGCTACTGGAATTACATTTGATCGAATACCTTTATTTGTATGATCAGTAGTAATTACAGCATTACTTTTACTTTTATCTTTACCTGTATTAGCAGGAGCTATTACAATATTATTAACAGATCGAAATTTAAACACTTCATTTTTTGACCCGGCTGGAGGAGGAGACCCTATTTTATACCAACATTTATTT
>SlikokOtu1523
CCTCTCTTCTAACATTGCACATGGAGGAGCTTCTGTAGATTTAGCAATTTTCTCTCTTCATTTAGCTGGAATCTCATCTATCTTAGGAGCTGTTAATTTCATTACTACTGTAATTAATATACGTGCTACTGGAATTACATTTGATCGAATACCTTTATTTGTTTGATCCGTTGTAATTACAGCTATTTTATTGCTTTTATCTCTCCCTGTCCTTGCAGGTGCTATTACTATACTTTTAACTGATCGAAACTTAAATACTTCATTTTTTGACCCAGCTGGAGGAGGAGACCCTATCTTATATCAACATTTATTT
>SlikokOtu1764
TCTCTTCTAACATTGCACATGGAGGAGCTTCTGTAGATTTAGCAATTTTCTCTCTTCATTTAGCTGGAATCTCATCTATCTTAGGAGCTGTTAATTTCATTACTACTGTAATTAATATACGTGCTACTGGAATTACATTTGATCGAATACCTTTATTTGTATGATCAGTAGTAATTACAGCATTACTTTTACTTTTATCTTTACCTGTATTAGCAGGAGCTATTACAATATTATTAACAGATCGAAATTTAAATACTTCGTTTTTTGACCCAGCAGGAGGAGGAGACCCTATTCTATACCAACATTTATTT
>SlikokOtu1802
CCTCTCTTCTAACATTGCACATGGAGGAGCTTCTGTAGATTTAGCAATTTTCTCTCTTCATTTAGCTGGAATCTCATCTATCTTAGGAGCTGTTAATTTCATTACTACTGTAATTAATATACGTGCTACTGGAATTACATTTGATCGAATACCTTTATTTGTATGATCAGTAGTAATTACAGCATTACTTTTACTTTTATCTTTACCTGTATTAGCAGGAGCTATTACAATATTATTAACAGATCGTAATTTAAATACTTCTTTTTTCGACCCAGCTGGAGGTGGTGACCCAATTCTTTATCAACATTTATTT
>SlikokOtu2309
TATCTTCTAACATTGCACATGGAGGAGCTTCTGTAGATTTAGCAATTTTCTCTCTTCATTTAGCTGGAATCTCATCTATCTTAGGAGCTGTTAATTTCATTACTACTGTAATTAATATACGTGCTACTGGAATTACATTTGATCGAATACCTTTATTTGTATGATCAGTAGTAATTACAGCATTACTTTTACTTTTATCTTTACCTGTATTAGCAGGAGCTATTACAATATTATTAACAGATCGTAATATTAATACTACATTTTTTGACCCAGCAGGAGGGGGGGACCCTATCTTGTATCAACATTTATTT
>SlikokOtu2310
CTATCTTCTAACATTGCACATGGAGGAGCTTCTGTAGATTTAGCAATTTTCTCTCTTCATTTAGCTGGAATCTCATCTATCTTAGGAGCTGTTAATTTCATTACTACTGTAATTAATATACGTGCTACTGGAATTACATTTGATCGAATACCTTTATTTGTTTGATCTGTTGTAATTACAGCTCTTTTACTACTTTTATCTCTTCCAGCATTAGCAGGAGCTATTACTATATTATTAACAGATCGAAATATAAATACTTCTTTCTTCGACCCAGCAGGAGGAGGAGATCCAATTTTATATCAACATTTATTT
>SlikokOtu2341
CCTCTCTTCTAACATTGCACATGGAGGAGCTTCTGTAGATTTAGCAATTTTCTCTCTTCATTTAGCTGGAATCTCATCTATCTTAGGAGCTGTTAATTTCATTACTACTGTAATTAATATACGTGCTACTGGAATTACATTTGATCGAATACCTTTATTTGTATGATCAGTAGTAATTACAGCATTACTTTTACTTTTATCTTTACCTGTATTAGCAGGAGCTATTACAATATTATTAACAGATCGAAATTTAAACACTTCATTTTTCGACCCAGCTGGAGGTGGTGACCCAATTCTTTATCAACATTTATTT
>SlikokOtu38
CCTATCTTCTAACATTGCACATGGAGGAGCTTCTGTAGATTTAGCAATTTTCTCTCTTCATTTAGCTGGAATCTCATCTATCTTAGGAGCTGTTAATTTCATTACTACTGTAATTAATATACGTGCTACTGGAATTACATTTGATCGAATACCTTTATTTGTATGATCAGTAGTAATTACAGCATTACTTTTACTTTTATCTTTACCTGTATTAGCAGGAGCTATTACAATATTATTAACAGATCGAAATTTAAACACTTCATTTTTTGACCCGGCTGGAGGAGGAGACCCTATTTTATACCAACATTTATTT
>SlikokOtu1021
ACTATCATCTAATATTGCCCATGGAGGTGCATCCGTAGATCTTGCTATTTTTTCTTTGCATTTGGCTGGAATTTCATCTATTTTAGGAGCAGTAAATTTCATTACAACTGTAATTAATATACAAGCTACAGGAATTACATTTGACCGAATACCTTTATTTGTTTGATCTGTAGTAATTACGGCACTACTATTACTTTTATCATTACCCGTTCTAGCTGGAGCTATTACTATATTATTGACAGATCGAAATATAAATACATCTTTTTTTGACCCTGCAGGAGGAGGTGATCCTATCTTATATCAACATTTATTT
>SlikokOtu1092
ACTATCATCTAATATTGCCCATGGAGGTGCATCCGTAGACCTTGCTATTTTTTCTTTGCATTTGGCTGGAATTTCATCTATTTTAGGAGCAGTAAATTTCATTACAACTGTAATTAATATACGAGCTACAGGAATTACATTTGACCGAATACCTTTATTTGTTTGATCTGTAGTAATTACGGCACTACTATTACTTTTATCATTACCCGTTCTAGCTGGAGCTATTACTATATTATTGACAGATCGAAATATAAATACATCTTTTTTTGACCCTGCAGGAGGAGGTGACCCTATCTTATATCAACATTTATTT
>SlikokOtu1411
ACTATCATCTAATATTGCCCATGGAGGTGTATCCGTAGATCTTGCTATTTTTTCTTTGCATTTGGCTGGAATTTCATCTATTTTAGGAGCAGTAAATTTCATTACAACTGTAATTAATATACAAGCTACAGGAATTACATTTGACCGAATACCTTTATTTGTTTGATCTGTAGTAATTACGGCACTACTATTACTTTTATCATTACCCGTTCTAGCTGGAGCTATTACTATATTATGGACAGATCGAAATATAAATACATCTTTTTTTGACCCTGCAGGAGGAGGTGATCCTATCTTATATCAACATTTATTT
>SlikokOtu2084
ACTATCATCTAACATTGCTCATGGAGGAGCATCCGTAGACCTTGCTATTTTTTCTTTGCATTTGGCTGGAATTTCATCTATTTTAGGAGCAGTAAATTTCATTACAACTGTAATTAATATACGAGCTACAGGAATTACATTTGACCGAATACCTTTATTTGTTTGATCTGTAGTAATTACAGCACTACTATTACTTTTATCATTACCCGTTCTAGCTGGAGCTATTACTATATTATTAACAGATCGAAATATAAATACACCTTTTTTTTGACCCTGCAGGAGGAGGTGATCCTATCTTATACCAACATTTATTT
>SlikokOtu538
ACTATCATCTAATATTGCTCATGGAGGTGCATCCGTAGACCTTGCTATTTTTTCTTTACATTTGGCTGGAATTTCATCTATTTTAGGAGCAGTAAATTTCATTACAACTGTAATTAATATACGAGCTACAGGAATTACATTTGACCGAATACCTTTATTTGTTTGATCTGTAGTAATTACAGCACTACTATTACTTTTATCATTACCTGTTCTAGCTGGAGCTATCACTATATTATTAACAGATCGAAATATAAATACATCTTTTTTTGACCCCGCAGGAGGAGGTGATCCTATCTTATATCAACATTTATTT
>SlikokOtu596
ACTATCATCTAATATTGCTCATGGAGGCGCATCCGTAGACCTTGCTATTTTTTCTTTGCATTTGGCTGGGATTTCATCTATTTTAGGAGCAGTAAATTTCATTACAACTGTAATTAATATACGAGCTACAGGAATTACATTTGACCGAATACCTTTATTTGTTTGATCTGTAGTAATTACGGCACTACTATTACTTTTATCATTACCCGTTCTAGCTGGAGCCATTACTATATTATTAACAGATCGAAATATAAATACATCTTTTTTTGATCCTGCAGGAGGAGGTGATCCTATCTTATATCAACATTTATTT
>SlikokOtu2091
ATTATCATCTAACATTGCTCATGGAGGAGCTTCTGTTGATTTAGCTATTTTTTCTCTTCACTTAACTGGAATTTCATCTATTTTAGGGGCTGTAAATTTTATTACTACTGTAATTAACATACGAACTACTGGTATTTCATTTGACCGAATACCTTTATTTGTATGATCAGTAGTAATTACAGCATTATTACTATTATTATCTTTACCTGTACTAGCTGGAGCTATTACTATATTACTAACAGATCGAAATCTTAATACCTCATTTTTTGACCCTGCAGGAGGAGGAGATCCTATCTTATACCAACATTTATTT
>SlikokOtu240
ATTATCATCTAACATCGCTCATGGAGGAGCTTCTGTTGACTTAGCGATTTTTTCTCTCCATTTAGCTGGAATTTCATCTATTTTAGGAGCTGTAAATTTTATTACTACTGTAATTAACATACGAGCTACTGGTATTTCATTTGATCGAATACCTTTATTTGTATGATCAGTAGTAATTACAGCATTATTATTATTATTATCTTTACCTGTACTAGCTGGAGCTATTACTATATTACTAACAGATCGAAATTTTAATACTTCATTTTTTGATCCTGCAGGAGGGGGAGACCCTATTTTATATCAACATTTATTT
>SlikokOtu454
ATTATCATCTAACATCGCTCATGGAGGAGCTTCTGTTGATTTAGCTATTTTTTCTCTCCATTTAGCTGGAATTTCATCTATTTTAGGAGCTGTAAATTTTATTACTACTGTAATTAACATACGAGCTACTGGTATTTCATTTGATCGAATACCTTTATTTGTATGATCAGTAGTAATTACAGCATTATTATTATTATTATCTTTACCTGTACTAGCTGGAGCTATTACTATATTACTAACAGATCGAAATCTTAATACCTCATTTTTTGATCCTGCAGGAGGAGGAGACCCTATCTTATATCAACATTTATTT
>SlikokOtu665
ATTATCATCTAACATCGCTCATGGAGGAGCTTCTGTTGATTTAGCTATTTTTTCTCTCCATTTAGCTGGAATTTCATCTATTTTAGGAGCTGTAAATTTTATTACTACTGTAATTAACATACGAGCTACTGGTATTTCATTTGATCGAATACCTTTATTTGTATGATCAGTAGTAATTACAGCATTATTATTATTATTATCTTTACCTGTACTAGCTGGAGCTATTACTATATTACTAACAGATCGAAATCTTAATACCTCATTTTTTGATCCTGCAGGAGGAGGAGACCCTATCTTATACCAACATTTATTT
>SlikokOtu1707
ACTTTCATCTAATATTGCTCATAGAGGAGCATCTGTTGATTTAACTATTTTTTCCCTTCATTTAGCTGGAATTTCATCTATTTTAGGAGCAGTAAATTTTATTACAACAGTAATTAATATACGTTCAACAGGAATTACATTTGATCGAATACCCCTATTCGTTTGATCCGTAATAATTACAGCACTATTGTTACTTTTATCTTTACCTGTACTAGCAGGAGCTATTACTATATTATTAACTGATCGAAATTTAAATACTTCATTTTTTGACCCAGCAGGAGGAGGAGACCCTATTTTATATCAACATTTATTT
>SlikokOtu335
ACTATCTTCTGGAATTGCCCATGGGGGAGCATCTGTAGATTTAGCTATTTTTTCTCTTCATTTAGCTGGAATTTCTTCAATTTTAGGAGCAGTAAATTTTATTACTACAGTAATTAATATACGATCTACAGGAATTACATTTGACCGAATACCTTTATTTGTTTGATCAGTAGTAATCACAGCTTTATTACTTTTATTATCCCTCCCTGTTTTAGCAGGAGCAATTACTATATTATTAACAGATCGAAATTTAAATACCTCTTTTTTTGATCCTGCAGGAGGAGGAGATCCAATTTTATACCAACATTTATTT
>SlikokOtu1624
CCTATCATCCGGGATTGCCCATGGTGGAGCATCTGTTGATCTAGCTATTTTTTCACTTCATTTAGCTGGAATTTCTTCAATTTTAGGAGCAGTAAATTTTATTACAACTGTTATTAACATACGATCAACAGGAATTACTTTTGATCGAATACCTTTATTCGTTTGATCTGTTGTTATTACTGCATTATTACTTCTTTTATCATTACCTGTTCTTGCAGGTGCAATTACTATACTTCTTACAGACCGTAATTTAAATACTTCATTTTTTGATCCTGCAGGAGGGGGAGACCCAATTCTTTATCAACATTTATTT
>SlikokOtu1810
TTTACCTTCAGGAATCGCACACGGAGGAGCTTCAGTAGACTTAGCAATTTTCTCACTACACCTAGCGGGGATTTCCTCAATTTTAGGAGCGGTAAATTTCATTACAACGGTAATTAATATACGATCTACAGGTATTACTTTTGACCGAATACCTTTATTTGTTTGATCTGTTGTTATTACCGCCTTACTACTTTTATTATCACTACCAGTTTTAGCCGGTGCTATTACTATACTTTTAACAGACCGAAATATTAATACAACATTCTTTGACCCAGCTGGTGGGGGAGACCCTATCTTATACCAACACTTATTT
>SlikokOtu1301
CTTATCCTCAAGTATTGCTCACGCCGGAGCTTCTGTTGATTTGGCTATTTTTTCTCTTCATTTAGCTGGTATCTCTTCTATTTTAGGAGCAGTAAATTTTATTACTACTGTAATTAATATACGATCTACAGGTATTACTTTTGACCGAATACCTTTATTTGTTTGATCTGTTGTTATTACCGCCTTACTACTTTTATTATCACTGCCAGTTTTAGCCGGTGCTATTACTATATTATTAACAGACCGAAATTTAAATACATCTTTTTTTGACCCAGCGGGAGGAGGAGACCCTATTTTATACCAACACTTATTT
>SlikokOtu1827
TCTATCATCAGGAATTGCTCATGGTGGTGCTTCTGTTGATTTAGCAATTTTTTCTCTACATTTAGCTGGAATTTCATCAATTTTAGGGGCCGTAAATTTTATTACAACTGTAATTAATATACGATCTACAGGAATTACTTTTGATCGAATACCTTTATTTGTTTGATCTGTAGTAATTACAGCCCTTTTATTATTATTGTCTCTACCAGTATTAGCTGGAGCAATTACTATACTTCTAACAGATCGAAATTTAAATACATCCTTTTTCGACCCGGCAGGAGGAGGGGACCCTATTTTATATCAACATTTATTT
>SlikokOtu109
TTTATCCTCAGGAATTGCACACGGAGGAGCTTCAGTAGACCTAGCAATTTTCTCACTACACCTAGCGGGGATTTCCTCAATTTTAGGTGCGGTAAATTTCATTACAACGGTAATTAATATACGATCTACAGGTATTACTTTTGACCGAATACCTTTATTTGTTTGATCTGTTGTTATTACCGCCTTACTACTTTTATTATCACTGCCAGTTTTAGCCGGTGCTATTACTATATTATTAACGGACCGAAATTTAAATACATCTTTTTTTGACCCAGCGGGAGGAGGAGACCCTATTTTATACCAACACTTATTT
>SlikokOtu1164
TTTATCTTCAGGAATTGCACATGGAGGAGCTTCAGTAGACTTAGCAATTTTCTCATTACACCTAGCCGGGATTTCCTCAATTTTAGGTGCAGTAAATTTCATTACAACTGTAATTAATATACGATCGACTGGTATTACTTTTGATCGAATACCATTATTTGTTTGATCTGTCGTTATTACCGCTTTACTACTTTTATTATCACTACCAGTTCTAGCAGGTGCTATTACTATACTATTAACAGACCGAAATTTAAATACATCGTTTTTTGACCCCGCCGGAGGGGGAGACCCTATTTTATACCAACACTTATTT
>SlikokOtu14
TTTATCTTCAGGAATCGCACACGGAGGAGCTTCAGTAGACTTAGCAATTTTCTCACTACACCTAGCGGGGATTTCCTCAATTTTAGGAGCGGTAAATTTCATTACAACGGTAATTAATATACGATCTACAGGTATTACTTTTGACCGAATACCTTTATTTGTTTGATCTGTTGTTATTACCGCCTTACTACTTTTATTATCACTACCAGTTTTAGCCGGTGCTATTACTATATTATTAACAGATCGAAATTTAAATACATCTTTTTTTGACCCAGCGGGAGGAGGAGACCCTATTTTATACCAACACTTATTT
>SlikokOtu1485
TTTATCTTCAGGAATTGCACATGGAGGAGCTTCAGTAGACTTAGCAATTTTCTCATTACACCTAGCCGGGATTTCCTCAATTTTAGGTGCAGTAAATTTCATTACAACTGTAATTAATATACGATCGACTGGTATTACTTTTGATCGAATACCATTATTTGTCTGATCTGTCGTTATTACCGCTTTACTACTTTTATTATCACTACCAGTTCTAGCTGGTGCTATTACTATACTATTAACAGACCGAAATTTAAATACATCGTTTTTTGACCCCGCCGGAGGGGGAGACCCTATTTTATACCAACACTTATTT
>SlikokOtu169
TTTATCCTCAGGAATTGCACACGGAGGAGCTTCAGTAGACCTAGCAATTTTCTCACTACACCTAGCGGGGATTTCCTCAATTTTAGGTGCGGTAAATTTCATTACAACGGTAATTAATATACGATCTACAGGTATTACTTTTGACCGAATACCTTTATTTGTTTGATCTGTTGTTATTACCGCCTTACTACTTTTATTATCACTGCCAGTTTTAGCCGGTGCTATTACTATATTATTAACAGACCGAAATTTAAATACATCTTTTTTTGACCCAGCGGGAGGAGGAGACCCTATTTTATACCAACACTTATTT
>SlikokOtu2181
TTTATCTTCAGGAATTGCACACGGAGGAGCTTCAGTAGACTTAGCAATTTTCTCACTACACTTAGCGGGGATTTCCTCAATTTTAGGTGCGGTAAATTTCATTACAACGGTAATTAATATACGATCTACAGGTATTACTTTTGACCGAATACCTTTATTTGTTTGATCTGTTGTTATTACCGCCTTACTACTTTTATTATCACTGCCAGTTTTAGCCGGTGCTATTACTATATTATTAACAGACCGAAATTTAAATACTTCCTTTTTTGATCCGGCAGGAGGAGGAGATCCTATTTTATATCAACATTTATTT
>SlikokOtu219
TTTATCTTCAGGGATTGCACACGGAGGAGCTTCAGTAGACTTAGCAATTTTCTCACTACACCTAGCGGGGATTTCCTCAATTTTAGGTGCAGTAAATTTCATTACAACGGTAATTAATATACGATCTACAGGTATTACTTTTGACCGAATACCTTTATTTGTTTGATCTGTTGTTATTACCGCCTTACTACTTTTATTATCACTGCCAGTTTTAGCCGGTGCTATTACTATATTATTAACAGACCGAAATTTAAATACATCTTTTTTTGACCCAGCGGGGGGAGGGGACCCTATTTTATACCAACACTTATTT
>SlikokOtu2234
TTTATCTTCAGGAATTGCACACGGAGGAGCTTCAGTAGACTTAGCAATTTTCTCGCTACACCTAGCGGGGATTTCCTCAATTTTAGGTGCGGTAAATTTCATCACAACGGTAATTAATATACGATCTACAGGTATTACTTTTGACCGAATACCTTTATTTGTTTGATCTGTTGTTATTACCGCCTTACTACTTTTATTATCACTGCCAGTTTTAGCCGGTGCTATTACTATATTATTAACAGACCGAAATCTAAATACATCATTCTTTGATCCTATTGGAGGAGGAGACCCTATTTTATACCAACACTTATTT
>SlikokOtu2235
TTTATCTTCAGGAATTGCACACGGAGGAGCTTCAGTAGACTTAGCAATTTTCTCGCTACACCTAGCGGGGATTTCCTCAATTTTAGGTGCGGTAAATTTCATCACAACGGTAATTAATATACGATCTACAGGTATTACTTTTGACCGAATACCTTTATTTGTTTGATCTGTTGTTATTACCGCCTTACTACTTTTATTATCACTGCCAGTTTTAGCCGGTGCTATTACTATATTATTAACAGACCGAAATTTAAATACATCATTCTTTGATCCCTCAGGGGGAGGAGACCCAATTTTATATCAACATTTATTT
>SlikokOtu2236
TTTATCTTCAGGAATTGCACACGGAGGAGCTTCAGTAGACTTAGCAATTTTCTCGCTACACCTAGCGGGGATTTCCTCAATTTTAGGTGCGGTAAATTTCATCACAACGGTAATTAATATACGATCTACAGGTATTACTTTTGACCGAATACCTTTATTTGTTTGATCTGTTGTTATTACCGCCTTACTACTTTTATTATCACTGCCAGTTTTAGCCGGTGCTATTACTATATTATTAACAGACCGAAATTTAAATACATCTTTTTTGATCCTGCAGGAGGAGGGGATCCTATTTTATACCAACATTTATTT
>SlikokOtu35
TTTATCTTCAGGAATCGCACACGGGGGAGCTTCAGTAGACTTAGCAATTTTCTCACTACACCTAGCGGGGATTTCCTCAATTTTAGGTGCGGTAAATTTCATTACAACGGTAATTAATATACGATCTACAGGTATTACTTTTGACCGAATACCTTTATTTGTTTGATCTGTTGTTATTACCGCCTTACTACTTTTATTATCACTGCCAGTTTTAGCCGGTGCTATTACTATATTATTAACAGACCGAAATTTAAATACATCTTTTTTTGACCCAGCGGGAGGAGGAGACCCTATTTTATACCAACACTTATTT
>SlikokOtu42
TTTATCTTCAGGAATTGCACACGGAGGAGCTTCAGTAGACTTAGCAATTTTCTCACTACACTTAGCGGGGATTTCCTCAATTTTAGGTGCGGTAAATTTCATTACAACGGTAATTAATATACGATCTACAGGTATTACTTTTGACCGAATACCTTTATTTGTTTGATCTGTTGTTATTACCGCCTTACTACTTTTATTATCACTGCCAGTTTTAGCCGGTGCTATTACTATATTATTAACAGACCGAAATTTAAATACATCTTTTTTTGACCCAGCGGGAGGAGGAGACCCTATTTTATACCAACACTTATTT
>SlikokOtu43
TTTATCTTCAGGAATTGCACACGGAGGAGCTTCAGTAGACTTAGCAATTTTCTCGCTACACCTAGCGGGGATTTCCTCAATTTTAGGTGCGGTAAATTTCATCACAACGGTAATTAATATACGATCTACAGGTATTACTTTTGACCGAATACCTTTATTTGTTTGATCTGTTGTTATTACCGCCTTACTACTTTTATTATCACTGCCAGTTTTAGCCGGTGCTATTACTATATTATTAACAGACCGAAATTTAAATACATCTTTTTTTGACCCAGCGGGAGGAGGAGACCCTATTTTATACCAACACTTATTT
>SlikokOtu65
TTTATCTTCAGGAATTGCACACGGAGGAGCTTCAGTAGACTTAGCAATTTTCTCACTACACCTAGCGGGGATTTCCTCAATTTTAGGTGCGGTAAATTTCATCACAACGGTAATTAATATACGATCTACAGGTATTACTTTTGACCGAATACCTTTATTTGTTTGATCTGTTGTTATTACCGCCTTACTACTTTTATTATCACTGCCAGTTTTAGCCGGTGCTATTACTATATTATTAACAGACCGAAATTTAAATACATCTTTTTTTGACCCAGCAGGAGGAGGAGACCCTATTTTATACCAACACTTATTT
>SlikokOtu68
TTTATCTTCAGGAATTGCACACGGAGGAGCTTCAGTAGACTTAGCAATTTTCTCACTACACCTAGCGGGGATTTCCTCAATTTTAGGTGCGGTAAATTTCATTACAACGGTAATTAATATACGATCTACAGGTATTACTTTTGACCGAATACCTTTATTTGTTTGATCTGTTGTTATTACCGCCTTACTACTTTTATTATCACTGCCAGTTTTAGCCGGTGCTATTACTATATTATTAACAGACCGAAATTTAAATACATCTTTTTTTGACCCAGCAGGAGGAGGAGACCCTATTTTGTACCAACACTTATTT
>SlikokOtu72
TTTATCTTCAGGAATTGCACACGGAGGAGCTTCAGTAGACTTAGCAATTTTCTCACTACACCTAGCGGGGGTTTCCTCAATTTTAGGTGCGGTAAATTTCATTACAACGGTAATTAATATACGATCTACAGGTATTACTTTTGACCGAATACCTTTATTTGTTTGATCTGTTGTTATTACCGCCTTACTACTTTTATTATCACTGCCAGTTTTAGCCGGTGCTATTACTATATTATTAACAGACCGAAATTTAAATACATCTTTTTTTGACCCAGCGGGAGGAGGAGACCCTATTTTATACCAACACTTATTT
>SlikokOtu339
TTTATCTTCAGGAATTGCTCATGGTGGAGCTTCAGTTGATTTAGCAATTTTTTCCTTACATTTAGCAGGAATTTCTTCAATTCTTGGAGCTGTAAATTTTATTACTACAGTAATTAATATACGATCAACAGGTATTACTTTTGACCGAATACCTTTATTTGTTTGATCTGTTGTTATTACTGCTTTATTGCTTTTACTTTCTTTACCTGTTTTAGCAGGAGCTATTACTATACTTTTAACAGATCGAAATTTAAATACATCATTTTTTGATCCTGCTGGAGGAGGAGACCCTATTTTATATCAACATTTATTT
>SlikokOtu346
TCTATCTTCAGGAATTGCTCATGGTGGAGCTTCAGTTGATTTAGCAATTTTTTCCTTACATTTAGCAGGAATTTCTTCAATTCTTGGAGCTGTAAATTTTATTACTACAGTAATTAATATACGATCAACAGGTATTACTTTTGACCGAATACCTTTATTTGTTTGATCTGTTGTTATTACTGCTTTATTACTTTTACTTTCTTTACCTGTTTTAGCAGGAGCTATTACTATACTTTTAACAGATCGAAATTTAAATACATCATTTTTTGATCCTGCTGGAGGAGGAGACCCTATTTTATACCAACATTTATTT
>SlikokOtu24
TTTATCAGCTGGAATTGCTCATGGAGGAGCTTCTGTTGATTTAGCAATTTTTTCTTTACATTTAGCTGGTATTTCATCAATTTTAGGGGCTGTAAATTTTATTACAACAGTAATTAATATGCGATCCCCTGGAATTTCATTTGATCGAATACCATTATTTGTATGATCTGTTGTAATTACAGCAATTTTATTGTTATTATCTTTACCAGTATTAGCAGGAGCTATTACTATATTATTAACTGATCGAAATTTAAATACCTCATTCTTTGACCCTGCTGGTGGAGGAGACCCTATTCTTTACCAACATTTATTT
>SlikokOtu97
TTTATCAGCTGGAATTGCTCATGGAGGAGCTTCTGTTGATTTAGCAATTTTTTCTTTACATTTAGCTGGTATTTCATCAATTTTAGGGGCTGTAAATTTTATTACAACAGTAATTAATATACGATCCCCTGGAATTTCATTTGATCGAATACCATTATTTGTATGATCTGTTGTAATTACAGCAATTTTATTGTTATTATCTTTACCAGTATTAGCAGGAGCTATTACTATATTATTAACTGATCGAAATTTAAATACCTCATTCTTTGACCCTGCTGGTGGAGGAGACCCTATTCTTTACCAACATTTATTT
>SlikokOtu375
CCTTTCATCAGGAATTGCTCATGGAGGAGCATCTGTAGATCTAGCTATTTTTTCTCTACATTTAGCAGGAATTTCATCAATTTTAGGAGCAGTAAATTTTATTACTACAGTAATTAATATACGATCAACTGGTATTACTTTTGATCGAATGCCTTTATTTGTGTGATCAGTATTAATTACTGCTATTCTTCTTTTATTATCTTTACCAGTATTAGCTGGAGCAATTACTATATTATTAACAGACCGAAATTTAAACACATCTTTTTTTGACCCTGCTGGAGGAGGTGATCCTATTCTTTATCAACATTTATTT
>SlikokOtu463
CCTTTCATCAGGAATTGCCCATGGAGGGGCATCTGTAGATCTCGCTATTTTTTCTCTACATTTAGCAGGAATTTCATCTATTTTAGGAGCAGTAAATTTTATTACTACAGTAATTAATATGCGATCAACTGGTATTACTTTTGATCGAATACCTTTATTTGTATGATCAGTATTAATTACTGCTATTCTTCTTTTATTATCTTTACCAGTATTGGCTGGAGCAATTACTATATTATTAACAGACCGAAATTTAAATACATCTTTTTTTGACCCTGCTGGAGGGGGTGATCCTATTCTTTATCAACATTTATTT
>SlikokOtu98
ACTATCATCGGGAATTGCTCATGGAGGAGCTTCGGTTGATTTAGCCATTTTTTCCCTTCACTTAGCAGGAATTTCTTCTATTTTAGGAGCTGTAAATTTTATTACAACAGTAATTAATATACGATCATCAGGTATTACTTTTGATCGAATGCCCCTATTTGTATGATCTGTTTTAATTACAGCAATCTTATTACTTCTTTCTTTACCAGTATTAGCTGGAGCAATTACAATACTATTAACGGATCGAAATTTAAATACTTCATTTTTTGACCCGGCTGGGGGAGGAGATCCAATTCTTTATCAACACTTATTT
>SlikokOtu1168
TCTTTCTTCAGGGATCGCCCATGGGGGTGCTTCAGTAGATCTGGCCATTTTTTCTCTACACTTAGCCGGAATTTCCTCAATCTTAGGGGCTGTTAATTTTATTACAACTGTTATCAATATACGGTCAAGAGGAATTACTTTAGACCGAATACCCCTATTTGTATGATCTGTAGTAATTACCGCTATTTTATTGTTACTCTCTTTACCCGTTCTTGCAGGAGCCATTACTATACTTTTAACTGACCGAAACCTAAACACCTCATTTTTTGACCCCGCTGGAGGGGGCGACCCAATTTTATACCAGCATTTATTT
>SlikokOtu1703
TCTTTCTTCAGGGATCGCCCATGGGGGTGCTTCAGTAGATCTGGCCATTTTTTCTCTACACTTAGCCGGAATTTCCTCAATCTTAGGGGCTGTTAATTTTATTACAACTGTTATCAATATACGGTCAAGAGGAATTACTTTAGACCGAATACCCCTATTTGTATGATCTGTAGTAATTACCGCTATTTTATTGTTACTCTCTTTACCCGTTCTTGCAGGAGCCATTACTATACTTTTAACTGACCGAAACCTAAACACCTCATTTTTTGACCCCGCTGGAGGGGGTGACCCAATTTTATACCAGCATTTATTT
>SlikokOtu1710
TCTTTCTTCAGGGATCGCCCATGGGGGTGCTTCAGTAGATCTGGCCATTTTTTCTCTACACTTAGCCGGAATTTCCTCAATCTTAGGGGCTGTTAATTTTATTACAACTGTTATCAATATACGGTCAAGAGGAATTACTTTAGACCGAATACCCCTATTTGTATGATCTGTAGTAATTACCGCTATTTTATTGTTACTCTCTTTACCCGTTCTTGCAGGAGCCATTACTATACTTTTAACTGACCGAAACCTAAACACCTCATTTTTTGACCCCGCTGGAGGGGGAGACCCAATTTTATACCAGCATTTATTT
>SlikokOtu103
TCTATCCTCAAGAATAGCCCATGGCGGGGCATCAGTAGACTTAGCAATCTTTTCTCTCCACTTAGCAGGAATTTCTTCAATCCTAGGAGCCGTAAATTTTATTACAACAGTAATTAATATACGATCTATAGGAATTACTCTTGACCGTATGCCCCTCTTTGTCTGATCAGTTGTTATTACAGCAATCTTACTTCTTCTTTCTTTACCCGTATTAGCAGGTGCTATTACCATACTTTTAACTGACCGAAACTTAAATACCTCCTTCTTTGACCCCGCAGGAGGAGGAGACCCAATCCTATACCAACACTTATTC
>SlikokOtu1435
CCTATCTTCAAGAATAGCCCATGGAGGGGCATCAGTAGACTTAGCAATCTTTTCTCTCCACTTAGCAGGAATTTCTTCAATCCTAGGAGCCGTAAATTTTATTACAACAGTAATTAATATACGATCTATAGGAATTACTCTTGACCGTATACCCCTCTTTGTCTGATCAGTTGTTATTACAGCAATCTTACTTCTTCTTTCTTTACCCGTATTAGCAGGTGCTATTACCATACTTTTAACTGACCGAAACTTAAATACCTCCTTCTTTGACCCCGCAGGAGGGGGGGACCCAATCCTATACCAACACTTATTC
>SlikokOtu1440
CTATCTTCAAGAATAGCCCATGGCGGGGCATCAGTAGACTTAGCAATCTTTTCTCTCCACTTAGCGGGAATTTCTTCAATCCTAGGAGCTGTAAATTTTATTACAACAGTAATTAATATGCGATCTATAGGAATTACCCTTGACCGCATACCCCTCTTTGTCTGATCAGTTGTTATTACAGCAATCTTACTTCTTCTTTCTTTACCCGTATTAGCAGGCGCTATTACCATACTTTTAACTGATCGAAACTTAAATACTTCCTTCTTTGACCCCGCAGGAGGAGGAGACCCAATCCTATACCAACACTTATTC
>SlikokOtu2021
CCTATCTTCAAGAATAGCCCATGGAGGGGCATCAGTAGACTTAGCAATCTTTTCTCTCCACTTAGCAGGAATTTCTTCAATCCTAGGAGCCGTAAATTTTATTACAACAGTAATTAATATACGATCTATAGGAATTACTCTTGACCGTATACCCCTCTTTGTCTGATCAGTTGTTATTACAGCAATCTTACTTCTTCTTTCTTTACCCGTATTAGCAGGTGCTATTACTATACTTTTAACTGACCGAAACTTAAATACCTCCTTCTTTGACCCCGCAGGAGGGGGGGACCCAATCCTATACCAACACTTATTC
>SlikokOtu2348
CCTATCTTCAAGAATAGCCCATGGCGGGGCATCAGTAGACTTGGCAATCTTTTCTCTCCACTTAGCAGGAATTTCTTCAATCCTAGGAGCTGTAAATTTTATTACAACCGTAATTAATATGCGATCTATAGGAATTACCCTTGACCGCATACCCCTCTTTGTCTGATCAGTTGTTATTACAGCAATCTTACTTCTTCTTTCTTTACCCGTATTAGCAGGTGCTATTACCATACTTTTAACTGATCGAAACTTAAATACCTCCTTCTTTGACCCCGCAGGAGGGGGAGACCCAATCCTATACCAACACTTATTC
>SlikokOtu1295
TCTTTCCTCAGGAATCGCCCATGGGGGCGCTTCAGTAGATCTAGCCATTTTTTCTCTACACTTAGCCGGAATTTCCTCAATCTTAGGGGCTGTTAATTTTATTACAACTGTTATCAATATGCGGTCGAGAGGAATTACTTTAGACCGAATACCCCTATTTGTATGATCTGTGGTAATTACCGCTATTTTATTGTTACTCTCTTTACCCGTTCTTGCAGGAGCCATTACTATACTTTTAACTGACCGAAACCTAAACACCTCATTTTTTGACCCCGCTGGAGGGGGTGACCCAATTTTATACCAACATTTATTT
>SlikokOtu161
TTTCCTCAGGAATCGCCCATGGGGGCGCTTCAGTAGATCTAGCCATTTTTTCTCTACACTTAGCCGGAATTTCCTCAATCTTAGGGGCTGTTAATTTTATTACAACTGTTATCAATATGCGGTCAAGAGGAATTACTTTAGACCGAATACCCCTATTTGTATGATCTGTGGTAATTACCGCTATTTTATTGTTACTCTCTCTCCCCGTTCTTGCAGGAGCCATTACTATACTTTTAACTGACCGAAACCTAAACACCTCATTTTTTGACCCCGCTGGAGGGGGCGACCCAATTTTATACCAACATTTATTT
>SlikokOtu1755
TTTCCTCAGGAATCGCCCATGGGGGCGCTTCAGTAGATCTAGCTATTTTTTCTCTGCACTTGGCCGGAATTTCCTCAATCTTAGGCGCTGTTAATTTTATTACAACTGTCATCAACATACGGTCGAGAGGAATTACTTTATACCGAATACCACTATTTGTATGATCTGTAGTAATTACCGCTATTTTATTGTTACTCTCTTTACCCGTTCTTGCGGGAGCCATTACTATACTTCTAACTGACCGAAACCTAAACACCTCATTTTTTGACCCAGCTGGAGGGGGCGACCTAATTTTATACCAACATTTATTT
>SlikokOtu1850
CCTTTCCTCAGGAATTGCCCATGGGGGCGCTTCAGTAGATCTAGCCATTTTTTCTCTACACTTAGCCGGAATTTCCTCAATCTTAGGGGCTGTTAATTTTATTACAACTGTTATCAATATACGGTCAAGAGGAATTACTTTAGACCGAATACCATTATTTGTATGATCTGTGGTAATTACCGCTATTTTATTGTTACTCTCTTTGCCCGTTCTTGCAGGAGCCATTACCATACTTCTAACTGACCGAAACCTAAACACCTCATTTTTTGACCCGGCTGGAGGGAGCGACCCAATTTTATACCAACATTTATTT
>SlikokOtu1910
TTTCCTCAGGAATCGCCCATGGGGGCGCTTCAGTAGATCTAGCCATTTTTTCTCTATACTTGGCCGGAATTTCCTCAATCTTAGGCGCTGTTAATTTTATTACAACTGTTATCAATATGCGGTCGAGAGGAATTACTTTAGACCGAATGCCACTATTTGTATCATCTGTAGTAATTACCGCTATTTTATTGTTACTCTCTTTGCCCGTTCTTGCAGGAGCCATTACTATACTTTTAACTGACCGAAACCTAAACACCTCATTTTTTGACCCCGCTGGAGGGGGCGACCCAATTTTATACCAACATTTATTT
>SlikokOtu446
TTTCCTCAGGAATCGCCCATGGGGGCGCTTCAGTAGATCTAGCCATTTTTTCTCTACACTTGGCCGGAATTTCCTCAATCTTAGGCGCTGTTAATTTTATTACAACTGTTATCAATATACGGTCAAGAGGAATTACTTTAGACCGAATACCATTATTTGTATGATCTGTGGTAATTACCGCTATTTTATTGTTACTCTCTTTGCCCGTTCTTGCAGGAGCCATTACCATACTTCTAACTGACCGAAACCTAAACACCTCATTTTTTGACCCGGCTGGAGGGAGCGACCCAATTTTATACCAACATTTATTT
>SlikokOtu486
TTTCCTCAGGAATCGCCCATGGGGGCGCTTCAGTAGATCTAGCCATTTTTTCTCTACACTTGGCCGGAATTTCCTCAATATTAGGCGCTGTTAATTTTATTACAACTGTTATCAATATACGGTCAAGAGGAATTACTTTAGACCGAATACCATTATTTGTATGATCTGTGGTAATTACCGCTATTTTATTGTTACTCTCTTTGCCCGTTCTTGCAGGAGCCATTACCATACTTCTAACTGACCGAAACCTAAACACCTCATTTTTTGACCCGGCTGGAGGGAGCGACCCAATTTTATACCAACATTTATTT
>SlikokOtu704
TTTCCTCAGGAATCGCCCATGGGGGCGCTTCAGTAGATCTAGCCATTTTTTCTCTATACTTGGCCGGAATTTCCTCAATCTTAGGCGCTGTTAATTTTATTACAACTGTTATCAATATGCGGTCGAGAGGAATTACTTTAGACCGAATGCCACTATTTGTATCATCTGTAGTAATTACCGCTATTTTATTGTTACTCTCTTTGCCCGTTCTTGCAGGAGCCATTACTATACTTTTAACTGACCGAAACCTAAACACCTCATTTTTTGACCCAGCTGGAAGGGGTAACCCAATTTTATACCAACATTTATTT
>SlikokOtu76
TTTCCTCAGGAATTGCCCATGGGGGCGCTTCAGTAGATCTAGCCATTTTTTCTCTACACTTAGCCGGAATTTCCTCAATCTTAGGGGCTGTTAATTTTATTACAACTGTTATCAATATGCGGTCAAGAGGAATTACTTTAGACCGAATACCCCTATTTGTATGATCTGTGGTAATTACCGCTATTTTATTGTTACTCTCTCTCCCCGTTCTTGCAGGAGCCATTACTATACTTTTAACTGACCGAAACCTAAACACCTCATTTTTTGACCCCGCTGGAGGGGGCGACCCAATTTTATACCAACATTTATTT
>SlikokOtu813
TTTCCTCAGGAATCGCCCATGGGGGCGCTTCAGTAGATCTAGCCATTTTTTCTCTATACTTGGCCGGAATTTCCTCAATCTTAGGCGCTGTTAATTTTATTACAACTGTTATCAATATGCGGTCGAGAGAAATTACTTTAGACCGAATGCCACTATTTGTATCATCTGTAGTAATTACCGCTATTTTATTGTTACTCTCTTTGCCCGTTCTTGCAGGAGCCATTACTATACTTTTAACTGACCGAAACCTAAACACCTCATTTTTTGACCCAGCTGGAAGGGGTAACCCAATTTTATACCAACATTTATTT
>SlikokOtu1004
CTTATCCTCAGGAATTGCTCATGGAGGAGCATCAGTAGATCTAGCAATTTTTTCTCTTCATTTAGCTGGTATCTCTTCTATTTTAGGAGCAGTTAATTTTATTACGATTGTTATTAATATACGATCTTCAGGTATTACATTAGACCGAATACCTCTATTTATTTGATCAGTTATAATTACAGCTATTTTATTACTTTTATCTCTTCCTGTCCTTGCAGGTGCTATTACTATACTTTTAACTGATCGAAACTTAAATACTTCTTTTTTTGATCCAGCTGGAGGAGGTGACCCTATCTTATACCAACATTTATTT
>SlikokOtu1216
ACTATCTTCTACAATTGCTCATAGAGGGGCTTCTGTTGACTTAGCAATTTTTAGTTTACATTTAGCTGGTATTTCTTCTATTTTAGGAGCCGTTAATTTTATTACAACTGTTATTAACATACGATCTACAGGTATTACATTAGACCGAATACCTTTATTTGTTTGATCCGTTGTAATTACAGCTATTTTATTGCTTTTATCTCTCCCTGTGCTTGCAGGTGCTATTACTATACTTTTAACTGATCGAAACTTAAATACTTCATTTTTTGACCCAGCTGGAGGAGGAGACCCTATCTTATATCAACATTTATTT
>SlikokOtu2347
TATCTTCAAGAATAGCCCATGGCGGGGCATCAGTAGACTTGGCAATCTTTTCTCTTCACTTAGCAGGAATTTCTCCAATCCTAGGGGCCGTAAATTTTATTACAACAGTAATTAATATGCGATCTATAGGAATTACCCTTGACCGCATACCCCTCTTTGTCTGATCAGTTGTTATTACATCAATTGTACTTCTTCTTTCTTTACCCGTATTAGCAGGTGCTATTACCATACTTTTAACTGATCGAAACTTGAATACCTCATTCTTTGATCCCGCAGGAGGAGGAGACCCAATCCTATACCAACACTTATTC
>SlikokOtu1245
TTTATCCTCAGGAATTGCCCACGGAGGAGCTTCTGTTGATTTAGCTATTTTTTCTTTACATCTAGCTGGAATCTCTTCTATTTTAGGAGCCGTAAATTTTATTACCACTGTTATTAACATACGATCAAGAGGAATCACTTTAGATCGAATACCCTTATTCGTTTGATCAGTAGTAATTACAGCCATTTTATTACTACTATCCCTTCCAGTATTAGCGGGAGCTATTACTATACTACTTACTGACCGAAATTTAAATACTTCTTTTTTCGACCCAGCTGGAGGGGGTGACCCAATTCTTTATCAACATTTATTT
>SlikokOtu1367
TCTATCGTCTACTATTGCTCATGCTGGTGCTTCAGTAGATTTAGCTATTTTTTCTTTACATCTAGCTGGAATCTCTTCTATTTTAGGAGCCGTAAATTTTATTACCACTGTTATTAACATACGATCAAGAGGAATCACTTTAGATCGAATACCCTTATTCGTTTGATCAGTAATAATTACAGCCATTTTATTACTACTATCCCTTCCAGTATTAGCGGGAGCTATTACTATACTACTTACTGACCGAAATTTAAATACTTCTTTTTTTGACCCTGCTGGAGGGGGAGACCCAATTTTATACCAACATTTATTT
>SlikokOtu1426
TCTATCGTCTACTATTGCTCATGCTGGTGCTTCAGTAGATTTAGCTATTTTTTCTTTACATTTAGCTGGAATTTCCTCAATTCTAGGAGCAGTTAATTTTATTACAACTATTATTAATATACGATCAAGAGGAATCACTTTAGATCGAATACCCTTATTCGTTTGATCAGTAATAATTACAGCCATTTTATTACTACTATCCCTTCCAGTATTAGCGGGAGCTATTACTATACTACTTACTGACCGAAATTTAAATACTTCTTTTTTTGACCCTGCTGGAGGGGGAGACCCAATTTTATACCAACATTTATTT
>SlikokOtu1427
TTTATCCTCAGGAATTGCCCACGGAGGAGCTTCTGTTGATTTAGCTATTTTTTCTTTACATCTAGCTGGAATCTCTTCTATTTTAGGAGCCGTAAATTTTATTACCACTGTTATTAACATACGATCAAGAGGAATCACTTTAGATCGAATACCCTTATTCGTTTGATCAGTAATAATTACAGCCATTTTATTACTACTATCCCTTCCAGTATTAGCGGGAGCTATTACTATACTACTTACTGACCGAAATTTAAATACATCTTTTTTTGATCCTGCTGGAGGAGGTGATCCAATTTTATATCAACATTTATTT
>SlikokOtu2031
TTTATCCTCAGGAATTGCCCACGGAGGAGCTTCTGTTGATTTAGCTATTTTTTCTTTACATCTAGCTGGAATCTCTTCTATTTTAGGAGCCGTAAATTTTATTACCACTGTTATTAACATACGATCAAGAGGAATCACTTTAGATCGAATACCCTTATTCGTTTGATCAGTAATAATTACAGCCATTTTATTACTACTATCCCTTCCAGTATTAGCGGGAGCTATTACTATACTACTTACTGACCGAAATTTAAATACTTCATTCTTCGATCCTGCAGGAGGAGGTGATCCAATTCTTTACCAACATTTGTTT
>SlikokOtu2149
TCTATCGTCTACTATTGCTCATGCTGGTGCTTCAGTAGATTTAGCTATTTTTTCTTTACATTTAGCTGGAATCTCTTCTATTTTAGGAGCCGTAAATTTTATTACCACTGTTATTAACATACGATCAAGAGGAATCACTTTAGATCGAATACCCTTATTCGTTTGATCAGTAATAATTACAGCCATTTTATTACTACTATCCCTTCCAGTATTAGCGGGAGCTATTACTATACTACTTACTGACCGAAATTTAAATACTTCTTTTTTTGACCCTGCTGGAGGGGGAGACCCAATTTTATACCAACATTTATTT
>SlikokOtu2150
TTTATCGTCTTTGGAAGGTCATTCTGGAAGTTCTGTAGATTTTGCTATTTTTTCTTTACATCTAGCTGGAATCTCTTCTATTTTAGGAGCCGTAAATTTTATTACCACTGTTATTAACATACGATCAAGAGGAATCACTTTAGATCGAATACCCTTATTCGTTTGATCAGTAATAATTACAGCCATTTTATTACTACTATCCCTTCCAGTATTAGCGGGAGCTATTACTATACTACTTACTGACCGAAATTTAAATACTTCTTTTTTTGACCCTGCTGGAGGGGGAGACCCAATTTTATACCAACATTTATTT
>SlikokOtu8
TTTATCCTCAGGAATTGCCCACGGAGGAGCTTCTGTTGATTTAGCTATTTTTTCTTTACATCTAGCTGGAATCTCTTCTATTTTAGGAGCCGTAAATTTTATTACCACTGTTATTAACATACGATCAAGAGGAATCACTTTAGATCGAATACCCTTATTCGTTTGATCAGTAGTAATTACAGCCATTTTATTACTACTATCCCTTCCAGTATTAGCGGGAGCTATTACTATACTACTTACTGACCGAAATTTAAATACTTCTTTTTTTGACCCTGCTGGAGGGGGAGACCCAATTTTATACCAACATTTATTT
>SlikokOtu1344
TTATCTTCAGGAATTGCTCATGGAGGAGCATCAGTAGATCTAGCAATTTTTTCTCTTCATTTAGCTGGTATCTCTTCTATTTTAGGAGCCGTTAATTTTATTACAACTGTTATTAACATACGATCTACAGGTATTACATTAGACCGAATACCTTTATTTGTTTGATCCGTTGTAATTACAGCTATTTTATTGCTTTTATCTCTCCCTGTGCTTGCAGGTGCTATTACTATACTTTTAACTGATCGAAACTTAAATACTTCATTTTTTGACCCGGCTGGGGGAGGAGATCCAATTCTTTATCAACACTTATTT
>SlikokOtu1517
CTTATCTTCAGGAATTGCTCATGGAGGAGCATCAGTAGATCTAGCAATTTTTTCTCTTCATTTAGCTGGTATCTCTTCTATTTTAGGAGCCGTTAATTTTATTACAACTGTTATTAACATACGATCTACAGGTATTACATTAGACCGAATACCTTTATTTGTTTGATCCGTTGTAATTACAGCTATTTTATTGCTTTTATCTCTCCCTGTCCTTGCAGGTGCTATTACTATATTATTAACAGATCGTAATTTAAACACTTCATTTTTTGACCCTGCTGGAGGAGGAGACCCAATTTTATATCAACATTTATTT
>SlikokOtu1545
CTTATCTTCAGGAATTGCTCATGGAGGAGCATCAGTAGATCTAGCAATTTTTTCTCTTCATTTAGCTGGTATCTCTTCTATTTTAGGAGCCGTTAATTTTATTACAACTGTTATTAACATACGATCTACAGGTATTACATTAGACCGAATACCTTTATTTGTTTGATCCGTTGTAATTACAGCTATTTTATTGCTTTTATCTCTCCCTGTCCTTGCAGGTGCTATTACTATACTTCTTACAGATCGAAATCTTAATACATCCTTCTTTGACCCCGCAGGTGGAGGTGATCCAATCTTATACCAACATTTATTT
>SlikokOtu1665
CTTATCTTCAGGAATTGCTCATGGAGGAGCATCAGTAGATCTAGCAATTTTTTCTCTTCATTTAGCTGGTATCTCTTCTATTTTAGGAGCCGTTAATTTTATTACAACTGTTATTAACATACGATCTACAGGTATTACATTAGACCGAATACCTTTATTTGTTTGATCAGTAGTAATTACAGCTTTATTATTACTTTTATCTTTACCTGTTCTGGCCGGAGCTATTACTATATTACTAACAGATCGAAATTTAAATACTTCATTTTTTGACCCTGCTGGAGGAGGAGACCCAATTTTATATCAACATTTATTT
>SlikokOtu1666
ACTATCTTCTACAATTGCTCATAGAGGGGCTTCTGTTGACTTAGCAATTTTTAGTTTACATTTAGCTGGTATTTCTTCTATTTTAGGAGCTGTTAATTTTATTACAACTGTTATTAACATACGATCTACAGGTATTACATTAGACCGAATACCTTTATTTGTTTGATCCGTTGTAATTACAGCTATTTTATTGCTTTTATCTCTCCCTGTGCTTGCAGGTGCTATTACTATACTTTTAACTGATCGAAACTTAAATACTTCATTTTTTGACCCAGCTGGAGGAGGAGACCCTATCTTATATCAACATTTATTT
>SlikokOtu1763
CTTATCTTCAGGAATTGCTCATGGAGGAGCATCAGTAGATCTAGCAATTTTTTCTCTTCATTTAGCTGGTATCTCTTCTATTTTAGGAGCCGTTAATTTTATTACAACTGTTATTAACATACGATCTACAGGTATTACATTAGACCGAATACCTTTATTTGTTTGATCTGTAGTAATTACTGCATTATTACTTTTATTATCATTACCTGTATTAGCCGGTGCTATTACTATATTATTAACAGATCGAAATTTAAATACTTCGTTTTTTGACCCAGCAGGAGGAGGAGACCCTATTCTATACCAACATTTATTT
>SlikokOtu1784
CTTATCTTCAGGAATTGCTCATGGAGGAGCATCAGTAGATCTAGCAATTTTTTCTCTTCATTTAGCTGGTATCTCTTCTATTTTAGGAGCCGTTAATTTTATTACAACTGTTATTAACATACGATCTACAGGTATTACATTAGACCGAATACCTTTATTTGTTTGATCCGTTGTAATTACAGCTATTTTATTGCTTTTATCTCTCCCTGTCCTTGCAGGTGCTATTACTATACTTTTAACTGATCGAAATTTAAATACTTCATTTTTTGATCCTGCTGGGGGTGGAGATCCTATTTTATATCAACATTTATTT
>SlikokOtu1792
TTATCTTCAGGAATTGCTCATGGAGGAGCATCAGTAGATCTAGCAATTTTTTCTCTTCATTTAGCTGGTATCTCTTCTATTTTAGGAGCCGTTAATTTTATTACAACTGTTATTAACATACGATCTACAGGTATTACATTAGACCGAATACCTTTATTTGTTTGATCCGTTGTAATTACAGCTATTTTATTGCTTTTATCTCTCCCTGTGCTTGCAGGTGCTATTACTATACTTTTAACTGATCGAAACTTAAATACTTCATTTTTTGACCCTGCAGGAGGAGGAGATCCAATTTTATACCAACATTTATTT
>SlikokOtu1794
ACTATCATCGGGAATTGCTCATGGAGGAGCTTCGGTTGATTTAGCCATTTTTTCCCTTCACTTAGCAGGAATTTCTTCTATTTTAGGAGCCGTTAATTTTATTACAACTGTTATTAACATACGATCTACAGGTATTACATTAGACCGAATACCTTTATTTGTTTGATCCGTTGTAATTACAGCTATTTTATTGCTTTTATCTCTCCCTGTGCTTGCAGGTGCTATTACTATACTTTTAACTGATCGAAACTTAAATACTTCATTTTTTGACCCAGCTGGAGGAGGAGACCCTATCTTATATCAACATTTATTT
>SlikokOtu1795
ACTATCATCGGGAATTGCTCATGGAGGAGCTTCGGTTGATTTAGCCATTTTTTCCCTTCACTTAGCAGGAATTTCTTCTATTTTAGGAGCTGTAAATTTTATTACAACTGTTATTAACATACGATCTACAGGTATTACATTAGACCGAATACCTTTATTTGTTTGATCCGTTGTAATTACAGCTATTTTATTGCTTTTATCTCTCCCTGTGCTTGCAGGTGCTATTACTATACTTTTAACTGATCGAAACTTAAATACTTCATTTTTTGACCCAGCTGGAGGAGGAGACCCTATCTTATATCAACATTTATTT
>SlikokOtu1796
TTTATCATCTAATATTGCACATAGAGGAGCTTCTGTTGATTTAGCTATTTTTTCTCTTCATTTAGCTGGTATCTCTTCTATTTTAGGAGCCGTTAATTTTATTACAACTGTTATTAACATACGATCTACAGGTATTACATTAGACCGAATACCTTTATTTGTTTGATCCGTTGTAATTACAGCTATTTTATTGCTTTTATCTCTCCCTGTGCTTGCAGGTGCTATTACTATACTTTTAACTGATCGAAACTTAAATACTTCATTTTTTGACCCAGCTGGAGGAGGAGACCCTATCTTATATCAACATTTATTT
>SlikokOtu1957
CTTATCTTCAGGAATTGCTCATGGAGGAGCATCAGTAGATCTAGCAATTTTTTCTCTTCATTTAGCTGGTATCTCTTCTATTTTAGGAGCCGTTAATTTTATTACAACTGTTATTAACATACGATCTACAGGTATTACATTAGACCGAATACCTTTATTTGTTTGATCAGTAGTAATTACTGCTTTATTACTTTTATTATCTTTACCAGTATTAGCTGGAGCAATTACTATACTTTTAACAGATCGAAATTTAAATACTTCATTTTTTGATCCTGCTGGAGGTGGAGATCCAATTTTATATCAACATTTATTT
>SlikokOtu1963
CTTATCTTCAGGAATTGCTCATGGAGGAGCATCAGTAGATCTAGCAATTTTTTCTCTTCATTTAGCTGGTATCTCTTCTATTTTAGGAGCCGTTAATTTTATTACAACTGTTATTAACATACGATCTACAGGTATTACATTAGACCGAATACCTTTATTTGTTTGATCCGTTGTAATTACAGCTCTTTTACTACTTTTATCTCTTCCAGTATTAGCAGGAGCTATTACTATATTATTAACAGATCGAAATATAAATACTTCTTTCTTCGACCCAGCAGGAGGAGGAGATCCAATTTTATATCAACATTTATTT
>SlikokOtu1965
CTTATCTTCAGGAATTGCTCATGGAGGAGCATCAGTAGATCTAGCAATTTTTTCTCTTCATTTAGCTGGTATCTCTTCTATTTTAGGAGCCGTTAATTTTATTACAACTGTTATTAACATACGATCTACAGGTATTACATTAGACCGAATACCTTTATTTGTTTGATCCGTTGTAATTACAGCTATTTTACTACTTTTATCTCTTCCAGTATTAGCAGGAGCTATTACTATATTATTAACAGATCGAAATATAAATACTTCTTTCTTCGACCCAGCAGGAGGAGGAGATCCAATTTTATATCAACATTTATTT
>SlikokOtu2009
TTTATCTTCTAATATTGCTCATAGAGGAGCCTCTGTTGATCTAGCTATTTTTTCTTTACATTTAGCTGGTATTTCTTCTATTTTAGGGGCTGTAAATTTTATTACAACTGTTATTAACATACGATCTACAGGTATTACATTAGACCGAATACCTTTATTTGTTTGATCCGTTGTAATTACAGCTATTTTATTGCTTTTATCTCTCCCTGTGCTTGCAGGTGCTATTACTATACTTTTAACTGATCGAAACTTAAATACTTCATTTTTTGACCCAGCTGGAGGAGGAGACCCTATCTTATATCAACATTTATTT
>SlikokOtu2010
TTTATCTTCTAATATTGCTCATAGAGGAGCCTCTGTTGATCTAGCTATTTTTTCTTTACATTTAGCTGGTATTTCTTCTATTTTAGGAGCCGTTAATTTTATTACAACTGTTATTAACATACGATCTACAGGTATTACATTAGACCGAATACCTTTATTTGTTTGATCCGTTGTAATTACAGCTATTTTATTGCTTTTATCTCTCCCTGTGCTTGCAGGTGCTATTACTATACTTTTAACTGATCGAAACTTAAATACTTCATTTTTTGACCCAGCTGGAGGAGGAGACCCTATCTTATATCAACATTTATTT
>SlikokOtu2222
CCTCTCTTCTAACATTGCACATGGAGGAGCTTCTGTAGATTTAGCAATTTTCTCTCTTCATTTAGCTGGAATCTCATCTATCTTAGGAGCTGTTAATTTTATTACAACTGTTATTAACATACGATCTACAGGTATTACATTAGACCGAATACCTTTATTTGTTTGATCCGTTGTAATTACAGCTATTTTATTGCTTTTATCTCTCCCTGTCCTTGCAGGTGCTATTACTATACTTTTAACTGATCGAAACTTAAATACTTCATTTTTTGACCCAGCTGGAGGAGGAGACCCTATCTTATATCAACATTTATTT
>SlikokOtu2225
TTATCTTCAGGAATTGCTCATGGAGGAGCATCAGTAGATCTAGCAATTTTTTCTCTTCATTTAGCTGGTATCTCTTCTATTTTAGGAGCCGTTAATTTTATTACAACTGTTATTAACATACGATCTACAGGTATTACGTTAGACCGAATACCTTTATTTGTTTGATCTGTAGTAATTACTGCATTATTACTTTTATTATCATTACCTGTATTAGCCGGTGCTATTACTATATTATTAACAGATCGAAATTTAAATACTTCGTTTTTTGACCCAGCAGGAGGAGGAGACCCTATTCTATACCAACATTTATTT
>SlikokOtu2228
CTTATCTTCAGGAATTGCTCATGGAGGAGCATCAGTAGATCTAGCAATTTTTTCTCTTCATTTAGCTGGTATCTCTTCTATTTTAGGAGCCGTTAATTTTATTACAACTGTTATTAACATACGATCTACAGGTATTACATTAGACCGAATACCTTTATTTGTTTGATCCGTTGTAATTACAGCTATTTTATTGCTTTTATCTCTCCCTGTCCTTGCAGGTGCTATTACTATACTTTTAACAGATCGAAATTTAAATACTTCATTTTTTGATCCTGCTGGAGGTGGAGATCCAATTTTATATCAACATTTATTT
>SlikokOtu2230
CTTATCTTCAGGAATTGCTCATGGAGGAGCATCAGTAGATCTAGCAATTTTTTCTCTTCATTTAGCTGGTATCTCTTCTATTTTAGGAGCCGTTAATTTTATTACAACTGTTATTAACATACGATCTACAGGTATTACATTAGACCGAATACCTTTATTTGTTTGATCCGTTGTAATTACTGCTTTATTACTTTTATTATCTTTACCAGTATTAGCTGGAGCAATTACTATACTTTTAACAGATCGAAATTTAAATACTTCATTTTTTGATCCTGCTGGAGGTGGAGATCCAATTTTATATCAACATTTATTT
>SlikokOtu2239
CTTATCTTCAGGAATTGCTCATGGAGGAGCATCAGTAGATCTAGCAATTTTTTCTCTTCATTTAGCTGGTATCTCTTCTATTTTAGGAGCCGTTAATTTTATTACAACTGTTATTAACATACGATCTACAGGTATTACATTAGACCGAATACCTTTATTTGTTTGATCCGTTGTAATTACAGCTATTTTATTGCTTTTATCTCTCCCTGTCCTTGCAGGTGCTATTACTATACTTTTAACTGATCGAAACTTAAATACTTCTTTCTTCGACCCAGCAGGAGGAGGAGATCCAATTTTATATCAACATTTATTT
>SlikokOtu2290
CTTATCTTCAGGAATTGCTCATGGAGGAGCATCAGTAGATCTAGCAATTTTTTCTCTTCATTTAGCTGGTATCTCTTCTATTTTAGGAGCCGTTAATTTTATTACAACTGTTATTAACATACGATCTACAGGTATTACATTAGACCGAATACCTTTATTTGTTTGATCCGTTGTAATTACAGCTATTTTATTACTTTTATCTTTACCAGTTTTAGCTGGAGCTATTACCATATTATTAACGGATCGAAATTTAAATACTTCTTTCTTTGACCCTGCAGGAGGAGGAGACCCTATTTTATATCAACATTTATTT
>SlikokOtu2293
CTTATCTTCAGGAATTGCTCATGGAGGAGCATCAGTAGATCTAGCAATTTTTTCTCTTCATTTAGCTGGTATCTCTTCTATTTTAGGAGCCGTTAATTTTATTACAACTGTTATTAACATACGATCTACAGGTATTACATTAGACCGAATACCTTTATTTGTTTGATCCGTTGTAATTACAGCTATTTTATTGCTTTTATCTCTCCCTGTCCTTGCAGGTGCTATTACTATATTATTAACAGATCGAAATTTAAATACTTCATTTTTCGACCCTACAGGAGGAGGAGACCCTATTTTATATCAACATTTATTT
>SlikokOtu2294
CTTATCTTCAGGAATTGCTCATGGAGGAGCATCAGTAGATCTAGCAATTTTTTCTCTTCATTTAGCTGGTATCTCTTCTATTTTAGGAGCCGTTAATTTTATTACAACTGTTATTAACATACGATCTACAGGTATTACATTAGACCGAATACCTTTATTTGTATGATCAGTTGCTATTACAGCTTTATTATTACTTTTATCTTTACCTGTATTAGCTGGAGCTATTACTATATTATTAACAGATCGAAATTTAAATACTTCATTTTTCGACCCTACAGGAGGAGGAGACCCTATTTTATATCAACATTTATTT
>SlikokOtu2317
CTATCAACAACAATTTCTCATTCAGGAGCTTCTGTTGATTTAGCAATTTTTTCTCTTCATTTAGCTGGTATCTCTTCTATTTTAGGAGCCGTTAATTTTATTACAACTGTTATTAACATACGATCTACAGGTATTACATTAGACCGAATACCTTTATTTGTTTGATCCGTTGTAATTACAGCTATTTTATTGCTTTTATCTCTCCCTGTCCTTGCAGGTGCTATTACTATACTTTTAACTGATCGAAACTTAAATACTTCATTTTTTGACCCAGCTGGAGGAGGAGACCCTATCTTATATCAACATTTATTT
>SlikokOtu2318
CCTATCAACAACAATTTCTCATTCAGGAGCTTCTGTTGATTTAGCAATTTTTTCTCTTCATTTAGCAGGAATTTCTTCAATTTTAGGGGCTGTAAATTTTATTACAACTATTATTAACATACGATCTACAGGTATTACATTAGACCGAATACCTTTATTTGTTTGATCCGTTGTAATTACAGCTATTTTATTGCTTTTATCTCTCCCTGTCCTTGCAGGTGCTATTACTATACTTTTAACTGATCGAAACTTAAATACTTCATTTTTTGACCCAGCTGGAGGAGGAGACCCTATCTTATATCAACATTTATTT
>SlikokOtu2325
CTTATCTTCAGGAATTGCTCATGGAGGAGCATCAGTAGATCTAGCAATTTTTTCTCTTCATTTAGCTGGTATCTCTTCTATTTTAGGAGCCGTTAATTTTATTACAACTGTTATTAACATACGATCTACAGGTATTACATTAGACCGAATACCTTTATTTGTTTGATCCGTTGTAATTACAGCTATTTTATTGCTTTTATCTCTCCCTGTGCTTGCAGGTGCTATTACTATACTTTTAACTGATCGAAACTTAAATACTTCTTTTTTCGACCCAGCTGGAGGTGGTGACCCAATTCTTTATCAACATTTATTT
>SlikokOtu2329
ACTATCTTCAACAATTGCTCATGCAGGGGCTTCAGTCGATTTAGCTATTTTTTCATTACACCTTGCTGGTATTTCTTCTATTTTAGGAGCTGTAAATTTTATTACAACTGTTATTAACATACGATCTACAGGTATTACATTAGACCGAATACCTTTATTTGTTTGATCCGTTGTAATTACAGCTATTTTATTGCTTTTATCTCTCCCTGTGCTTGCAGGTGCTATTACTATACTTTTAACTGATCGAAACTTAAATACTTCATTTTTTGACCCAGCTGGAGGAGGAGACCCTATCTTATATCAACATTTATTT
>SlikokOtu2331
CTTATCTTCAGGAATTGCTCATGGAGGAGCATCAGTAGATCTAGCAATTTTTTCTCTTCATTTAGCTGGTATCTCTTCTATTTTAGGAGCCGTTAATTTTATTACAACTGTTATTAACATACGATCTACAGGTATTACATTAGACCGAATACCTTTATTTGTTTGATCCGTTGTAATTACAGCTATTTTATTGCTTTTATCTCTCCCTGTGCTTGCAGGTGCTATTACTATACTTTTAACTGATCGAAACTTAAATACTTCATTTTTTGACCCAGCTGGAGGTGGTGACCCAATTCTTTATCAACATTTATTT
>SlikokOtu2332
CTTATCTTCAGGAATTGCTCATGGAGGAGCATCAGTAGATCTAGCAATTTTTTCTCTTCATTTAGCTGGTATCTCTTCTATTTTAGGAGCCGTTAATTTTATTACAACTGTTATTAACATACGATCTACAGGTATTACATTAGACCGAATACCTTTATTTGTTTGATCCGTTGTAATTACAGCTATTTTATTGCTTTTATCTCTCCCTGTGCTTGCAGGTGCTATTACTATATTACTAACAGATCGAAATTTAAATACTTCATTTTTTGACCCTGCTGGAGGAGGAGACCCAATTTTATATCAACATTTATTT
>SlikokOtu9
TTATCTTCAGGAATTGCTCATGGAGGAGCATCAGTAGATCTAGCAATTTTTTCTCTTCATTTAGCTGGTATCTCTTCTATTTTAGGAGCCGTTAATTTTATTACAACTGTTATTAACATACGATCTACAGGTATTACATTAGACCGAATACCTTTATTTGTTTGATCCGTTGTAATTACAGCTATTTTATTGCTTTTATCTCTCCCTGTCCTTGCAGGTGCTATTACTATACTTTTAACTGATCGAAACTTAAATACTTCATTTTTTGACCCAGCTGGAGGAGGAGACCCTATCTTATATCAACATTTATTT
>SlikokOtu424
CTTTATCGTCAGGAATTGCCCACGGAGGAGCTTCTGTGGATTTAGCTATTTTCTCTTTACATCGAGCTGGAATCTCTTTTAATTTAGAGGCCGTAAATTTTATTACTACTGTTATTAACATACGATCAAGAGGAATTACTTTAGACCGAATACCTTTATTTGTTTGATCAGTGGTAATCACAGCCATTTTATTACTTTTATCTCTGCCAGTCTTGGCTGGAGCTATTACTATGTTACTTACTGATCGAAATTTAAATACCTCTTTTTTTGAGCCCGCTGGAGGAGGGGATCCAATTTTATACCAACACTTATTT
>SlikokOtu569
CCTCTCCTCAGGAATTGCACATGGTGGAGCTTCTGTTGATTTAGCAATTTTTTCTCTTCACTTAGCAGGAATTTCTTCAATTTTAGGAGCAGTAAATTTTATTACTACTGTTATTAATATACGCTCTAGAGGTATTACTTTAGACCGAATACCTTTATTTGTGTGATCAGTAGTAATTACAGCTATTCTATTATTATTGTCCCTTCCTGTTTTAGCTGGGGCTATTACAATACTCTTAACAGATCGAAATTTAAATACATCGTTCTTTGACCCAGCGGGCGGAGGAGACCCAATTCTATACCAACACTTATTT
>SlikokOtu1033
TCTTTCAACTACTATTTCCCATTCAGGAGCTTCTGTAGATTTAGCTATTTTTTCCCTTCATTTAGCAGGTATTTCTTCTATTCTAGGAGCTGTAAATTTTATTACTACTATTATTAATATACGAACACCAAATATAAAATTTGATATAATACCTTTATTTGTTTGATCAGTATTAATTACTGCTATTTTATTACTTCTTTCATTGCCTGTTTTAGCTGGGGCTATTACAATATTATTAACAGATCGAAATTTAAATACCTCGTTTTTTGATCCAGCAGGAGGAGGAGATCCAATTTTATACCAACATTTATTT
>SlikokOtu1160
TCTTTCAACCACTATTTCCCATTCAGGAGCTTCTGTAGATTTAGCTATTTTTTCCCTTCATTTAGCAGGTATTTCTTCTATTCTAGGAGCTGTAAATTTTATTACTACTATTATTAATATACGAACACCAAATATAAAATTTGATATAATACCTTTATTTGTTTGATCAGTATTAATTACTGCTATTTTATTACTTCTTTCATTGCCTGTTTTAGCTGGAGCTATTACAATATTATTAACAGATCGAAATTTAAATACCTCATTTTTTGACCCAGCAGGAGGAGGAGACCCAATTTTATACCAACATTTATTT
>SlikokOtu1654
CTTTCAACTACTATTTCCCATTCAGGAGCCTCTGTAGATTTAGCTATTTTTTCCCTTCATTTAGCAGGTATTTCTTCTATTTTAGGAGCTGTAAATTTTATTACTACTATTATTAATATACGAGCACCAAATATAAAATTTGATATAATACCTTTATTTGTTTGATCAGTTTTAATTACTGCTATTTTATTACTTCTTTCATTACCTGTTTTAGCCGGAGCTATTACAATATTACTAACAGATCGAAATTTAAATACCTCATTTTTTGATCCAGCAGGAGGAGGGGATCCAATTTTATACCAACATTTATTT
>SlikokOtu2270
TCTTTCAACTACTATTTCCCATTCAGGAGCTTCTGTAGATTTAGCTATTTTTTCCCTTCATTTAGCAGGTATTTCTTCTATTCTAGGGGCTGTAAATTTTATTACTACTATTATTAATATACGAACACCAAATATAAAATTTGATATAATACCTTTATTTGTTTGATCAGTATTAATTACTGCTATTTTATTACTTCTTTCATTACCTGTTTTAGCTGGAGCTATTACAATATTATTAACAGATCGTAATTTAAATACTTCTTTTTTCGACCCAGCTGGAGGTGGTGACCCAATTCTTTATCAACATTTATTT
>SlikokOtu2271
TCTTTCAACTACTATTTCCCATTCAGGAGCTTCTGTAGATTTAGCTATTTTTTCCCTTCATTTAGCAGGTATTTCTTCTATTCTAGGGGCTGTAAATTTTATTACTACTATTATTAATATACGAACACCAAATATAAAATTTGATATAATACCTTTATTTGTTTGATCAGTATTAATTACTGCTATTTTATTACTTCTTTCATTACCTGTTTTAGCTGGAGCTATTACAATATTATTAACAGATCGAAATTTAAATACATCATTTTTTGATCCTGCTGGAGGTGGTGATCCTATTCTTTATCAACATTTATTT
>SlikokOtu399
TCTTTCAACTACTATTTCCCATTCAGGAGCTTCTGTAGATTTAGCTATTTTTTCCCTTCATTTAGCAGGTATTTCTTCTATTCTAGGAGCTGTAAATTTTATTACTACTATTATTAATATACGAACACCAAATATAAAATTTGATATAATACCTTTATTTGTTTGATCAGTATTAATTACTGCTATTTTATTACTTCTTTCATTACCTGTTTTAGCTGGGGCTATTACAATATTATTAACAGATCGAAATTTAAATACCTCGTTTTTTGACCCAGCAGGAGGAGGAGACCCAATTTTATACCAACATTTATTT
>SlikokOtu452
TCTTTCAACTACTATTTCCCATTCAGGAGCTTCTGTAGATTTAGCTATTTTTTCCCTTCATTTAGCAGGTATTTCTTCTATTCTAGGAGCTGTAAATTTTATTACTACTATTATTAATATACGAACACCAAATATAAAATTTGATATAATACCTTTATTTGTTTGATCAGTATTAATTACTGCTATTTTATTACTTCTTTCATTACCTGTTTTAGCTGGGGCTATTACAATATTATTAACAGATCGAAATTTAAATACCTCATTTTTTGACCCAGCAGGAGGAGGAGACCCAATTTTATACCAACATTTATTT
>SlikokOtu589
TCTTTCAACTACTATTTCCCATTCAGGAGCTTCTGTAGATTTAGCTATTTTTTCCCTTCATTTAGCAGGTATTTCTTCTATTCTAGGAGCTGTAAATTTTATTACTACTATTATTAATATACGAACACCAAATATAAAATTTGATATAATACCTTTATTTGTTTGATCAGTATTAATTACTGCTATTTTATTACTTCTTTCATTACCTGTTTTAGCTGGGGCTATTACAATATTATTAACAGATCGAAATTTAAATACCTCGTTTTTTGACCCAGCAGGAGGAGGAGACCCAATTTTATACCAGCATTTATTT
>SlikokOtu769
TCTTTCAACTACTATTTCCCATTCAGGAGCTTCTGTAGATTTAGCTATTTTTTCCCTTCATTTAGCAGGTATTTCTTCTATTCTAGGGGCTGTAAATTTTATTACTACTATTATTAATATACGAACACCAAATATAAAATTTGATATAATACCTTTATTTGTTTGATCAGTATTAATTACTGCTATTTTATTACTTCTTTCATTACCTGTTTTAGCTGGAGCTATTACAATATTATTAACAGATCGAAATTTAAATACCTCGTTTTTTGACCCAGCAGGAGGAGGAGACCCAATTTTATACCAACATTTATTT
>SlikokOtu962
TCTTTCAACTACTATTTCCCATTCAGGAGCTTCTGTAGATTTAGCTATTTTTTCCCTTCATTTAGCAGGTATTTCTTCTATTCTAGGAGCTGTAAATTTTATTACTACTATTATTAATATACGAACACCAAATATAAAATTTGATATAATACCTTTATTTGTTTGATCAGTATTAATTACTGCTATTTTATTACTTCTTTCATTGCCTGTTTTAGCTGGGGCTATTACAATATTATTAACAGATCGAAATTTAAATACCTCATTTTTTGACCCAGCAGGAGGAGGAGACCCAATTTTATACCAACATTTATTT
>SlikokOtu107
CCTATCAACAACAATTTCTCATTCTGGAGCATCAGTTGATTTAGCAATCTTTTCTCTTCATTTAGCAGGAATTTCTTCAATTCTAGGAGCTGTAAATTTTATTACAACAATTATCAATATACGAACACCAAATATAAAATTTGATATAATACCTTTATTTGTATGATCTGTTTTAATTACAGCTATTCTACTTCTCTTATCTTTACCTGTTTTAGCAGGAGCTATTACAATATTATTAACTGATCGAAATTTAAATACTTCATTCTTTGACCCTGCAGGAGGAGGGGATCCAATTTTATATCAACATTTATTT
>SlikokOtu1535
CCTATCAACAACAATTTCTCATTCTGGAGCATCAGTTGATTTAGCAATCTTTTCTCTTCATTTAGCAGGAATTTCTTCAATTCTAGGAGCTGTAAATTTTATTACAACAATTATCAATATACGAACACCAAATATAAAATTTGATATAATACCTTTATTTGTATGATCTGTTTTAATTACAGCTATTCTACTTCTATTATCTTTACCTGTTTTAGCAGGAGCTATTACAATATTATTAACAGATCGTAATTTAAATACTTCTTTTTTCGACCCAGCTGGAGGGGGTGACCCAATTCTTTATCAACATTTATTT
>SlikokOtu2203
CTTATCTTCAGGAATTGCTCATGGAGGAGCATCAGTTGATTTAGCAATCTTTTCTCTTCATTTAGCAGGAATTTCTTCAATTCTAGGAGCTGTAAATTTTATTACAACAATTATCAATATACGAACACCAAATATAAAATTTGATATAATACCTTTATTTGTATGATCTGTTTTAATTACAGCTATTCTACTTCTATTATCTTTACCTGTTTTAGCAGGAGCTATTACAATATTATTAACTGATCGAAATTTAAATACTTCATTCTTTGACCCTGCAGGAGGAGGGGATCCAATTTTATATCAACATTTATTT
>SlikokOtu70
CCTATCAACAACAATTTCTCATTCTGGAGCATCAGTTGATTTAGCAATCTTTTCTCTTCATTTAGCAGGAATTTCTTCAATTCTAGGAGCTGTAAATTTTATTACAACAATTATCAATATACGAACACCAAATATAAAATTTGATATAATACCTTTATTTGTATGATCTGTTTTAATTACAGCTATTCTACTTCTATTATCTTTACCTGTTTTAGCAGGAGCTATTACAATATTATTAACTGATCGAAATTTAAATACTTCATTCTTTGACCCTGCAGGAGGAGGGGATCCAATTTTATATCAACATTTATTT
>SlikokOtu1031
CCTTTCATCAAATATTGCTCATGGAGGAGCTTCTGTTGATTTAGCCATTTTTTCTTTACATTTAGCAGGAATTTCATCAATTCTAGGTGCCGTAAACTTTATTACAACAATTATTAATATACGATCCCCAGGAATAAATTTTGATATAATGCCTTTATTTGTTTGATCTGTTTTAATTACAGCTATTTTATTACTTTTATCTTTACCAGTTTTAGCTGGAGCTATTACCATATTATTAACGGATCGAAATTTAAATACTTCTTTCTTTGACCCTGCAGGAGGAGGAGACCCTATTTTATACCAACATTTATTT
>SlikokOtu12
TCTTTCAACAACTATTTCTCATTCAGGAGCTTCAGTAGATTTAACAATTTTTTCTTTACATTTAGCAGGAATTTCATCAATTCTAGGTGCCGTAAACTTTATTACAACAATTATTAATATACGATCCCCAGGAATAAATTTTGATATAATGCCTTTATTTGTTTGATCTGTTTTAATTACAGCTATTTTATTACTTTTATCTTTACCAGTTTTAGCTGGAGCTATTACCATATTATTAACGGATCGAAATTTAAATACTTCTTTCTTTGACCCTGCAGGAGGAGGAGACCCTATTTTATATCAACATTTATTT
>SlikokOtu2237
TTATCTTCAGGAATTGCTCATGGAGGAGCATCAGTAGATCTAGCAATTTTTTCTTTACATTTAGCAGGAATTTCATCAATTCTAGGTGCCGTAAACTTTATTACAACAATTATTAATATACGATCCCCAGGAATAAATTTTGATATAATGCCTTTATTTGTTTGATCTGTTTTAATTACAGCTATTTTATTACTTTTATCTTTACCAGTTTTAGCTGGAGCTATTACCATATTATTAACGGATCGAAATTTAAATACTTCTTTCTTTGACCCTGCAGGAGGAGGAGACCCTATTTTATACCAACATTTATTT
>SlikokOtu332
TATCAACAACAATTTCTCATTCAGGAGCTTCTGTTGATTTAGCAATTTTTTCTCTTCATTTAGCAGGAATTTCTTCAATTTTAGGGGCTGTAAATTTTATTACAACTATTATTAACATACGAGCCCCCAATATAAAATTTGACATAATACCTTTATTTGTTTGATCTGTATTAATTACAGCTATTTTACTTTTATTATCATTACCAGTATTAGCTGGGGCTATTACAATATTACTAACTGATCGAAATTTAAATACATCATTTTTTGACCCAGCAGGGGGAGGGGATCCTATTTTATACCAACACTTATTT
>SlikokOtu810
ACTATCAACTACAATTTCCCACTCTGGCGGATCTGTAGATTTAGCCATTTTTTCTCTTCATTTAGCAGGGATTTCTTCAATTTTAGGGGCAGTAAATTTTATTACTACAATTATTAATATACGGTCTCCTGGAATAAATATAGATATAATGCCTTTATTTGTTTGATCTGTATTTATTACAGCTATTTTATTATTATTATCATTACCTGTATTAGCTGGAGCTATTACTATACTTCTTACAGATCGAAACTTAAATACCTCATTTTTTGACCCTGCTGGAGGAGGGGATCCTATTCTATATCAACATCTATTT
>SlikokOtu410
GCTATCTTCTGGAATCGCCCATGGAGGTGCCTCAGTTGACTTAGCAATTTTTAGACTTCATTTAGCCGGAGTATCTTCAATTTTAGGGGCCGTAAATTTTATTACTACTGTAATCAATATACGATCTACTGGAATTACTTTCGACCGAATACCTTTATTTGTATGATCAGTAGTAATTACAGCTCTTTTATTACTTTTATCTCTACCCGTATTAGCTGGAGCCATTACAATATTACTAACTGATCGAAATTTAAACACCTCATTCTTTGACCCAGCTGGAGGAGGAGACCCTATTCTTTATCAACATTTATTT
>SlikokOtu2250
TTTATCTTCAGGAATTGCACATGGAGGAGCTTCTGTAGATTTAGCAATTTTTAGACTTCATTTAGCAGGAGCTTCTTCAATTATAGGGGCTGTAAATTTTATTACAACCGTTATTAATATACGTTCAACAGGTATTACTTTTGATCGAATACCTTTATTTGTCTGATCTGTTGTTATTACTGCTATTCTTTTACTTCTTTCTCTTCCTGTTTTAGCAGGGGCTATTACTATACTTCTTACAGACCGAAATTTAAATACTTCTTTCTTCGACCCAGCAGGAGGAGGAGATCCAATTTTATATCAACATTTATTT
>SlikokOtu773
TTTATCTTCAGGAATTGCACATGGAGGAGCTTCTGTAGATTTAGCAATTTTTAGACTTCATTTAGCAGGAGCTTCTTCAATTATAGGGGCTGTAAATTTTATTACAACCGTTATTAATATACGTTCAACAGGTATTACTTTTGATCGAATACCTTTATTTGTCTGATCTGTTGTTATTACTGCTATTCTTTTACTTCTTTCTCTTCCTGTTTTAGCAGGGGCTATTACTATACTTCTTACAGACCGAAATTTAAATACTTCTTTCTTTGACCCAGCTGGAGGAGGAGATCCAATTTTATATCAACATTTATTT
>SlikokOtu1059
TTTATCATCTGGAATTGCGCATGGAGGGGCATCAGTAGATTTAGCAATTTTTAGTTTACACTTAGCTGGAGTTTCTTCTATTCTAGGGGCAGTAAATTTTATTACTACCGTTATTAACATACGATCAACTGGAATTACCTTCGACCGCATACCTTTATTTGTATGATCTGTAGTCATTACTGCTCTTTTACTATTACTTTCTTTACCTGTATTAGCTGGAGCTATTACAATATTATTAACAGATCGAAATCTAAATACATCATTTTTTGACCCAGCTGGAGGAGGAGATCCGATTCTTTACCAACACTTATTT
>SlikokOtu1242
TTTATCATCTGGAATTGCGCATGGAGGAGCATCAGTAGATTTAGCAATTTTTAGTTTACACTTAGCTGGAGTTTCTTCTATTCTAGGGGCAGTAAATTTTATTACTACCGTTATTAATATACGATCAACTGGAATTACCTTCGACCGCATACCTTTATTTGTATGATCTGTAGTCATTACTGCTCTTTTACTATTACTTTCTTTACCTGTATTAGCTGGAGCTATTACAATATTATTAACAGATCGAAACCTAAATACATCATTTTTTGACCCAGCTGGAGGGGGAGATCCGATTCTTTACCAACACTTATTT
>SlikokOtu192
TTTATCATCTGGAATTGCACATGGAGGAGCGTCAGTAGATTTAGCAATTTTTAGTTTACACTTAGCTGGAGTTTCTTCTATTCTAGGGGCAGTAAATTTTATTACTACCGTTATTAACATACGATCAACTGGAATTACCTTCGACCGCATACCTTTATTTGTATGATCTGTAGTCATTACTGCTCTTTTACTATTACTTTCTTTACCTGTATTAGCTGGAGCTATTACAATATTATTAACAGATCGAAATCTAAATACATCATTTTTTGACCCAGCTGGAGGGGGAGATCCGATTCTTTACCAACACTTATTT
>SlikokOtu2343
TTTATCATCTGGAATTGCACATGGGGGAGCATCAGTAGATTTAGCAATTTTTAGTTTACACTTAGCTGGAGTTTCTTCTATTCTAGGAGCAGTAAATTTTATTACTACCGTTATTAATATACGATCAACTGGAATCACCTTCGACCGCATACCTCTATTTGTATGATCTGTAGTCATTACTGCTCTTTTACTATTACTTTCTTTACCTGTATTAGCTGGAGCTATTACAATATTATTAACAGATCGAAATCTTAATACGTCATTTTTTGACCCGGCTGGAGGGGGAGATCCAATTCTTTACCAACACTTATTT
>SlikokOtu950
TTTATCATCTGGAATTGCGCATGGAGGAGCATCAGTAGATTTAGCAATTTTTAGTTTACACTTAGCTGGAGTTTCTTCTATTCTAGGGGCAGTAAATTTTATTACTACCGTTATTAATATACGATCAACTGGAATTACCTTCGACCGCATACCTTTATTTGTATGATCTGTAGTCATTACTGCTCTTTTACTATTACTTTCTTTACCTGTATTAGCTGGAGCTATTACAATATTATTAACAGATCGAAATCTAAATACATCATTTTTTGACCCAGCTGGAGGGGGAGATCCGATTCTTTACCAACACTTATTT
>SlikokOtu996
TTTATCATCTGGGATTGCGCATGGGGGGGCATCAGTAGATTTAGCAATTTTTAGTTTACATTTAGCTGGAGTTTCTTCTATTCTAGGGGCAGTAAATTTTATTACTACCGTTATTAACATACGATCAACTGGAATCACCTTCGACCGCATACCTTTATTTGTATGATCTGTAGTCATTACTGCTCTTTTACTACTACTTTCTTTACCTGTATTAGCTGGAGCTATTACAATATTATTAACAGATCGAAATCTAAATACATCATTTTTTGACCCGGCTGGAGGGGGAGATCCGATTCTTTACCAACACTTATTT
>SlikokOtu989
ACTATCTTCAGGAATTGCTCATGGAGGAGCTTCTGTAGATTTAGCTATTTTTAGTTTACATCTTGCAGGAATTTCTTCAATTTTAGGAGCTGTAAATTTTATTACAACAGTAATTAATATACGATCTACAGGTATTACATTTGATCGTATACCATTATTTGTTTGATCTGTCGCAATTACAGCTCTTTTATTACTTTTATCTCTTCCAGTATTAGCAGGAGCTATTACTATACTTTTAACAGATCGTAATTTAAATACTTCATTTTTTGATCCTGCTGGAGGAGGTGATCCTATTTTATATCAACATTTATTT
>SlikokOtu1481
CCTATCTTCTGGAATTGCTCATGGAGGAGCATCAGTTGATTTAGCAATTTTTAGATTACATTTAGCCGGGGTTTCTTCTATTTTAGGGGCTGTAAATTTCATTACTACAGTTATTAATATACGATCTACAGGAATTACTTTTGATCGAATACCGCTATTTGTTTGATCTGTAGTAATTACAGCTCTTTTATTGCTTTTATCTTTACCTGTATTAGCGGGAGCTATTACTATATTACTAACTGATCGAAATTTAAATACATCATTTTTCGACCCTGCTGGCGGAGGGGATCCAATTCTGTACCAACATTTATTC
>SlikokOtu229
CCTATCTTCTGGGATTGCTCATGGAGGGGCATCGGTTGATTTAGCAATTTTTAGATTACATTTAGCCGGGGTTTCTTCTATTTTAGGGGCTGTAAATTTCATTACCACAGTTATTAATATACGATCTACAGGAATTACTTTTGATCGAATACCACTATTTGTTTGATCTGTAGTAATTACAGCTCTTTTATTGCTTTTATCTTTACCTGTATTAGCAGGAGCTATTACTATATTACTAACGGATCGAAATTTAAATACATCATTTTTCGACCCTGCTGGCGGAGGGGATCCAATTCTATACCAACATTTATTC
>SlikokOtu13
GCTATCTTCTAGAATTGCCCATTCAGGAGCTTCTGTAGATTTAGCGATTTTTTCTTTACATTTGGCAGGAATTTCTTCTATTTTAGGAGCCGTAAATTTTATTACAACAGTTATTAATATACGATCAACAGGAATTTCATTTGATCGAATGCCTTTATTTGTTTGATCTGTTGTAATTACAGCTATTTTATTACTTCTATCATTACCAGTCTTAGCCGGAGCTATTACTATATTATTAACTGATCGAAATTTAAATACATCCTTTTTTGATCCTGCCGGAGGAGGAGACCCAATCCTTTATCAACATCTATTT
>SlikokOtu1572
CCTATCTTCTAATATCGCCCACGGAGGGGCATCAGTTGATTTAGCAATTTTTTCTCTTCATCTTGCAGGTATTTCTTCAATTTTAGGAGCTGTAAATTTTATTACAACAGTTATTAATATACGATCAACAGGAATTTCATTTGATCGAATGCCTTTATTTGTTTGATCTGTTGTAATTACAGCTATTTTATTACTTCTATCATTACCAGTCTTAGCCGGAGCTATTACTATATTATTAACTGATCGAAATTTAAATACATCCTTTTTTGATCCTGCCGGAGGAGGAGACCCAATCCTTTATCAACATCTATTT
>SlikokOtu2072
CCTATCTTCTAATATCGCCCACGGAGGGGCATCAGTTGATTTAGCAATTTTTTCTCTTCATCTTGCAGGTATTTCTTCAATTTTAGGAGCTGTAAATTTTATTACAACAGTAATTAATATACGATCAACAGGAATTTCATTTGATCGAATGCCTTTATTTGTTTGATCTGTTGTAATTACAGCTATTTTATTACTTCTATCATTACCAGTCTTAGCCGGAGCTATTACTATATTATTAACTGATCGAAATTTAAATACATCCTTTTTTGATCCTGCCGGAGGAGGAGACCCAATCCTTTATCAACATCTATTT
>SlikokOtu185
CTTATCTGCAAGAATTGCTCATGCAGGAGCTTCAGTTGATTTAGCTATTTTTTCTTTACATTTAGCAGGAGTTTCTTCTATTTTAGGAGCTGTAAATTTTATTACTACAGTAATTAATATGCGATCTACAGGTATTACATTTGATCGTATACCTTTATTTGTTTGAGCAGTTATAATTACAGCAGTATTACTACTTTTATCTCTTCCTGTATTAGCAGGAGCTATTACTATATTACTTACAGATCGAAATTTTAATACATCTTTTTTCGATCCTGCTGGAGGAGGAGACCCAATTTTATACCAACATTTATTT
>SlikokOtu1641
CTTATCTTCAGGAATTGCTCATGGAGGAGCATCAGTAGATCTAGCAATTTTTTCTCTTCACTTAGCTGGGATTTCTTCAATTTTAGGAGCCGTAAATTTTATTACAACAGTAATTAATATACGATCTACAGGAATCACCTTTGATCGTATGCCACTATTTGTGTGAGCTGTTGTAATCACTGCTATTTTACTTCTTCTATCTCTCCCAGTCCTTGCTGGAGCAATTACAATACTATTAACAGATCGAAATTTTAATACTTCCTTTTTTGACCCGGCAGGAGGGGGAGACCCAATTTTATACCAACACTTATTT
>SlikokOtu1934
TCTATCTGCAGGAATTGCTCATGCCGGAGCTTCTGTAGATCTTGCAATTTTTTCTCTTCACTTAGCTGGGATTTCTTCAATTTTAGGAGCCGTAAATTTTATTACAACAGTAATTAATATACGATCTACAGGAATCACCTTTGATCGTATGCCACTATTTGTGTGAGCTGTTGTAATCACTGCTATTTTACTTCTTCTATCTCTCCCAGTCCTTGCTGGAGCAATTACAATACTATTAACAGATCGAAATTTTAATACTTCCTGTTGTGACCCGGCAGGAGGGGGAGACCCAATGGTATACCAACACTGATGT
>SlikokOtu26
TCTATCTGCAGGAATTGCTCATGCCGGAGCTTCTGTAGATCTTGCAATTTTTTCTCTTCACTTAGCTGGGATTTCTTCAATTTTAGGAGCCGTAAATTTTATTACAACAGTAATTAATATACGATCTACAGGAATCACCTTTGATCGTATGCCACTATTTGTGTGAGCTGTTGTAATCACTGCTATTTTACTTCTTCTATCTCTCCCAGTCCTTGCTGGAGCAATTACAATACTATTAACAGATCGAAATTTTAATACTTCCTTTTTTGACCCGGCAGGAGGGGGAGACCCAATTTTATACCAACACTTATTT
>SlikokOtu1973
TCTATCATCTGGAATTGCTCATGCTGGTGCTTCTGTTGATCTAGCTATTTTTTCTCTACATTTAGCAGGAATTTCTTCAATTCTAGGAGCAGTAAATTTTATTACTACTGTAATTAATATACGAGCTACAGGTATTACTTTTGACCGAATACCTTTATTTGTTTGATCTGTAGTAATTACAGCTATTCTTCTTCTTTTATCATTACCAGTTCTTGCTGGAGCAATTACTATATTATTAACAGATCGAAATCTTAATACTTCTTTCTTTGACCCAGCGGGAGGGGGAGATCCTATTCTATACCAACATTTATTT
>SlikokOtu1390
CTTATCCTCAAGTATTGCTCACGCCGGAGCTTCTGTTGATTTGGCTATTTTTTCTCTTCATTTAGCTGGTATCTCTTCTATTTTAGGAGCAGTAAATTTTATTACTACTGTAATTAATATGCGATCAACAGGAATTACTTTTGATCGAATACCTTTATTTGTTTGATCTGTTGTTATTACAGCTATTTTACTTCTTTTGTCTTTACCTGTTTTAGCTGGAGCTATTACCATACTTTTAACAGATCGAAATTTAAACACCTCATTTTTTGACCCTGCAGGAGGGGGGGACCCAATTTTATATCAACATTTATTC
>SlikokOtu1461
CTTATCCTCAAGTATTGCTCACGCCGGAGCTTCTGTTGATTTGGCTATTTTTTCTCTTCATTTAGCTGGTATCTCTTCTATTTTAGGAGCAGTAAATTTTATTACTACTGTAATTAATATGCGATCAACAGGAATTACTTTTGATCGAATACCTTTATTTGTTTGATCTGTTGTTATTACAGCTATTTTACTTCTTTTGTCTTTACCTGTTTTAGCTGGAGCTATTACAATACTACTAACAGATCGAAACTTAAACACCTCATTTTTTGACCCTGCAGGAGGGGGGGACCCAATTTTATATCAACATTTATTC
>SlikokOtu1753
CTTATCCTCAAGTATTGCTCACGCCGGAGCTTCTGTTGATTTGGCTATTTTTTCTCTTCATTTAGCTGGTATCTCTTCTATTTTAGGAGCAGTAAATTTTATTACTACTGTAATTAATATGCGATCAACAGGAATTACTTTTGATCGAATACCTTTATTTGTTTGATCTGTTGTTATTACAGCTATTTTACTTCTTTTGTCTTTACCTGTTTTAGCTGGAGCTATTACCATACTTTTAACAGATCGAAATTTAAATACATCATTCTTTGACCCCGCAGGTGGAGGTGATCCAATCTTATACCAACATTTATTT
>SlikokOtu1787
CTTATCCTCAAGTATTGCTCACGCCGGAGCTTCTGTTGATTTGGCTATTTTTTCTCTTCATTTAGCTGGTATCTCTTCTATTTTAGGAGCAGTAAATTTTATTACTACTGTAATTAATATGCGATCAACAGGAATTACTTTTGATCGAATACCTTTATTTGTTTGATCTGTTGTTATTACAGCTATTTTACTTCTTTTGTCTTTACCTGTTTTAGCTGGAGCTATTACCATACTTTTAACAGATCGAAATTTAAATACATCATTCTTTGACCCTGCAGGAGGGGGGGACCCAATTTTATATCAACATTTATTC
>SlikokOtu1996
CTTATCCTCAAGTATTGCTCACGCCGGAGCTTCTGTTGATTTGGCTATTTTTTCTCTTCATTTAGCTGGTATCTCTTCTATTTTAGGAGCAGTAAATTTTATTACTACTGTAATTAATATGCGATCAACAGGAATTACTTTTGATCGAATACCTTTATTTGTTTGATCTGTTGTTATTACAGCTATTTTACTTCTTTTGTCTTTACCTGTTTTAGCTGGAGCTATTACCATACTTTTAACAGATCGAAATTTAAATACATCATTCTTTGACCCTGCAGGAGGAGGAGACCCTATTTTATATCAACATTTATTT
>SlikokOtu1997
CTTATCCTCAAGTATTGCTCACGCCGGAGCTTCTGTTGATTTGGCTATTTTTTCTCTTCATTTAGCTGGTATCTCTTCTATTTTAGGAGCAGTAAATTTTATTACTACTGTAATTAATATGCGATCAACAGGAATTACTTTTGATCGAATACCTTTATTTGTTTGATCTGTTGTTATTACAGCTATTTTACTTCTTTTGTCTTTACCAGTTTTAGCTGGAGCTATTACCATATTATTAACGGATCGAAATTTAAATACTTCTTTCTTTGACCCTGCAGGAGGAGGAGACCCTATTTTATATCAACATTTATTT
>SlikokOtu2303
CTTATCCTCAAGTATTGCTCACGCCGGAGCTTCTGTTGATTTGGCTATTTTTTCTCTTCATTTAGCTGGTATCTCTTCTATTTTAGGAGCAGTAAATTTTATTACTACTGTAATTAATATGCGATCAACAGGAATTACTTTTGATCGAATACCTTTATTTGTTTGATCTGTTGTTATTACAGCTATTTTACTTCTTTTGTCTTTACCTGTTTTAGCCGGTGCTATTACTATATTATTAACAGACCGAAATTTAAATACATCTTTTTTTGACCCAGCGGGAGGAGGAGACCCTATTTTATACCAACACTTATTT
>SlikokOtu2305
CTTATCCTCAAGTATTGCTCACGCCGGAGCTTCTGTTGATTTGGCTATTTTTTCTCTTCATTTAGCTGGTATCTCTTCTATTTTAGGAGCAGTAAATTTTATTACTACTGTAATTAATATGCGATCAACAGGAATTACTTTTGATCGAATACCTTTATTTGTTTGATCTGTTGTTATTACAGCTATTTTACTTCTTTTGTCTTTACCTGTTTTAGCTGGAGCTATTACCATACTTTTAACAGATCGAAATTTAAATACTTCTTTTTTCGACCCAGCTGGAGGTGGTGACCCAATTCTTTATCAACATTTATTT
>SlikokOtu2307
CTTATCCTCAAGTATTGCTCACGCCGGAGCTTCTGTTGATTTGGCTATTTTTTCTCTTCATTTAGCTGGTATCTCTTCTATTTTAGGAGCAGTAAATTTTATTACTACTGTAATTAATATGCGATCAACAGGAATTACTTTTGATCGAATACCTTTATTTGTTTGATCTGTTTTAATTACAGCTATTTTATTACTTTTATCTTTACCAGTTTTAGCTGGAGCTATTACCATATTATTAACGGATCGAAATTTAAATACTTCTTTCTTTGACCCTGCAGGAGGAGGAGACCCTATTTTATATCAACATTTATTT
>SlikokOtu80
TTATCCTCAAGTATTGCTCACGCCGGAGCTTCTGTTGATTTGGCTATTTTTTCTCTTCATTTAGCTGGTATCTCTTCTATTTTAGGAGCAGTAAATTTTATTACTACTGTAATTAATATGCGATCAACAGGAATTACTTTTGATCGAATACCTTTATTTGTTTGATCTGTTGTTATTACAGCTATTTTACTTCTTTTGTCTTTACCTGTTTTAGCTGGAGCTATTACCATACTTTTAACAGATCGAAATTTAAATACATCATTCTTTGATCCTGCTGGTGGAGGAGACCCTATTCTCTATCAACATTTATTT
>SlikokOtu69
TCTATCAGCAGGAATTGCTCATGCAGGGGCTTCTGTTGATTTAGCCATTTTTTCCCTTCATTTAGCTGGGATCTCATCAATTTTAGGAGCAGTAAATTTTATTACAACAGTAATTAATATACGATCATCTGGAATTACTTTTGACCGAATACCCTTATTTGTTTGAGCTGTAGTAATTACAGCAGTTCTTTTACTTTTATCACTGCCTGTTTTAGCGGGAGCTATTACAATACTACTAACAGATCGAAACTTAAACACCTCATTTTTTGACCCTGCAGGAGGGGGGGACCCAATTTTATATCAACATTTATTC
>SlikokOtu1187
CTTATCCTCAAGTATTGCTCACGCCGGAGCTTCTGTTGATTTGGCTATTTTTTCTCTTCATTTAGCTGGTATCTCTTCTATTTTAGGAGCAGTAAATTTTATTACTACTGTAATTAATATGCGATCAACAGGAATTACTTTTGATCGAATACCTTTATTTGTTTGAGCTGTAGTAATTACAGCAGTTCTTTTACTTTTATCACTGCCTGTTTTAGCGGGAGCTATTACAATACTACTAACAGATCGAAACTTAAACACCTCATTTTTTGACCCTGCAGGAGGGGGGGACCCAATTTTATATCAACATTTATTC
>SlikokOtu1460
CTTATCCTCAAGTATTGCTCACGCCGGAGCTTCTGTTGATTTGGCTATTTTTTCTCTTCATTTAGCTGGTATCTCTTCTATTTTAGGAGCAGTAAATTTTATTACTACTGTAATTAATATGCGATCAACAGGAATTACTTTTGACCGAATACCCTTATTTGTTTGAGCTGTAGTAATTACAGCAGTTCTTTTACTTTTATCACTGCCTGTTTTAGCGGGAGCTATTACAATACTACTAACAGATCGAAACTTAAACACCTCATTTTTTGACCCTGCAGGAGGGGGGGACCCAATTTTATATCAACATTTATTC
>SlikokOtu1547
CTTATCCTCAAGTATTGCTCACGCCGGAGCTTCTGTTGATTTGGCTATTTTTTCTCTTCATTTAGCTGGTATCTCTTCTATTTTAGGAGCAGTAAATTTTATTACTACTGTAATTAATATGCGATCAACAGGAATTACTTTTGACCGAATACCTTTATTTGTTTGATCTGTTGTTATTACCGCCTTACTACTTTTATTATCACTGCCAGTTTTAGCCGGTGCTATTACTATATTATTAACAGACCGAAATTTAAATACATCTTTTTTTGACCCAGCGGGAGGAGGAGACCCTATTTTATACCAACACTTATTT
>SlikokOtu1994
CTTATCCTCAAGTATTGCTCACGCCGGAGCTTCTGTTGATTTGGCTATTTTTTCTCTTCATTTAGCTGGTATCTCTTCTATTTTAGGAGCAGTAAATTTTATTACTACTGTAATTAATATACGATCCCCAGGAATAAATTTTGATATAATGCCTTTATTTGTTTGATCTGTTTTAATTACAGCTATTTTATTACTTTTATCTTTACCAGTTTTAGCTGGAGCTATTACCATATTATTAACGGATCGAAATTTAAATACTTCTTTCTTTGACCCTGCAGGAGGAGGAGACCCTATTTTATATCAACATTTATTT
>SlikokOtu1995
CTTATCCTCAAGTATTGCTCATGCAGGGGCTTCTGTTGATTTAGCCATTTTTTCCCTTCATTTAGCTGGGATCTCATCAATTTTAGGAGCAGTAAATTTTATTACAACAGTAATTAATATACGATCATCTGGAATTACTTTTGACCGAATACCCTTATTTGTTTGAGCTGTAGTAATTACAGCAGTTCTTTTACTTTTATCACTGCCTGTTTTAGCGGGAGCTATTACAATACTACTAACAGATCGAAACTTAAACACCTCATTTTTTGACCCTGCAGGAGGGGGGGACCCAATTTTATATCAACATTTATTC
>SlikokOtu2304
CTTATCCTCAAGTATTGCTCACGCCGGAGCTTCTGTTGATTTGGCTATTTTTTCTCTTCATTTAGCTGGTATCTCTTCTATTTTAGGAGCAGTAAATTTTATTACTACTGTAATTAATATGCGATCAACAGGAATTACTTTTGATCGAATACCTTTATTTGTTTGATCTGTAGTAATTACAGCAGTTCTTTTACTTTTATCACTGCCTGTTTTAGCGGGAGCTATTACAATACTACTAACAGATCGAAACTTAAACACCTCATTTTTTGACCCTGCAGGAGGGGGGGACCCAATTTTATATCAACATTTATTC
>SlikokOtu2306
CTTATCCTCAAGTATTGCTCACGCCGGAGCTTCTGTTGATTTGGCTATTTTTTCTCTTCATTTAGCTGGTATCTCTTCTATTTTAGGAGCAGTAAATTTTATTACTACTGTAATTAATATGCGATCAACAGGAATTACTTTTGATCGAATACCCTTATTTGTTTGAGCTGTAGTAATTACAGCAGTTCTTTTACTTTTATCACTGCCTGTTTTAGCGGGAGCTATTACAATACTACTAACAGATCGAAACTTAAACACCTCATTTTTTGACCCTGCAGGAGGGGGGGACCCAATTTTATATCAACATTTATTC
>SlikokOtu350
TCTTTCAGCTGGTATTGCTCATGCAGGAGCTTCTGTAGATTTAGCCATTTTTTCATTACACTTAGCAGGTATTTCTTCTATTTTAGGAGCAGTAAATTTTATTACAACTGTAATTAATATGCGATCTGCTGGAATTACTTTTGACCGAATACCTTTATTTGTATGATCAGTTGTTATTACAGCAGTATTACTTTTATTATCATTACCTGTACTAGCAGGAGCTATTACTATATTATTAACAGATCGAAATTTAAATACTTCATTTTTTGATCCCGCTGGAGGTGGAGATCCTATTTTATACCAACATTTATTT
>SlikokOtu239
TTTATCATCAAATATAGCTCATGGAGGAGCTTCTGTAGATTTAGCTATCTTTTCATTACATTTAGCTGGAATTTCTTCTATTTTAGGAGCAGTAAATTTTATTACAACTGTAATTAATATACGATCAAGAGGAATTACATTTGATCGAATACCTTTATTTGTTTGATCAGTAGCTATTACAGCTTTATTATTATTGTTATCCTTACCAGTATTAGCTGGTGCTATTACAATATTATTAACAGATCGAAACTTAAACACATCTTTTTTTGACCCAGCTGGAGGAGGAGACCCAATTTTATACCAACATTTATTT
>SlikokOtu1029
CTTTCTGTAGACTTAGCTATTTTTTCATTACATTTAGCTGGAATTTCTTCTATTTTAGGAGCTGTAAATTTTATTACTACTGTAATTAATATACGATCAACAGGAATTACCTTTGACCGAATACCATTATTTGTATGATCTGTAGCTATCACAGCTTTATTACTATTATTATCATTACCAGTATTAGTCGGAGCTATTACAATACTATTAACAGATCGAAATTTAAACACCTCTTTTTTGATCCTGCAGGAGGAGGAGACCCAATTTTATACCAACACTTATTT
>SlikokOtu1104
ATTATCTTCTAATATCGCTCATGGAGGAGCTTCTGTAGACTTAGCTATTTTTTCATTACATTTAGCTGGAATTTCTTCTATTTTAGGAGCTGTAAATTTTATTACTACTGTAATTAATATACGATCAACAGGAATTACCTTTGACCGAATTCCATTATTTGTATGATCTGTAGCTATCACAGCTTTATTACTATTATTGTCATTACCAGTATTAGCCGGAGCTATTACAGTATTATTAACAGATCGAAATTTAAATACCTCTTTTTTTGATCCTGCAGGAGGAGGAGACCCAATTTTATACCAACATTTATTT
>SlikokOtu1323
ATTATCTTCTAATATCGCTCATGGAGGAGCTTCTGTAGACTTAGCTATTTTTTCATTACATTTAGCTGGAATTTCTTCTATTTTAGAAGCTGTAAATTTTATTACTACTGTAATTAATATACGATCAACAGGAATTACCTTTGATCGAATACCATTATTTGTGTGATCTGTAGCTATCACAGCTTTATTACTATTATTATCATTACCAGTATTAGCCGGAGCTATTACAATATTATTAACAGATCGAAATTTAAATACCTCATTTTTTGACCCTGCAGGAGGAGGAGACCCAATTTTATACCAACACTTATTT
>SlikokOtu1324
ATTATCTTCTAATATCGCTCATGGAGGAGCTTCTGTAGACTTAGCTATTTTTTCATTACATTTAGCTGGAATTTCTTCTATTTTAGGAGCTGTAAATTTTATTACTACTGTAATTAATATACGATCAACAGGAATTACCTTTGACCGAATACCATTATTTGTATGATCTGTAGCTATCACAGCTTTATTACTATTATAATCATTACCAGTATTAGCCGGAGCTATTACAATATTATTAACAGATCGAAATTTAAATACCTCTTTTTTTGATCCTGCAGGAGGAGGAGACCCAATTTTATACCAACATTTATTT
>SlikokOtu1381
ATTATCTTCTAATATCGCTCATGGGGGAGCTTCTGTAGACTTAGCTATTTTTTCATTACATTTAGCTGGAATTTCTTCTATTTTAGGAGCTGTAAATTTTATTACTACTGTAATTAATATACGATCAACAGGAATAACCTTTGACCGAATACCATTATTTGTATGATCTGTAGCTATCACAGCTTTATTACTATTATTATCATTACCAGTATTAGCCGGAGCTATTACAATATTATTAACAGATCGAAATTTAAATACCTCTTGTTTTGATCCTGCAGGAGGAGGAGACCCAATTTTATACCAACATTTATTT
>SlikokOtu1437
ATTATCTTCTAATATCGCTCATGGAGGAGCTTCTGTAGACTTAGCCATTTTTTCATTACATTTAGCTGGAATTTCTTCCATTTTAGGAGCTGTAAATTTTATTACTACTGTAATTAATATACGATCAACAGGAATTACCTTTGACCGAATATCATTATTTGTGTGATCTGTAGCTATCACAGCTTTATTACTATTATTATCATTACCAGTATTAGCCGGAGCTATTACAATATTACTAACAGATCGAAATTTAAATACCTCTTTTTTTGACCCTGCAGGAGGAGGAGACCCAATTTTGTACCAACATTTATTT
>SlikokOtu1438
ATTATCTTCTAATATCGCTCATGGAGGAGCTTCTGTAGACTTAACCATTTTTTCATTACATTTAGCTGGAATTTCTTCTATTTTAGGAGCTGTAAATTTTATTACTACTGTAATTAATATACGATCAACAGGAATTACCTTTGACCGAATACCATTATTTGTGTGATCTGTAGCTATCACAGCTTTATTACTATTATTATCATTACCAGTATTAGCCGGAGCTATTACAATATTATTAACAGATCGAAATTTAAATACCTCATTTTTTGACCCTGCAGGAGGAGGAGACCCAATTTTATACCAACATTTATTT
>SlikokOtu1449
ATTATCGTCTAATATCGCTCATGGAGGAGCTTCTGTAGACTTAGCTATTTTTTCATTACATTTAGCTGGAATTTCTTCTATTTTAGGAGCTGTAAATTTTATTACTACTGTAATTAATATACGATCAACAGGAATTACCTTTGACCGAATTCCATTATTTGTATGATCTGTAGCTATCACAGCTTTATTACTATTATTGTCATTACCAGTATTAGCCGGAGCTATTACAGTATTATTAACAGATCGAAATTTAAATACCTCTTTTTTTGATCCTGCAGGAGGAGGAGACCCAATTTTATACCAACATTTATTT
>SlikokOtu1512
TTTATCTTCTAATATCGCTCATGGAGCAGCTTCTGTAGCCTTAGCTATTTTTTCATCACACTTAGCTGGAATTTCCTCTATTTTAGGAGCTGTAAATTTCATTACTACTGTAATTAATATACGATCAACAGGAATTACTTTTGACCGAATACCATTATTTGTATGATCTGTAGCTTTCACAGCTTTATTATTGCTGTTATCATTGCCAGTATTTGCCGGAGCTATACAATATTATTAACAGATCGAAATTTAAATACTTCTTTTTTTGATCCTCCAGGAGGGGGAGACCCAATTTTATACCAACATTTATTT
>SlikokOtu1513
ATTATCTTCTAATATCGCTCATGGAGGAGCTTCTGTAGACTTAGCCATTTTTTCATTACATTTAGCTGGAATTTCTTCTATTTTAGGAGCTGTAAATTTTATTACTACTGTAATTAATATACGATCAACAGGAATTACCTTTGACCGAATACCATTATTTGTATGATCTGTAGCTATCACAGCTTTATTACTATTATTATCATTACCAGTATTAGCCGGAGCTATTACAATATTATTAACAGATCGAAATTTAAATACCTCTTTTTTTGATCCTGCAGGAGGAGGAGACCCAATTTTATACCAACATTTATTT
>SlikokOtu1514
TTCATCTTCTAATATCGCTCATGGAGGAGCTTCTGTAGTCTTAGCTATTTTTTCATTACACTTAGCTGGAATTTCCTCTATTTTAGGAGCTGTAAATTTCATTACTACTGTAATTAATATACGATCAACAGGAATTACTATTATTTGTGTGATCTGTAGCAATCACAGCTTTATTATTGTTGTTATCATTACCAGTATTAGCCGGAGCTATTACAATATTATTAACAGATCGAAATTTAAATACTTCTTTTTTTGATCCTGCAGGAGGAGGAGACCCAATTTTATACCAACATTTATTT
>SlikokOtu1515
TTCATCTTCTAATATCGCTCATGGAGGAGCTTCTGTAGTCTTAGCTATTTTTTCATTACACTTAGCTGGAATTTCCTCTATTTTAGGAGCTGTAAATTTCATTACTACTGTAATTAATATACGATCAACAGGAATTACTATTATTTGTGTGATCTGTAGCAATCACAGCTTTATTATTGTTGTTATCATTACCAGTATTAGCCGGAGCTATTACAATATTATTAACAGATCGAAATTTAAATACTTCTTTTTTTGCTCCTGCAGGAGGAGGAAACCCAATTTTATACCAACATTTATTT
>SlikokOtu1629
GTTATCTTCTAATATCGCTCTTGGAGGAGCTTCTGTAGACTTAGCCATTTTTTCATTACAGTTAGCTGGAATTTCTTCTATTTTAGGAGCTGTAAATTTTATTACTACTGTAATTAATATACGATCAACAGGAATTACCTTTGACCGAATACCATTATTTGTATGATCTGTGGCTATCACAGCTTTGTTACTATTATTATCATTACCAGTATTAGCCGGAGCTATTACAATATTATTAACAGATCGAAATTTAAATACCTCTTTTTTTGACCCTGCAGGAGGAGGAGACCCAATTTTATACCAACATTTATTT
>SlikokOtu1630
ATTATCTTCTAATATCGCTCATGGAGGAGCTTCTGTAGACTTAGCCATTTTTTCATTACATTTAGCTGGAATTTCTTCTATTTTAGGAGCTGTAAATTTTATTACTACTGTAATTAATATACGATCAACAGGAATTACCTTTGACCGAATACCATTATTTGTGTGATCTGTAGCTATCACAGCTTTATTACTATTATTATCATTACCAGTATTAGCCGGAGCTATTACAATATTATTAACAGATCGAAATTTAAATACCTCTTTTTTTGACCCTGCAGGAGGAGGAGACGCAATTTTATACCAACATTTATTT
>SlikokOtu1756
ATTATCTTCTAATATCGCTCATGGAGGAGTTTCTGTAGACTTAGCTATTTTTTCATTACATTTAGCTGGAATTTCTTCTATTTTAGGAGCTGTAAATTTTATTACTACTGTAATTAATATGCGATCAACAGGAATTACCTTTGACCGAATACCATTATTTGTATGATCTGTAGCTATCACAGCTTTATTACTATTATTATCATTACCAGTATTAGCCGGAGCTATTACAATATTATTAACAGATCGAAATTTAAATACCTCTTTTTTTGATCCTGCAGGAGGAGGAGACCCAATTTTATACCAACATTTATTT
>SlikokOtu1757
CTTTCTGTAGACTTAGCTATTTTTTCATTACATTTAGCTGGAATTTCTTCCATTTCAGGAGCTGTAAATTTTATTACTGCTGTAATTAATATACGATCAACAGGAATTACCTTTGACCGAATACCATTATTTGTATGATCTGTAGCTATCACAGCTTTATTACTATTATTATCATTACCAGTATTAGCCAGAGCTATTACAATACTATTAACACATCGAAATTTAAACACCTCTTTTTTGACCCTGCAGGAGGAGGAGACCCAATTTTATACCAACATTTATTT
>SlikokOtu1767
ATTATCTTCTAATATCGCTCATGGAGGAGCTTCTGTAGACTTAGCTATTTTTTCATTACATTTAGCTGGAATTTCTTCTATTTTAGGAGCTGTAAATTTTATTACTACTGTAATTAATATACGATCAACATTAATTACCTTTGATCGAATACCATTATTTGTGTGATCTGTAGCTATCACAGCTTTATTACTATTATTATCATTACCAGTATTAGCCGGAGCTATTACAATATTATTAACAGATCGAAATTTAAATACCTCATTTTTTGACCCTGCAGGAGGAGGAGACCCAATTTTATACCAACACTTATTT
>SlikokOtu1935
CTTTCTGTAGACTTAGCTATTTTTTCATTACATTTAGCTGGAATTTCTTCCATTTCAGGAGCTGTAAATTTTATTACTGCTGTAATTAATATACGATCAACAGGAATTACCTTTGACCGAATACCATTATTTGTATGATCTGTAGCTATCACAGCTTTATTACTATTATTATCATTACCAGTATTAGCCAGAGCTATTACAATACTATTAACACATCGAAATTTAAACACCTCTTTTTTGACCCTGCAGGAGGAGGAGACCCAATTTTATACCAACACTTATTT
>SlikokOtu2238
ATTATCTTCTAATATCGCTCATGGAGGAGCTTCTATAGACTTAGCTATTTTTTCATTACATTTAGCTGGAATTTCTTCTATTTTAGGAGCTGTAAATTTTATTACTACTGTAATTAATATGCGATCAACAGGAATTACCTTTGACCGAATACCATTATTTGTATGATCTGTAGCTATCACAGCTTTATTACTATTATTATCATTACCAGTATTAGCCGGAGCTATTACAATATTATTAACAGATCGAAATTTAAATACCTCTTTTTTTGATCCTGCAGGAGGAGGAGACCCAATTTTATACCAACATTTATTT
>SlikokOtu2241
ATTATCTTCTAATATCGCTCATGGAGGAGCTTCTGTAGACTTAGCCATTTTTTCATAACATTTAGCTGGAATTTCTTCTATTTTAGGAGCTGTAAATTTTATTACTACTGTAATTAATATACGATCAACAGGAATTACCTTTGACCGAATACCATTATTTGTGTGATCTGTAGCTATCACAGCTTTATTACTATTATTATCATTACCAGTATTAGCCGGAGCTATTACAATATTATTAACAGATCGAAATTTAAATACCTCTTTTTTTGACCCTGCAGGAGGAGGAGACGCAATTTTATACCAACATTTATTT
>SlikokOtu53
GTTATCTTCTAATATCGCTCATGGAGGAGCTTCTGTAGACTTAGCTATTTTTTCATTACATTTAGCTGGAATTTCTTCTATTTTAGGAGCTGTAAATTTTATTACTACTGTAATTAATATACGATCAACAGGAATTACCTTTGACCGAATACCATTATTTGTATGATCTGTAGCTATCACAGCTTTGTTACTATTATTATCATTACCAGTATTAGCCGGAGCTATTACAATATTATTAACAGATCGAAATTTAAATACCTCTTTTTTTGACCCTGCAGGAGGAGGAGACCCAATTTTATATCAACATTTATTT
>SlikokOtu772
TTTATCTTCTAACATTGCTCATGGCGGAGCTTCTGTAGACTTGGCTATTTTTTCATTACATTTCGCTGGAATTTCTTCTATTTTAGGAGCTGTAAATTTTATTACTACTGTAATCAATATACGATCAACAGGAATTACTTTTGACCGAATACCATTGTTTGTGTGATCTGTAGCTATGACAGCTTTGTTATTACTATTATCATTACCAGTATTAGCCGGAGCTATTGCAATATTATTAACAGATCGAAATTTAAATACCTCTTTTTTTGATCCTGCAGGAGGAGGAGACCCAATTTTATACCAACATTTATTT
>SlikokOtu858
ATTATCTTCTAATATCGCTCATGGAGGAGCTTCTGTAGACTTAGCCATTTTTTCATTACATTTAGCTGGAATTTCTTCCATTTTAGGAGCTGTAAATTTTATTACTACTGTAATTAATATACGATCAACAGGAATTACCTTTGACCGAATACCATTATTTGTGTGATCTGTAGCTATCACAGCTTTATTACTATTATTATCATTACCAGTATTAGCCGGAGCTATTACAATATTACTAACAGATCGAAATTTAAATACCTCATTTTTTGACCCTGCAGGAGGAGGAGACCCAATTTTATACCAACATTTATTT
>SlikokOtu874
ATTATCTTCTAATATCGCTCATGGAGGAGCTTCTGTAGACTTAGCTATTTTTTCATTACATTTAGCTGGAATTTCTTCTATTTTAGGAGCTGTAAATTTTATTACTACTGTAATTAATATACGATCAACAGGAATTACCTTTGACCGAATACCATTATTTGTATGATCTGTAGCTATCACAGCTTTATTACTATTATTATCATTACCAGTATTAGCCGGAGCTATTACAATATTATTAACAGATCGAAATTTAAATACCTCTTTTTTTGATCCTGCAGGAGGAGGAGACCCAATTTTATACCAACATTTATTT
>SlikokOtu1429
TTTATCATCTAATATTGCTCATGGAGGAGCTTCTGTAGATTTAGCTATTTTTTCACTTCATTTAGCTGGAATTTCTTCTATTCTAGGAGCTGTAAATTTTATTACTACTGTAATTAATATACGATCAACAGGAATTACATTTGATCGAATACCTTTATTTGTTTGATCTGTAGTTATTACAGCTTTATTATTATTATTATCATTACCTGTATTAGCTGGAGCAATTACAATATTATTAACAGATCGAAACTTAAATACTTCTTTCTTTGACCCTGCAGGAGGAGGAGACCCAATTTTATATCAACATTTATTT
>SlikokOtu1907
TTTATCATCTAATATTGCTCATGGAGGAGCTTCTGTAGATTTAGCTATTTTTTCACTTCATTTAGCTGGAATTTCTTCTATTCTAGGAGCTGTAAATTTTATTACTACTGTAATTAATATACGATCAACAGGACTTACATTCGATCGAATACCTTTATTTGTTTGATCTGTAGTTATTACAGCTTTATTATTATTATTGTCATTACCCGTATTAGCTGGAGCTATTACAATATTATTAACAGATCGAAACTTAAATACTTCTTTTTTTGATCCTGCAGGAGGAGGAGACCCAATTTTATACCAACATTTATTT
>SlikokOtu236
TTTATCATCTAATATTGCTCATGGAGGAGCTTCTGTAGATTTAGCTATTTTTTCACTTCATTTAGCTGGAATTTCTTCTATTCTAGGAGCTGTAAATTTTATTACTACTGTAATTAATATACGATCAACAGGAATTACATTTGATCGAATACCTTTATTTGTTTGATCTGTAGTTATTACAGCTTTATTATTATTATTATCATTACCCGTATTAGCTGGAGCAATTACAATATTATTAACAGATCGAAACTTAAATACTTCTTTTTTTGACCCTGCAGGAGGAGGAGATCCAATTTTATACCAACATTTATTT
>SlikokOtu855
TTTATCATCTAATATTGCTCATGGAGGAGCTTCTGTAGATTTAGCTATTTTTTCACTTCATTTAGCTGGAATTTCTTCTATTCTAGGAGCTGTAAATTTTATTACTACTGTAATTAATATACGATCAACAGGAATTACATTTGATCGAATACCTTTATTTGTTTGATCTGTAGTTATTACAGCTTTATTATTATTATTGTCATTACCCGTATTAGCTGGAGCTATTACAATATTATTAACAGATCGAAACTTAAATACTTCTTTTTTTGATCCTGCAGGAGGAGGAGACCCAATTTTATACCAACATTTATTT
>SlikokOtu829
TTTATCATCTAATATCGCTCATGGAGGAGCTTCTGTAGATTTAGCTATTTTCTCTTTACACTTAGCTGGAATTTCCTCTATTTTAGGAGCAGTAAATTTCATCACTACTGTAATTAATATACGATCAACAGGAATTACTTTTGATCGAATACCTTTATTTGTTTGATCCGTAGCCATTACAGCTCTTTTACTATTATTATCTCTGCCAGTATTAGCCGGAGCTATCACAATACTATTAACAGATCGAAATTTAAATACTTCTTTTTTTGATCCTGCAGGAGGAGGAGACCCCATTTTATACCAACATCTATTT
>SlikokOtu102
GCTATCTTCTAATATTGCTCATGGAGGGGCATCTGTAGATTTAGCTATTTTTTCTTTACATTTAGCTGGTATTTCATCAATTTTAGGAGCTGTAAATTTTATTACTACTGTAATTAATATACGATCAACAGGAATTACTTTTGATCGAATGCCATTATTTGTTTGATCTGTAGCTATTACAGCTTTATTACTATTATTGTCACTACCGGTATTAGCCGGAGCTATTACAATATTATTAACAGATCGAAATTTAAATACTTCTTTTTTCGACCCCGCTGGAGGAGGAGATCCTATTTTATATCAACATTTATTT
>SlikokOtu1020
TTTATCTTCTAATATTGCTCATGGAGGAGCTTCTGTAGATTTAGCTATTTTTTCTTTACATTTAGCTGGGATCTCATCAATTTTAGGAGCTGTAAATTTTATTACTACTGTAATTAATATACGATCAACAGGAATTACTTTTGATCGAATACCATTATTTGTTTGATCTGTAGCTATTACAGCTCTAATACTATTATTGTCACTACCAGTATTAGCCGGAGCTATTACAATATTGTTAACAGATCGAAATTTAAATACTTCTTTTTTCGACCCCGCTGGAGGAGGAGATCCTATTTTATACCAACATTTATTT
>SlikokOtu1022
GTTATCTTCTAATATTGCTCATGGAGGAGCATCTGTAGATTTAGCTATTTTTTCTTTGCATTTAGCTGGGATCTCATCAATTTTAGGAGCTGTAAATTTTATTACTACTGTAATTAATATACGATCAACAGGAATTACTTTTGATCGAATACCATTATTTGTTTGATCTGTAGCTATTACAGCTCTATTACTATTATTGTCACTACCAGTATTAGCCGGAGCTATTACAATATTGTTAACAGATCGAAATTTAAATACTTCTTTTTTCGACCCCGCTGGAGGAGGAGATCCTATTTTATACCAACATTTATTT
>SlikokOtu1067
GCTATCTTCTAATATTGCTCATGGAGGAGCATCTGTAGATTTAGCTATTTTTTCTTTACATTTAGCTGGAATTTCATCAATTTTAGGAGCTGTAAATTTTATTACTACTGTAATTAATATACGATCAACAGGAATTACTTTTGATCGAATGCCATTATTTGTTTGATCTGTAGCTATTACAGCTTTATTACTATTATTGTCACTACCGGTATTAGCCGGAGCTATTACGATATTGTTAACAGATCGAAATTTAAATACTTCTTTTTTCGACCCCGCTGGAGGAGGAGATCCTATTTTATATCAACATTTATTT
>SlikokOtu1070
GTTATCTTCTAATATTGCTCATGGAGGGGCATCTGTAGATTTAGCTATTTTTTCTTTACATTTAGCTGGGATCTCATCAATTTTAGGAGCTGTAAATTTTATTACTACTGTAATTAATATACGATCAACAGGTATTACTTTTGATCGAATACCATTATTTGTTTGATCTGTAGCTATTACAGCTCTATTACTATTATTATCACTACCAGTATTAGCCGGAGCTATTACGATATTATTAACAGATCGAAATTTAAATACTTCTTTTTTCGACCCCGCTGGAGGAGGAGACCCAATTTTATATCAACATTTATTT
>SlikokOtu1165
GTTATCTTCTAATATTGCTCATGGAGGGGCATCTGTAGATTTAGCTATTTTTTCTTTACATTTAGCTGGGATCTCATCAGATTTAGGAGCTGTAAATTTTATTACTACTGTAATTAATATACGATCAACAGGAATTACTTTTGATCGAATGCCATTATTTGTTTGATCTGTAGCTATTACAGCTCTATTACTATTATTGTCACTACCAGTATTAGCCGGAGCTATTACAATATTGTTAACAGATCGAAATTTAAATACTTCTTTTTTCGACCCCGCTGGAGGAGGAGATCCTATTTTATACCAACATTTATTT
>SlikokOtu1221
GCTATCTTCTAATATTGCTCATGGAGGGGCATCTGTAGATTTAGCTATTTTTTCTTTACATTTAGCTGGGATTTCATCAATTTTAGGAGCTGTAAATTTTATTACTACTGTAATTAATATACGATCAACAGGAATTACTTTTGATCGAATGCCATTATTTGTTTGATCTGTAGCTATTACAGCTTTATTACTATTATTATCACTACCGGTATTAGCCGGAGCTATTACGATATTATTAACAGATCGAAATTTAAATACTTCTTTTTTTGACCCCGCTGGAGGAGGAGATCCTATTTTATACCAACATTTATTT
>SlikokOtu1223
GTTATCTTCTAATATTGCTCATGGAGGAGCATCTCTAGATTTAGCTATTTTTTCTTTACATTTAGCTGGGATCTCATCAATTTTAGGAGCTGTAAATTTTATTACTACTGTAATTAATATACGATTAACAGGAATTACTTTTGATCGAATACCATTATTTGTTTGATCTGTAGCTATTTCAGCTCTATTACTATTATTGTCACTACCAGTATTAGCCGGAGCTATTACAATATTGTTAACAGATCGAAATTTAAATACTTCTTTTTTCGACCCCGCTGGAGGAGGAGATCCTATTTTATACCAACATTTATTT
>SlikokOtu1298
GTTATCTTCTAATATTGCTCATGGAGGGGCATCTGTAGATTTAGCTATTTTTTCTTTACATTTAGCTGGGATCTCATCAATTTTAGGAGCTGTAAATTTTATTACTACTGTAATTAATATACGATCAACAGGAATTACTTTTGATCGAATACCATTATTTGTTTGATCTGTAGCTATCACAGCTCTATTACTATTATTATCACTACCAGTATTAGCCGGAGCTATTACAATATTATTAACAGATCGAAATTTAAATACTTCTTTTTTCGACCCCGCTGGAGGAGGAGATCCAATTTTATATCAACATTTATTT
>SlikokOtu1351
GTTATCTTCTAATATTGCTCATGGAGGAGCATCTGTAGATTTAGCTATTTTTTCTTTGCATTTAGCTGGGATCTCATCAATTTTAGGAGCTGTAAATTTTATTACTACTGTAATTAATATACGATCAACAGGAATTACTTTTGATCGAATGCCATTATTTGTTTGATCTGTAGCTATTACAGCTCTATTACTATTATTATCACTACCAGTATTAGCCGGAGCTATTACGATATTGTGAACAGATCGAAATTTAAATACTTCTTTTTTCGACCCCGCTGGAGGAGGAGATCCTATTTTATATCAACATTTATTT
>SlikokOtu1352
GTTATCTTCTAATATTGCTCATGGAGGGGCATCTGTAGATTTAGCTATTTTTTCTTTACATTTAGCTGGGATCTCATCAATTTTAGGAGCTGTAAATTTTATTACTACTGTAATTAATATACGATCAACAGGAATTACTTTTGATCGAATACCATTATTTGTTTGATCTGTAGCTATTACAGCTCTATTACTATTATTATCACTACCAGTATTAGCCGGAGCTATTACGATATTATTAACAGATCGAAATTTAAATACTTCTTTTTTCGACCCTGCTGGAGGAGGAGATCCAATTTTATATCAACATTTATTT
>SlikokOtu1400
GCTATCTTCTAATATTGCTCATGGAGGGGCATCTGTAGATTTAGCTATTTTTTCTTTACATTTAGCTGGTATTTCATCAATTTTAGGAGCTGTAAATTTTATTACTACTGTAATTAATATACGATCAACAGGAATTACTTTTGATCGAATGCCATTATTTGTTTGATCTGTAGCTATTACAGCTCTATTACTATTATTGTCATTACCAGTATTAGCCGGAGCTATTACAATATTGTTAACAGATCGAAATTTAAATACTTCTTTTTTCGACCCCGCTGGAGGAGGAGATCCTATTTTATACCAACATTTATTT
>SlikokOtu1401
GTTATCTTCTAATATTGCTCATGGAGGGGCAACTGTAGATTTAGCTATTTTTTCTTTACATTTAGCTGGGATCTCATCAATTTTAGGAGCTGTAAATTTTATTACTACTGTTATTAATATACGATCAACAGGAATTACTTTTGATCGAATGCCATTATTTGTTTGATCTGTAGCTATTACAGCTCTATTACTATTATTGTCACTACCAGTATTAGCCGGAGCTATTACAATATTGTTAACAGATCGAAATTTAAATACTTCTTTTTTCGACCCCGCTGGAGGAGGAGATCCTATTTTATACCAACATTTATTT
>SlikokOtu1402
GCTATCTTCTAATATTGCTCATGGAGGGGCATCTGTAGATTTAGCTATTTTTTCTTTACATTTAGCTGGGATTTCATCAATTTTAGGAGCTGTAAATTTTATTACTACTGTAATTAATATACGATCAACAGGAATTAATTTTGATCGAATGCCATTATTTGTTTGATCTGTAGCTATTACAGCTCTATTACTATTATTGTCATTACCAGTATTAGCCGGAGCTATTACAATATTGTTAACAGATCGAAATTTAAATACTTCTTTTTTCGACCCCGCTGGAGGAGGAGATCCTATTTTATACCAACATTTATTT
>SlikokOtu1405
GTTATCTTCTAATATTGCTCATGGAGGAGCATCTGTAGATTTAGCTATTTTTTCTTTGCATTTAGCTGGGATCTCATCAATTTTAGGAGCTGTAAATTTTATTACTACTGTAATTAATATACGATCAACAGGAATTACTTTTGATCGAATGCCATTATTTGTTTGATCTGTAGCTATTACAGCTCTATTACTATTATTATCACTACCAGTATTAGCCGGAGCTATTACGATATTGTTAACAGATTGAAATTTAAATACTTCTTTTTTCGACCCCGCTGGAGGAGGAGATCCTATTTTATATCAACATTTATTT
>SlikokOtu1406
GTTATCTTCTAATATTGCTCATGGAGGAGCATCTGTAGATTTAGCTATTTTTTCTTTGCATTTAGCTGGGATCTCATCAATTTTAGGAGCTGTAAATTTTATTACTACTGTAATTAATATACGATTAACAGGAATTACTTTTGATCGAATACCATTATTTGTTTGATCTGTAGCTATTACAGCTCTATTACTATTATTGTCACTACCAGTATTAGCCGGAGCTATTACAATATTGTTAACAGATCGAAATTTAAATACTTCTTTTTTCGACCCCGCTGGAGGAGGAGATCCTATTTTATACCAACATTTATTT
>SlikokOtu1472
GCTATCTTCTAATACTGCTCATGGAGGAGCATCTGTAGATTTAGCTATTTTTTCTTTACATTTAGCTGGGATTTCATCAATTTTAGGAGCTGTAAATTTTATTACTACTGTAATTAATATACGATCAACAGGAATTACTTTTGATCGAATACCATTATTTGTTTGATCTGTAGCTATTACAGCTTTATTACTATTATTGTCACTACCGGTATTAGCCGGAGCTATTACGATATTGTTAACAGATCGAAATTTAAATACTTCTTTTTTCGACCCCGCTGGAGGAGGAGATCCTATTTTATATCAACATTTATTT
>SlikokOtu1475
TTTATCTTCTAATATTGCTCATGGAGGAGCTTCTGTAGATTTAGCTATTTTTTCTTTACATTTAGCTGGGATCTCATCAATTTTAGGAGCTGTAAATTTTATTACTACTGTAATTAATATACGATCAACAGGAATTACTTTTGATCGAATGCCATTATTTGTTTGATCTGTAGCTATTACAGCTCTATTATTATTACTGTCACTACCAGTATTAGCCGGAGCTATTACAATATTGTTAACAGATCGAAATTTAAATACTTCTTTTTTCGACCCCGCTGGAGGAGGAGATCCTATTTTATACCAACATTTATTT
>SlikokOtu1516
GCTATCTTCTAATATTGCTCATGGAGGGGCATCTGTAGATTTAGCTATTTTTTCTTTACATTTAGCTGGTATTTCATCAATTTTAGGAGCTGTAAATTTTATTACTACTGTAATTAATATACGATCAACAGGAATTACTTTTGATCGAATACCATTATTTGTTTGATCTGTAGCTATTACAGCTTTATTACTATTATTGTCACTACCGGTATTAGCCGGAGCTATTACAATATTATTAACAGATCGAAATTTAAATACTTCTTTTTTTGACCCTGCTGGAGGGGGAGACCCAATTTTATACCAACATTTATTT
>SlikokOtu1567
TTGTCTTCTAATATCGCTCATGGAGGAGCTTCTATAGATTTAGCTATTTTTTCCTTACATTTAGCTGGAATTTCATCTATTTTAGGAGCTGTAAATTTTATTACTACTGTAATTAATATACGATCAACAGGAATTACTTTTGATCGAATACCATTATTTGTTTGATCTGTAGCTATTACAGCTCTATTACTATTATTATCCCTACCAGTATTAGCCGGAGCTATTACGATATTATTGACAGATCGAAATTTAAATACTTCTTTTTTCGACCCCGCTGGAGGAGGAGATCCAATTTTATATCAACATTTATTT
>SlikokOtu1675
GCTATCTTCTAATATTGCTCAATGAGGGGCATCTGTAGATTTAGCTATTTTTTCTTTACATTTAGCTGGGATTTCATCAATTTTAGGAGCTGTAAATTTTATTACTACTGTAATTAATATACGATCAACAGGAATTACTTTTGATCGAATACCATTATTTGTTTGATCTGTAGCTATTACAGCTTTATTACTATTATTGTCACTACCGGTATTAGCCGGAGCTATTACGATATTGTTAACAGATCGAAATTTAAATACTTCTTTTTTCGACCCCGCTGGAGGAGGAGATCCTATTTTATATCAACATTTATTT
>SlikokOtu1678
GCTATCTTCTAATATTGCTCATGGAGGGGCATCTGTAGATTTAGCTATTTTTTCTTTACATTTAGCTGGGATCTCATCAATTTTAGGAGCTGTAAATTTTATTACTACTGTTATTAATATACGATCAACAGGAATTACTTTTGATCGAATGCCATTATTTGTTTGATCTGTAGCTATTACAGCTCTATTACTATTATTGTCATTACCAGTATTAGCCGGAGCTATTACAATATTGTTAACAGATCGAAATTTAAATACTTCTTTTTTCGACCCCGCTGGAGGAGGAGATCCTATTTTATACCAACATTTATTT
>SlikokOtu1679
TTTATCTTCTAATATTGCTCATGGAGGAGCTTCTGTAGATTTAGCTATTTTTTCTTTACATTTAGCTGGGATCTCATCAATTTTAGGAGCTGTAAATTTTATTACTACTGTAATTAATATACGATCAACAGGAATTACTTTTGATCGAATACCATTATTTGTTTGATCTGTAGCTATTACAGCTCTATTACTATTATTGTCACTACCAGTATTAGCCGGAGCTATTACAATATTGTTAACAGATCGAAATTTAAATACTTCTTTTTTCGACCCCGCTGGAGGAGGAGATCCTATTTTATATCAACATTTATTT
>SlikokOtu1688
GTTATCTTCTAATATTGCTCATGGAGGAGCATCTGTAGATTTAGCTATTTTTTCTTTGCATTTAGCTGGGATCTCATCAATTTTAGGAGCTGTAAATTTTATTACTACTGTAATTAATATACGATCAACAGGAATTACTTTTGATCGAATGCCATTATTTGTTTGATCTGTAGCTATTACAGCTCTATTATTATTACTGTCACTACCAGTATTAGCCGGAGCTATTACAATATTGTTAACAGATCGAAATTTAAATACTTCTTTTTTCGACCCCGCTGGAGGAGGAGATCCTATTTTATACCAACATTTATTT
>SlikokOtu1689
GTTATCTTCTAATATTGCTCATGGAGGAGCATCTGTAGATTTAGCTATTTTTTCTTTGCATTTAGCTGGGATCTCATCAATTTTAGGAGCTGTAAATTTTATTACTACTGTAATTAATATACGATCAACAGGAATTACTTTTGATCGAATACCATTATTTGTTTGATCTGTAGCTATTACAGCTCTATTACTATTATTGTCACTACCAGTATTAGCCGGAGCTATTACGATATTGTTAACAGATCGAAATTTAAATACTTCTTTTTTCGACCCCGCTGGAGGAGGAGATCCTATTTTATACCAACATTTATTT
>SlikokOtu1690
GTTATCTTCTAATATTGCTCATGGAGGGGCATCTGTAGATTTAGCTATTTTTTCTTTACATTTAGCTGGGATCTCATCAATTTTAGGAGCTGTAAATTTTATTACTACTGTAATTAATATACGATCAACAGGAATTACTTTTGATCGAATGCCATTATTTGTTTGATCTGTAGCTATTACAGCTCTATTACTATTATTGTCACTACCAGTATTAGCCGGAGCTATTACAATATTGTTAACAGATCGAAATTTAAATACTTCTTTTTTCGACCCCGCTGGAGGAGGAGATCCAATTTTATATCAACATTTATTT
>SlikokOtu1691
GTTATCTTCTAATATTGCTCATGGAGGAGCATCTGTAGATTTAGCTATTTTTTCTTTGCATTTAGCTGGGATCTCATCAATTTTAGGAGCTGTAAATTTTATTACTACTGTAATTAATATACGATCAACAGGAATTACTTTTGATCGAATGCCATTATTTGTTTGATCTGTAGCTATTACAGCTCTATTACTATTATTGTCACTACCAGTATTAGCCGGAGCTATTACAATATTGTTAACAGATCGAAATTTAAATACTTCTTTTTTCGACCCCGCTGGAGGAGGAGATCCTATTTTATACCAACATTTATTT
>SlikokOtu1693
GTTATCTTCTAATATTGCTCATGGAGGAGCATCTGTAGATTTAGCTATTTTTTCTTTACATTTAGCTGGGATCTCATCAATTTTAGGAGCTGTAAATTTTATTACTACTGTAATTAATATACGATCAGCAGGAATTACTTTTGATCGAATACCATTATTTGTTTGATCTGTAGCTATTACAGCTCTATTACTATTATTGTCACTACCAGTATTAGCCGGAGCTATTTTCAATATTGTTAACAGATCGAAATTTAAATAGTTCTTTTTTCGACCCCGCTGGAGGAGGAGATCCAATTTTATATCAACATTTATTT
>SlikokOtu1694
GCTATCTTCTAATATTGCTCATGGAGGGGCATCTGTAGATTTAGCTATTTTTTCTTTACATTTAGCTGGGATCTCATCAATTTTAGGAGCTGTAAATTTTATTACTACTGTAATTAATATACGATCAACAGGAATTACTTTTGATCGAATGCCATTATTTGTTTGATCTGTAGCTATTACAGCTCTATTACTATTATTGTCACTACCAGTATTAGCCGGAGCTATTACGATATTGTTAACAGATCGAAATTTAAATACTTCTTTTTTCGACCCCGCTGGAGGAGGAGATCCAATTTTATATCAACATTTATTT
>SlikokOtu1825
GTTATCTTCTAATATTGCTCATGGAGGGGCATCTGTAGACTTAGCTATTTTTTCTTTACATTTAGCTGGGATCTCATCAATTTTAGGAGCTGTAAATTTTATTACTACTGTTATTAATATACGATCAACAGGAATTACTTTTGATCGAATGCCATTATTTGTTTGATCTGTAGCTATTACAGCTCTATTACTATTATTGTCACTACCAGTATTAGCCGGAGCTATTACAATATTGTTAACAGATCGAAATTTAAATACTTCTTTTTTCGACCCCGCTGGAGGAGGAGATCCTATTTTATACCAACATTTATTT
>SlikokOtu1834
CTTGTCTTCTAATATCGCTCATGGAGGAGCTTCTATAGATTTAGCTATTTTTTCCTTACATTTAGCTGGAATTTCATCTATTTTAGGAGCTGTAAATTTTATTACTACTGTAATTAATATAGGATCAACAGGAACTACTTTTGATCGAATACCATTATTTGTTTGATCTGTAGCTATTACAGCTTTATTACTATTATTATCCCTACCAGTATTAGCCGGAGCTATTACGATATTATTGACAGATCGAAATTTAAATACTTCTTTTTTCGACCCCGCTGGAGGAGGAGATCCAATTTTATATCAACATTTATTT
>SlikokOtu1835
GTTATCTTCTAATATTGCTCATGGAGGAGCATCTGTAGATTTAGCTATTTTTTCTTTGCATTTAGCTGGGATCTCATCAATTTTAGGAGCTGTAAATTTTATTACTACTGTAATTAATATACGATCAACAGGAATTACTTTTGATCGAATACCATTATTTGTTTGATCTGTAGCTATTACAGCTCTATTACTATTATTGTCACTACCAGTATTAGCCGGAGCTATTACAATATTGTTAACAGATCGAAATTTAAATACTTCTTTTTTTGACCCCGCTGGAGGAGGAGATCCTATTTTATACCAACATTTATTT
>SlikokOtu1838
GTTATCTTCTAATATTGCTCATGGAGGAGCATCTGTAGATTTAGCTATTTTTTCTTTGCATTTAGCTGGGATCTCATCAATTTTAGGAGCTGTAAATTTTATTACTACTGTAATTAATATACGATCAACAGGAATTACTTTTGATCGAATACCATTATTTGTTTGATCTGTAGCTATTACAGCTCTATTACTATTATTATCACTACCAGTATTAGCTGGAGCTATTACAATATTGTTAACAGATCGAAATTTAAATACTTCTTTTTTCGATCCTGCTGGAGGAGGAGATCCCATTTTATACCAACATTTATTT
>SlikokOtu1839
GTTATCTTCTAATATTGCTCATGGAGGAGCATCTGTAGATTTAGCTATTTTTTCTTTACATTTAGCTGGGATCTCGTCAATTTTAGGAGCTGTAAATTTTATTACTACTGTAATTAATATACGATCAACAGGAATTACTTTTGATCGAATACCATTATTTGTTTGATCTGTAGCTATTACAGCTCTATTACTATTATTGTCACTACCAGTATTAGCCGGAGCTATTACAATATTGTTAACAGATCGAAATTTAAATACTTCTTTTTTCGACCCCGCTGGAGGAGGAGATCCAATTTTATATCAACATTTATTT
>SlikokOtu1840
GTTATCTTCTAATATTGCTCATGGAAGGGCATCTGTAGATTTAGCTATTTTTTCTTTACATTTAGCTGGGATCTCATCAATTTTAGGAGCTGTAAATTTTATTACTACTGTAATTAATATACGATCAACAGGAATTACTTTTGATCGAATACCATTATTTGTTTGATCTGTAGCTATTACAGCTCTATTACTATTATTGTCACTACCAGTATTAGCCGGAGCTATTACAATATTGTTAACAGATCGAAATTTAAATACTTCTTTTTTCGACCCCGCTGGAGGAGGAGATCCAATTTTATATCAACATTTATTT
>SlikokOtu2035
TTTATCTTCTAATATTGCTCATGGAGGAGCTTCTGTAGATTTAGCTATTTTTTCTTTACATTTAGCTGGGATCTCATCAATTTTAGGAGCTGTAAATTTTATTACTACTGTAATTAATATACGATCAACAGGAATTACTTTTGATCGAATACCATTATTTGTTTGATCTGTAGCTATTACAGCTCTAATACTATTATTGTCACTACCAGTATTAGCCGGAGCTATTACAATATTGTTAACAGATCGAAATTTAAATACTTCTTTTTTCGACCCCGCTGGAGGAGGAGATCCTATTTTATATCAACATTTATTT
>SlikokOtu2036
TTTGTCTTCTAATATTGCTCATGGAGGAGCTTCTGTAGATTTAGCTATTTTTTCCTTACATTTAGCTGTAATCTCATCTATTTTAGGAGCTGTAAATTTTATTACTACTGTAATTAATATACGATCAACAGGAATTACTTTTGATCGAATACCATTATGTGTTTGATCTGTGGCTATTACAGCTCTATTATTATTATTGTCACTACCAGTATTAGCCGGAGCTATTACAATATTGTTAGCAGATCGAAATTTAAATACTTCTTTTTTCGACCCTGCTGGAGGAGGAGATCCCATTTTATATCAACATTTATTT
>SlikokOtu2037
GCTATCTTCTAATATTGCTCATGGAGGAGCATCTGTAGATTTAGCTATTTTTTCTTTACATTTAGCTGGAATTTCATCAATTTTAGGAGCTGTAAATTTTATTACTACTGTAATTAATATACGATCAACAGGAATTACTTTTGATCGAATGCCATTATTTGTTTGATCTGTAGCTATTACAGCTTTATTACTATTATTGTCACTACCGGTATTAGCCGGAGCTATTACGATATTGTTAACAGATCGAAATTTAAATACTTCTTTTTTCGACCCTGCTGGAGGAGGAGATCCTATTTTATATCAACATTTATTT
>SlikokOtu2039
TTTATCTTCTAATATTGCTCATGGAGGAGCTTCTGTAGATTTAGCTATTTTTTCTTTACATTTAGCTGGGATCTCATCAATTTTAGGAGCTGTAAATTTTATTACTACTGTAATTAATATACGATCAACAGGAATTACTTTTGATCGAATGCCATTATTTGTTTGATCTGTAGCTATTACAGCTTTATTACTATTATTGTCACTACCGGTATTAGCCGGAGCTATTACAATATTATTAACAGATCGAAATTTAAATACTTCTTTTTTCGACCCCGCTGGAGGAGGAGATCCTATTTTATATCAACATTTATTT
>SlikokOtu2044
GTTATCTTCTAATATTGCTCATGGAGGGGCATCTGTAGATTTAGCTATTTTTTCTTTACATTTAGCTGGGATCTCATCAATTTTAGGAGCTGTAAATTTTATTAATACTGTAATTAATATACGATCAACAGGAATTACTTTTGATCGAATACCATTATTTGTTTGATCTGTAGCTATCACAGCTCTATTACTATTATTATCACTACCAGTATTAGCCGGAGCTATTACAATATTATTAACAGATCGAAATTTAAATACTTCTTTTTTCGACCCCACTGGAGGAGGAGATCCAATTTTATATCAACATTTATTT
>SlikokOtu2054
GTTATCTTCTAATATTGCTCATGGAGGAGCATCTGTAGATTTAGCTATTTTTTCTTTACATTTAGCTGGGATCTCATCAATTTTAGGAGCTGTAAATTTTATTACTACTGTAATTAATATACGATCAACAGGAATTACTTTTGATCGAATACCATTATTTGTTTGATCTGTAGCTATTACAGCTCTATTACTATTATTATCACTACCAGTATTAGCCGGAGCTATTACGATATTATTAACAGTTCGAAATTTAAATACTTCTTTTTTCGACCCCGCTGGAGGAGGAGATCCAATTTTATATCAACATTTATTT
>SlikokOtu2059
GTTATCTTCTCATATTGCTCATGGAGGAGCATCTGTAGATTTAGCTATTTTTTCTTTACATTTAGCTGGGATCTCATCAATTTTAGGAGCTGTAAATTTTATTACTACTGTAATTAATATACGATCAACAGGAATTACTTTTGATCGAATACCATTATTTGTTTGATCTGTAGCTATTACAGCTCTATTACTATTATTATCACTACCAGTATTAGCCGGAGCTATTACGATATTATTAACAGATCGAAATTTAAATACTTCTTTTTTCGACCCCGCTGGAGGAGGAGATCCAATTTTATATCAACATTTATTT
>SlikokOtu2060
CTTGTCTTCTAATATCGCTCATGGAGGAGCTTCTATAGATTTAGCTATTTTTTCCTTACATTTAGCTGGAATTTCATCTATTTTAGGAGCTGTAAATTTTATTACTACTGTAATTAATATAGGATCAACAGGAATTACTTTTGATCGAATACCATTATTTGTTTGATCTGTAGCTATTACAGCTCTATTACTATTATTATCCCTACCAGTATTAGCCGGAGCTATTACGATATTATTGACAGATCGAAATTTAAATACTTCTTTTTTCGACCCCGCTGGAGGAGGAGATCCAATTTTATATCAACATTTATTT
>SlikokOtu2065
GTTATCTTCTAATATTGCTCATGGAGGAGCATCTGTAGATTTAGCTATTTTTTCTTTACATTTAGCTGGGATCTCATCAATTTTAGGAGCTGTAAATTTTATTACTACTGTAATTAATATACGATCAACAGGAATTACTTTTGATCGAATACCATTATTTGTTTGATCTGTAGCTATTACAGCTCTATTACTATTATTATCACTACCAGTATTAGCCGGAGCTATTACGATATTATTAACAGATAGAAATTTAAATACTTCTTTTTTCGACCCCGCTGGAGGAGGAGATCCAATTTTATATCAACATTTATTT
>SlikokOtu2168
GTTATCTTCTAATATTGCTCATGGAGGAGCATCTGTAGATTTAGCTATTTTTTCTTTACATTTAGCTGGGATCTCATCAATTTTAGGAGCTGTAAATTTTATTACTACTGTAATTAATATACGATCAACAGGAATTACTTTTGATCGAATACCATTATTTGTTTGATCTATAGCTATTACAGCTCTATTACTATTATTATCACTACCAGTATTAGCCGGAGCTATTACGATATTATTAACAGATCGAAATTTAAATACTTCTTTTTTCGACCCCGCTGGAGGAGGAGATCCAATTTTATATCAACATTTATTT
>SlikokOtu31
GTTATCTTCTAATATTGCTCATGGAGGAGCATCTGTAGATTTAGCTATTTTTTCTTTGCATTTAGCTGGGATCTCATCAATTTTAGGAGCTGTAAATTTTATTACTACTGTAATTAATATACGATCAACAGGAATTACTTTTGATCGAATACCATTATTTGTTTGATCTGTAGCTATTACAGCTCTATTACTATTATTATCCCTACCAGTATTAGCCGGAGCTATTACGATATTATTGACAGATCGAAATTTAAATACTTCTTTTTTCGACCCCGCTGGAGGAGGAGATCCAATTTTATATCAACATTTATTT
>SlikokOtu366
GCTATCTTCTAATATTGCTCATGGAGGGGCATCTGTAGATTTAGCTATTTTTTCTTTACATTTAGCTGGGATTTCATCAATTTTAGGAGCTGTAAATTTTATTACTACTGTAATTAATATACGATCAACAGGAATTACTTTTGATCGAATGCCATTATTTGTTTGATCTGTAGCTATTACAGCTTTATTACTATTATTGTCACTACCGGTATTAGCCGGAGCTATTACGATATTGTTAACAGATCGAAATTTAAATACTTCTTTTTTCGACCCCGCTGGAGGAGGAGATCCTATTTTATATCAACATTTATTT
>SlikokOtu409
GTTATCTTCTAATATTGCTCATGGAGGGGCATCTGTAGATTTAGCTATTTTTTCTTTACATTTAGCTGGGATCTCATCAATTTTAGGAGCTGTAAATTTTATTACTACTGTAATTAATATACGATCAACAGGAATTACTTTTGATCGAATACCATTATTTGTTTGATCTGTAGCTATTACAGCTCTATTACTATTATTATCACTACCAGTATTAGCCGGAGCTATTACGATATTGTTAACAGATCGAAATTTAAATACTTCTTTTTTCGACCCCGCTGGAGGAGGAGATCCAATTTTATATCAACATTTATTT
>SlikokOtu435
GCTATCTTCTAATATTGCTCATGGAGGAGCATCTGTAGATTTAGCTATTTTTTCTTTACATTTAGCTGGGATTTCATAAATTTTAGGAGCTGTAAATTTTATTACTACTGTAATTAATATACGATCAACAGGAATTACTTTTGATCGAATGCCATTATTTGTTTGATCTGTAGCTATTACAGCTTTATTACTATTATTGTCACTACCGGTATTAGCCGGAGCTATTACGATATTGTTAACAGATCGAAATTTAAATACTTCTTTTTTCGACCCCGCTGGAGGAGGAGATCCTATTTTATATCAACATTTATTT
>SlikokOtu537
GTTATCTTCTAATATTGCTCATGGAGGGGCATCTGTAGATTTAGCTATTTTTTCTTTACATTTAGCTGGGATCTCATCAATTTTAGGAGCTGTAAATTTTATTACTACTGTAATTAATATACGATCAACAGGAATTACTTTTGATCGAATGCCATTATTTGTTTGATCTGTAGCTATTACAGCTCTATTACTATTATTATCACTACCAGTATTAGCCGGAGCTATTACGATATTGTGAACAGATCGAAATTTAAATACTTCTTTTTTCGACCCCGCTGGAGGAGGAGATCCTATTTTATATCAACATTTATTT
>SlikokOtu593
GTTATCTTCTAATATTGCTCATGGAGGGGCATCTGTAGATTTAGCTATTTTTTCTTTACATTTAGCTGGGATCTCATCAATTTTAGGAGCTGTAAATTTTATTACTACTGTAATTAATATACGATTAACAGGAATTACTTTTGATCGAATACCATTATTTGTTTGATCTGTAGCTATTACAGCTCTATTACTATTATTGTCACTACCAGTATTAGCCGGAGCTATTACAATATTGTTAACAGATCGAAATTTAAATACTTCTTTTTTCGACCCCGCTGGAGGAGGAGATCCTATTTTATACCAACATTTATTT
>SlikokOtu642
GTTATCTTCTAATATTGCTCATGGAGGGGCATCTGTAGATTTAGCTATTTTTTCTTTACATTTAGCTGGGATCTCATCAATTTTAGGAGCTGTAAATTTTATTACTACTGTAATTAATATACGATCAACAGGAATTACTTTTGATCGAATGCCATTATTTGTTTGATCTGTAGCTATTACAGCTCTATTACTATTATTATCACTACCAGTATTAGCCGGAGCTATTACGATATTGTTAACAGATTGAAATTTAAATACTTCTTTTTTCGACCCCGCTGGAGGAGGAGATCCTATTTTATATCAACATTTATTT
>SlikokOtu643
GTTATCTTCTAATATTGCTCATGGAGGGGCATCTGTAGATTTAGCTATTTTTTCTTTACATTTAGCTGGGATCTCATCAATTTTAGGAGCTGTAAATTTTATTACTACTGTAATTAATATACGATCAACAGGAATTACTTTTGATCGAATGCCATTATTTGTTTGATCTGTAGCTATTACAGCTTTATTACTATTATTGTCACTACCGGTATTAGCCGGAGCTATTACGATATTGTTAACAGATCGAAATTTAAATACTTCTTTTTTCGACCCCGCTGGAGGAGGAGATCCTATTTTATATCAACATTTATTT
>SlikokOtu644
GTTATCTTCTAACATTGCTCATGGAGGGGCATCTGTAGATTTAGCTATTTTTTCTTTACATTTAGCTGGGATCTCATCAATTTTAGGAGCTGTAAATTTTATTACTACTGTAATTAATATACGATCAACAGGAATTACTTTTGATCGAATACCATTATTTGTTTGATCTGTAGCTATTACAGCTCTATTACTATTATTATCACTACCAGTATTAGCCGGAGCTATTACGATATTGTTAACAGATCGAAATTTAAATACTTCTTTTTTCGACCCCGCTGGAGGAGGAGATCCAATTTTATATCAACATTTATTT
>SlikokOtu658
GTTATCTTCTAATATTGCTCATGGAGGGGCATCTGTAGATTTAGCTATTTTTTCTTTACATTTAGCTGGGATCTCATCAATTTTAGGAGCTGTAAATTTTATTACTACTGTAATTAATATACGATCAACAGGAATTACTTTTGATCGAATACCATTATTTGTTTGATCTGTAGCTATTACAGCTCTATTACTATTATTATCACTACCAGTATTAGCCGGAGCTATTACGATATTATTAACAGATCGAAATTTAAATACTTCTTTTTTCGACCCCGCTGGAGGAGGAGATCCAATTTTATATCAACATTTATTT
>SlikokOtu675
GCTATCTTCTAATATTGCTCATGGAGGGGCATCTGTAGATTTAGCTATTTTTTCTTTACATTTAGCTGGGATCTCATCAATTTTAGGAGCTGTAAATTTTATTACTACTGTAATTAATATACGATCAACAGGAATTACTTTTGATCGAATGCCATTATTTGTTTGATCTGTAGCTATTACAGCTCTATTACTATTATTGTCACTACCAGTATTAGCCGGAGCTATTACGATATTGTTAACAGATCGAAATTTAAATACTTCTTTTTTCGACCCCGCTGGAGGAGGAGATCCTATTTTATACCAACATTTATTT
>SlikokOtu690
GTTATCTTCTAATATTGCTCATGGAGGGGCATCTGTAGATTTAGCTATTTTTTCTTTACATTTAGCTGGGATCTCATCAATTTTAGGAGCTGTAAATTTTATTACTACTGTAATTAATATACGATCAACAGGAATTACTTTTGATCGAATACCATTATTTGTTTGATCTGTAGCTATTACAGCTCTATTACTATTATTATCATTACCAGTATTAGCCGGAGCTATTACGATATTGTTAACAGATCGAAATTTAAATACTTCTTTTTTCGACCCCGCTGGAGGAGGAGATCCAATTTTATATCAACATTTATTT
>SlikokOtu705
GTTATCTTCTAATATTGCTCATGGAGGAGCATCTGTAGATTTAGCTATTTTTTCTTTACATTTAGCTGGGATCTCATCAATTTTAGGAGCTGTAAATTTTATCACTACTGTAATTAATATACGATCAACAGGAATTACTTTTGATCGAATACCATTATTTGTTTGATCTGTAGCTATTACAGCTCTATTACTATTATTGTCACTACCAGTATTAGCCGGAGCTATTACAATATTGTTAACAGATCGAAATTTAAATACTTCTTTTTTTGACCCCGCTGGAGGAGGAGATCCTATTTTATACCAACATTTATTT
>SlikokOtu730
GTTATCTTCTAATATTGCTCATGGAGGGGCATCTGTAGATTTAGCTATTTTTTCTTTACATTTAGCTGGGATCTCATCAATTTTAGGAGCTGTAAATTTTATTACTACTGTAATTAATATACGATCAACAGGAATTACTTTTGATCGAATGCCATTATTTGTTTGATCTGTAGCTATTACAGCTCTATTACTATTATTGTCACTACCAGTATTAGCCGGAGCTATTACAATATTGTTAACAGATCGAAATTTAAATACTTCTTTTTTCGACCCCGCTGGAGGAGGAGATCCTATTTTATACCAACATTTATTT
>SlikokOtu747
GTTATCTTCTAATATTGCTCATGGAGGAGCATCTGTAGATTTAGCTATTTTTTCTTTACATTTAGGTGGGATCTCATCAATTTTAGGAGCTGTAAATTGTATTACTACTGTAATTAATATACGATTAACAGGAATTACTTTTGATCGAATACCATTATTTGTTTGATCTGTAGCTATTACAGCTCTATTACTATTATTGTCACTACCAGTATTAGCCGGAGCTATTACAATATTGTTAACAGATCGAAATTTAAATACTTCTTTTTTCGACCCCGCTGGAGGAGGAGATCCTATTTTATACCAACATTTATTT
>SlikokOtu776
GTTATCTTCTAATATTGCTCATGGAGGAGCATCTGTAGATTTAGCTATTTTTTCTTTACATTTAGCTGGGATCTCGTCAATTTTAGGAGCTGTAAATTTTATTACTACTGTAATTAATATACGATCAACAGGAATTACTTTTGATCGAATACCATTATTTGTTTGATCTGTAGCTATTACAGCTCTATTACTATTATTGTCACTACCAGTATTAGCCGGAGCTATTACAATATTGTTAACAGATCGAAATTTAAATACTTCTTTTTTCGACCCCGCTGGAGGAGGAGATCCTATTTTATACCAACCTTTATTT
>SlikokOtu787
GTTATCTTCTAATATTGCTCATGGAGGGGCATCTGTAGATTTAGCTATTTTTTCTTTACATTTAGCTGGGATCTCATCAATTTTAGGAGCTGTAAATTTTATTACTACTGTAATTAATATACGATCAACAGGAATTACTTTTGATCGAATACCATTATTTGTTTGATCTGTAGCTATTACAGCTCTATTACTATTATTATCACTACCAGTATTAGCCGGAGCTATTACGATATTATTAACAGATCGAAATTTAAATACTTCTTTTTTCGACCCCGCTGGAGGAGGAGACCCAATTTTATATCAACATTTATTT
>SlikokOtu796
GTTATCTTCTAATATTGCTCATGGAGGAGCATCTGTAGATTTAGCTATTTTTTCTTTACATTTAGCTGGGATCTCATCAATTTTAGGAGCTGTAAATTTTATTACTACTGTAATTAATATACGATCAGCAGGAATTACTTTTGATCGAATACCATTATTTGTTTGATCTGTAGCTATTACAGCTCTATTACTATTATTGTCACTACCAGTATTAGCCGGAGCTATTTTCAATATTGTTAACAGATCGAAATTTAAATAGTTCTTTTTTCGACCCCGCTGGAGGAGGAGATCCTATTTTATACCAACATTTATTT
>SlikokOtu816
GCTATCTTCTAATATTGCTCATGGAGGGGCATCTGTAGATTTAGCTATTTTTTCTTTACATTTAGCTGGGATTTCATCAATTTTAGGAGCTGTAAATTTTATTACTACTGTAATTAATATACGATCAACAGGAATTACTTTTGATCGAATGCCATTATTTGTTTGATCTGTAGCTATTACAGCTCTATTACTATTATTGTCATTACCAGTATTAGCCGGAGCTATTACAATATTGTTAACAGATCGAAATTTAAATACTTCTTTTTTCGACCCCGCTGGAGGAGGAGATCCTATTTTATACCAACATTTATTT
>SlikokOtu819
GTTATCTTCTAATATTGCTCATGGAGGAGCATCTGTAGATTTAGCTATTTTTTCTTTGCATTTAGCTGGGATCTCATCAATTTTAGGAGCTGTAAATTTTATTACTACTGTAATTAATATACGATCAACAGGAATTACTTTTGATCGAATGCCATTATTTGTTTGATCTGTAGCTATTACAGCTTTATTACTATTATTGTCACTACCGGTATTAGCCGGAGCTATTACGATATTGTTAACAGATCGAAATTTAAATACTTCTTTTTTCGACCCCGCTGGAGGAGGAGATCCTATTTTATATCAACATTTATTT
>SlikokOtu837
GTTATCTTCTAATATTGCTCATGGAAGGGCATCTGTAGATTTAGCTATTTTTTCTTTACATTTAGCTGGGATCTCATCAATTTTAGGAGCTGTAAATTTTATTACTACTGTAATTAATATACGATCAACAGGAATTACTTTTGATCGAATACCATTATTTGTTTGATCTGTAGCTATTACAGCTCTATTACTATTATTGTCACTACCAGTATTAGCCGGAGCTATTACAATATTGTTAACAGATCGAAATTTAAATACTTCTTTTTTCGACCCCGCTGGAGGAGGAGATCCTATTTTATACCAACATTTATTT
>SlikokOtu851
GTTATCTTCTAATATTGCTCATGGAGGGGCATCTGTAGATTTAGCTATTTTTTCTTTACATTTAGCTGGGATCTCATCAATTTTAGGAGCTGTAAATTTTATCACTACTGTAATTAATATACGATCAACAGGAATTACTTTTGATCGAATACCATTATTTGTTTGATCTGTAGCTATTACAGCTCTATTACTATTATTGTCACTACCAGTATTAGCCGGAGCTATTACAATATTGTTAACAGATCGAAATTTAAATACTTCTTTTTTCGACCCGCTGGAGGAGGAGATCCTATTTTATACCAACATTTATTT
>SlikokOtu866
TTTATCTTCTAATATTGCTCATGGAGGAGCTTCTGTAGATTTAGCTATTTTTTCTTTACATTTAGCTGGGATCTCATCAATTTTAGGAGCTGTAAATTTTATTACTACTGTAATTAATATACGATCAACAGGAATTACTTTTGATCGAATACCATTATTTGTTTGATCTGTAGCTATTACAGCTCTATTACTATTATTGTCACTACCGAAATTTAAATACTTCTTTTTTCGACCCCGCTGGAGGAGGAGATCCTATTTTATATCAACATTTATTT
>SlikokOtu919
GTTATCTTCTAATATTGCTCATGGAGGGGCATCTGTAGATTTAGCTATTTTTTCTTTACATTTAGCTGGGATCTCATCAATTTTAGGAGCTGTAAATTTTATTACTACTGTTATTAATATACGATCAACAGGAATTACTTTTGATCGAATGCCATTATTTGTTTGATCTGTAGCTATTACAGCTCTATTACTATTATTGTCATTACCAGTATTAGCCGGAGCTATTACAATATTGTTAACAGATCGAAATTTAAATACTTCTTTTTTCGACCCCGCTGGAGGAGGAGATCCTATTTTATACCAACATTTATTT
>SlikokOtu921
GTTATCTTCTAATATTGCTCATGGAGGGGCATCTGTAGATTTAGCTATTTTTTCTTTACATTTAGCTGGGATCTCATCAATTTTAGGAGCTGTAAATTTTATTACTACTGTAATTAATATACGATCAACAGGAATTACTTTTGATCGAATACCATTATTTGTTTGATCTGTAGCTATTACAGCTCTATTACTATTATTGTCACTACCAGTATTAGCCGGAGCTATTACAATATTGTTAACAGATCGAAATTTAAATACTTCTTTTTTCGACCCCGCTGGAGGAGGAGATCCTATTTTATACCAACATTTATTT
>SlikokOtu955
GTTATCTTCTAATATTGCTCATGGAGGAGCATCTGTAGATTTAGCTATTTTTTCTTTACATTTAGCTGGGATCTCATCAATTTTAGGAGCTGTAAATTTTATTACTACTGTAATTAATATACGATTAACAGGAATTACTTTTGATCGAATACCATTATTTGTTTGATCTGTAGCTATTTCAGCTCTATTACTATTATTGTCACTACCAGTATTAGCCGGAGCTATTACAATATTGTTAACAGATCGAAATTTAAATACTTCTTTTTTCGACCCCGCTGGAGGAGGAGATCCTATTTTATACCAACATTTATTT
>SlikokOtu956
GTTATCTTCTAATATTGCTCATGGAGGAGCATCTGTAGATTTAGCTATTTTTTCTTTACATTTAGCTGGGATCTCATCAATTTTAGGAGCTGTAAATTGTATTACTACTGTAATTAATATACGATTAACAGGAATTACTTTTGATCGAATACCATTATTTGTTTGATCTGTAGCTATTACAGCTCTATTACTATTATTGTCACTACCAGTATTAGCCGGTGCTATTACAATATTGTTAACAGATCGACATTTAAATACTTCTTTTTTCAACCCCGCTGGAGGAGGAGATCCTATTTTATACCAACATTTATTT
>SlikokOtu966
GTTATCTTCTAATATTGCTCATGGAGGGGCATCTGCAGATTTAGCTATTTTTTCTTTACATTTAGCTGGGATCTCATCAATTTTAGGAGCTGTAAATTTTATTACTACTGTAATTAATATACGATCAACAGGAATTACTTTTGATCGAATACCATTATTTGTTTGATCTGTAGCTATTACAGCTCTATTACTATTATTATCACTACCAGTATTAGCCGGAGCTATTACAATATTGTTAACAGATCGAAATTTAAATACTTCTTTTTTCGACCCCGCTGGAGGAGGACTATAATTTTTATTT
>SlikokOtu992
GCTATCTTCTAATATTGCTCATGGAGGGGCATCTGTAGATTTAGCTATTTTTTCTTTACATTTAGCTGGGATTTCATCAATTTTAGGAGCTGTAAATTTTATTACTACTGTAATTAATATACAATCAACAGGAATTACTTTTGATCGAATGCCATTATTTGTTTGATCTGTAGCTATTACAGCTTTATTACTATTATTGTCATTACCGGTATTAGCCGGAGCTATTACGATATTATTAACAGATCGAAATTTAAATACTTCTTTTTTCGACCCCGCTGGAGGAGGAGATCCTATTTTATATCAACATTTATTT
>SlikokOtu2038
TTTATCTTCTAATATCGCTCATGGAGGAGCTTCTGTAGATTTAGCTATTTTTTGCTTACACTTAGCTGGAATTTCCTCTATTTTAGGAGCTGTAAATTTCATCACCACTGTAATTAATATACGATCAACAGGAATTACTTTCGATCGAATACCATTATTTGTATGATCTCTAGCTATTACAGCTCTATTATTATTATTATCATTACAAGTATTAGCCGGAGCTATTACAATATTATTAACTGATCGAAATTTAAATACTTATTTTTTCGACCCCGCTGGAGGAGGAGATCCAATCTTATACCAACATTTGTTT
>SlikokOtu2163
TCTATCTGCAAGCATTGCTCATAGAGGAGCATCTGTTGATTTAGCAATTTTTTCCCTTCATTTAGCTGGGGTATCCTCAATTTTAGGATCAGTAAATTTTATTACTACTGTAATTAATATACGATCAACAGGAATTACATTTGATCGAATACCTTTATTTGTTTGATCTGTAGTTATTACAGCTTTATTATTATTATTATCATTACCCGTATTAGCTGGAGCAATTACAATATTATTAACAGATCGAAACTTAAATACTTCTTTTTTTGACCCTGCAGGAGGAGGAGACCCAATTTTATACCAACATTTATTT
>SlikokOtu367
TTGTCTTCTAATATTGCTCATGGAGGAGCTTCTGTAGATTTAGCTATTTTTTCCTTACATTTAGCTGGAATTTCATCTATTTTAGGAGCTGTAAATTTTATTACTACTGTAATTAATATACGATCAACAGGAATTACTTTTGATCGAATGCCAATATTTGTTTGATCTGTAGCTATTACAGCTCTATTACACTACCAGTATTAGCTGGAGCTATTACAATATTATTAACAGATCGAAATTTAAATAATTCTTTTTTCGACCCTGCTGGAGGAGGAGATCCCATTTTATATCAACATTTATTT
>SlikokOtu836
CTTGTCTTCTAATATCGCTCATGGAGGAGCTTCTATAGATTTAGCTATTTTTTCCTTACATTTAGCTGGAATTTCATCTATTTTAGGAGCTGTAAATTTTATTACTACTGTAATTAATATAGGATCAACAGGAATTACTTTTGATCGAATACCATTATTTGTTTGATCTGTAGCTATTACAGCTTTATTACTATTATTATCACTACCAGTATTAGCTGGAGCTATTACAATATTGTTAACAGACCGAAATTTAAATACTTATTTTTTCGATCCTGCTGGAGGAGGAGATCCCATTTTATACCAACATTTATTT
>SlikokOtu843
CTTGTCTTCTAATATCGCTCATGGAGGAGCTTCTATAGATTTAGCTATTTTTTCCTTACATTTAGCTGGAATTTCATCTATTTTAGGAGCTGTAAATTTTATTACTACTGTAATTAATATAGGATCAACAGGAACTACTTTTGATCGAATACCATTATTTGTTTGATCTGAAGCTATTACAGCTTTATTACTATTATTATCACTACCAGTATTAGCTGGAGCTATTACAATATTGTTAACAGACCGAAATTTAAATACTTATTTTTTCGATCCTGCTGGAGGAGGAGATCCCATTTTATACCAACATTTATTT
>SlikokOtu931
CTTGTCTTCTAATATCGCTCATGGAGGAGCTTCTATAGATTTAGCTATTTTTTCCTTACATTTAGCTGGAATTTCATCTATTTTAGGAGCTGTAAATTTTATTACTACTGTAATTAATATAGGATCAACAGGAACTACTTTTGATCGAATACCATTATTTGTTTGATCTGTAGCTATTACAGCTTTATTACTATTATTATCACTACCAGTATTAGCTGGAGCTATTACAATATTGTTAACAGACCGAAATTTAAATACTTATTTTTTCGATCCTGCTGGAGGAGGAGATCCCATTTTATACCAACATTTATTT
>SlikokOtu138
CTTATCATCTAATATTGCACATGGTGGAGCTTCTGTAGATTTAGCTATTTTTTCTCTTCATTTAGCTGGAATTTCATCAATTTTAGGAGCAGTAAATTTTATTACAACAGTAATTAATATACGATCTTCAGGAATTACATTTGATCGAATACCTTTATTTGTATGATCTGTTGTTATTACTGCTTTATTATTACTTTTATCACTTCCAGTTTTAGCAGGAGCTATTACTATATTATTAACAGATCGAAATTTAAATACTTCATTTTTTGATCCTGCTGGAGGAGGAGATCCAATTTTATATCAACATTTATTT
>SlikokOtu841
GCTATCTTCAAGCATTGCTCACAGAGGTGCATCAGTTGATTTAGCTATTTTTTCTCTCCATTTAGCTGGAATCTCATCAATTTTAGGAGCCGTAAACTTTATTACTACTGTTATTAATATACGCTCTACAGGTATCACTTTTGATCGAATACCTTTATTTGTATGATCTGTTGTAATTACAGCTCTTTTATTACTATTATCTTTACCTGTTTTAGCTGGTGCGATTACAATACTATTAACGGATCGAAATTTAAATACCTCTTTTTTTGACCCTGCTGGAGGAGGAGATCCAATTTTATACCAACATTTATTT
>SlikokOtu256
TTTATCTTCTAATATTGCTCATAGAGGAGCCTCTGTTGATCTAGCTATTTTTTCTTTACATTTAGCTGGTATTTCTTCTATTTTAGGGGCTGTAAATTTTATTACAACTATTATTAATATACGATCAAAAGGAATTTCTTTTGATCGAATACCTTTATTTGTATGATCAGTAGCTATTACAGCTTTATTATTACTTTTATCATTACCTGTATTAGCTGGAGCTATTACTATATTATTAACAGATCGAAATTTAAATACTTCATTTTTTGACCCTGCAGGAGGAGGAGATCCAATTTTATACCAACATTTATTT
>SlikokOtu137
TCTATCTTCTAATATTGCTCATAGAGGGGCTTCCGTTGATTTAGCTATTTTTTCTTTACATTTAGCTGGAATTTCTTCTATTTTAGGGGCTGTAAATTTTATTACTACTATTATTAATATACGATCAAAAGGAATTTCTTTTGATCGAATACCTTTATTTGTATGATCAGTTGCTATTACAGCTTTATTATTACTTTTATCTTTACCTGTATTAGCTGGAGCTATTACTATATTATTAACAGATCGAAATTTAAATACTTCATTTTTCGACCCTACAGGAGGAGGAGACCCTATTTTATATCAACATTTATTT
>SlikokOtu1781
CTTATCTTCAGGAATTGCTCATGGAGGAGCATCAGTAGATCTAGCAATTTTTTCTCTTCATTTAGCTGGTATCTCTTCTATTTTAGGGGCTGTAAATTTTATTACTACTATTATTAATATACGATCAAAAGGAATTTCTTTTGATCGAATACCTTTATTTGTATGATCAGTTGCTATTACAGCTTTATTATTACTTTTATCTTTACCTGTATTAGCTGGAGCTATTACTATATTATTAACAGATCGAAATTTAAATACTTCATTTTTCGACCCTACAGGAGGAGGAGACCCTATTTTATATCAACATTTATTT
>SlikokOtu2328
TTTATCTTCTAATATTGCTCATAGAGGAGCCTCTGTTGATCTAGCTATTTTTTCTTTACATTTAGCTGGTATTTCTTCTATTTTAGGGGCTGTAAATTTTATTACAACTATTATTAATATACGATCAAAAGGAATTTCTTTTGATCGAATACCTTTATTTGTTTGATCCGTTGTAATTACAGCTATTTTATTGCTTTTATCTCTCCCTGTGCTTGCAGGTGCTATTACTATACTTTTAACTGATCGAAACTTAAATACTTCATTTTTTGACCCAGCTGGAGGAGGAGACCCTATCTTATATCAACATTTATTT
>SlikokOtu269
TTTATCATCTAATATTGCTCATAGAGGAGCTTCTGTTGATTTAGCTATTTTTTCATTACATTTAGCTGGAATTTCATCAATTTTAGGAGCAGTAAATTTTATTACTACTGTAATTAATATACGATCAACTGGAATTACATTTGATCGTATACCTTTATTTGTATGATCAGTAGTAATTACAGCTATTCTTCTATTATTATCATTACCAGTATTAGCAGGAGCTATTACTATATTATTAACAGATCGAAATTTAAATACTTCATTTTTTGATCCAGCTGGAGGAGGTGATCCAATTTTATATCAACATTTATTT
>SlikokOtu255
TTTATCATCTAATATTGCTCATGGAGGAGCTTCTGTTGATTTAGCTATTTTTTCTTTACATTTAGCTGGAATTTCTTCAATTTTAGGAGCAGTAAACTTTATTACTACTGTAATTAATATACGATCAACTGGAATTACGTTTGATCGAATACCATTATTCGTATGATCTGTAGTAATTACAGCTTTATTATTATTATTATCATTACCAGTATTAGCTGGAGCTATTACAATATTATTAACGGATCGAAATTTAAATACTTCATTTTTTGACCCTGCTGGAGGAGGAGATCCTATTTTATATCAACATTTATTT
>SlikokOtu1967
TTTATCTTCTAATATTGCTCATGGAGGAGCTTCTGTTGATTTAGCTATTTTTTCATTACACTTAGCAGGAATTTCATCAATTTTAGGATCTTTTACAACTGTAATTAATATCAACCGGATCAACCGGAATTACATTTGATCGCATGCTATGTAGTAACTACAGCCTTTCTTTTACTTTTATCTCTACCAGTTTTAGCTGGAGCTATTACTATATTATTAACAGATCGATATTTAAATACTTCATTTTTTGACCCATCTGGAGGAGCAGATCCAATTTTATACCAACATTTGTTT
>SlikokOtu117
TTTATCTTCTAATATTGCTCATGGAGGAGCTTCTGTTGATTTAGCTATTTTTTCATTACATTTAGCAGGAATTTCATCAATTTTAGGAGCTGTAAATTTTATTACAACTGTAATTAATATACGATCAACTGGAATTACATTTGATCGAATACCCTTATTTGTATGATCAGTAGTAATTACAGCTCTTCTTTTACTTTTATCCTTACCAGTTTTAGCTGGAGCTATTACTATATTACTAACAGATCGAAATTTAAATACCTCATTTTTTGATCCTGCTGGAGGAGGAGATCCAATCTTATATCAACATTTATTT
>SlikokOtu947
TTTATCATCTAATATTGCTCATGGAGGTGCTTCAGTTGATTTAGCTATTTTTTCTTTACATTTAGCTGGAATTTCTTCAATTTTAGGAGCAGTAAATTTCATCACAACTGTAATTAATATACGATCAACTGGAATTACATTTGATCGAATACCTTTATTTGTATGATCTGTAGTAATTACTGCTTTACTTTTACTATTATCTTTACCAGTATTAGCAGGAGCAATTACTATATTATTAACAGATCGAAATTTAAATACTTCATTTTTTGACCCAGCAGGAGGAGGAGATCCTATTTTATATCAACATTTATTT
>SlikokOtu935
TTTATCATCAAATATTGCTCACGGAGGAGCTTCTGTTGACTTAGCTATTTTTTCTTTACATCTAGCAGGAATTTCATCTATTTTAGGAGCAGTAAATTTTATTACTACTGTAATTAATATACGATCAACAGGTATCACTTTTGATCGAATACCTTTATTTGTATGATCTGTAGTAATTACTGCTTTATTATTATTATTATCTCTTCCTGTATTAGCTGGTGCTATCACTATATTATTAACTGATCGAAATTTAAATACTTCATTCTTTGACCCAGCAGGAGGAGGAGACCCAATTTTATACCAACACTTATTT
>SlikokOtu1207
CCTTTCATCAAATATTGCTCATGGAGGAGCTTCTGTTGATTTAGCCATTTTTTCTTTACATTTAGCTGGAATTTCTTCAATTTTAGGAGCTGTTAATTTTATTACAACTGTAATTAATATACGATCTACAGGAATTACTTTTGATCGAATACCTTTATTTGTTTGATCTGTTGTAATTACAGCTCTTTTACTACTTTTATCTCTTCCAGTATTAGCAGGAGCTATTACTATATTATTAACAGATCGAAATTTAAATACTTCTTTCTTTGACCCTGCAGGAGGAGGAGACCCTATTTTATACCAACATTTATTT
>SlikokOtu1644
CTTTCATCAAATATTGCTCATGGAGGAGCTTCTGTTGATTTAGCCATTTTTTCTTTACATTTAGCTGGAATTTCTTCAATTTTAGGAGCTGTTAATTTTATTACAACTGTAATTAATATACGATCCCCAGGAATAAATTTTGATATAATGCCTTTATTTGTTTGATCTGTTTTAATTACAGCTATTTTATTACTTTTATCTTTACCAGTTTTAGCTGGAGCTATTACCATATTATTAACGGATCGAAATTTAAATACTTCTTTCTTTGACCCTGCAGGAGGAGGAGACCCTATTTTATACCAACATTTATTT
>SlikokOtu1645
CCTTTCATCAAATATTGCTCATGGAGGAGCTTCTGTTGATTTAGCCATTTTTTCTTTACATTTAGCTGGAATTTCTTCAATTTTAGGAGCTGTTAATTTTATTACAACTGTAATTAATATACGATCTACAGGAATTACTTTTGATCGAATACCTTTATTTGTTTGATCTGTTGTAATTACAGCTATTTTATTACTTTTATCTTTACCAGTTTTAGCTGGAGCTATTACCATATTATTAACGGATCGAAATTTAAATACTTCTTTCTTTGACCCTGCAGGAGGAGGAGACCCTATTTTATACCAACATTTATTT
>SlikokOtu1960
CTTATCTTCAGGAATTGCTCATGGAGGAGCATCAGTAGATCTAGCAATTTTTTCTCTTCATTTAGCTGGTATCTCTTCAATTTTAGGAGCTGTTAATTTTATTACAACTGTAATTAATATACGATCTACAGGAATTACTTTTGATCGAATACCTTTATTTGTTTGATCTGTTGTAATTACAGCTCTTTTACTACTTTTATCTCTTCCAGTATTAGCAGGAGCTATTACTATATTATTAACAGATCGAAATATAAATACTTCTTTCTTCGACCCAGCAGGAGGAGGAGATCCAATTTTATATCAACATTTATTT
>SlikokOtu1962
CCTTTCATCAAATATTGCTCATGGAGGAGCTTCTGTTGATTTAGCCATTTTTTCTTTACATTTAGCTGGAATTTCTTCAATTTTAGGAGCTGTTAATTTTATTACAACTGTAATTAATATACGATCTACAGGAATTACTTTTGATCGAATACCTTTATTTGTTTGATCTGTTGTAATTACAGCTCTTTTACTACTTTTATCTTTACCAGTTTTAGCTGGAGCTATTACCATATTATTAACGGATCGAAATTTAAATACTTCTTTCTTTGACCCTGCAGGAGGAGGAGACCCTATTTTATACCAACATTTATTT
>SlikokOtu2244
CCTTTCATCAAATATTGCTCATGGAGGAGCTTCTGTTGATTTAGCCATTTTTTCTTTACATTTAGCTGGAATTTCTTCAATTTTAGGAGCTGTTAATTTTATTACAACTGTAATTAATATACGATCTACAGGAATTACTTTTGATCGAATACCTTTATTTGTTTGATCTGTTTTAATTACAGCTATTTTATTACTTTTATCTTTACCAGTTTTAGCTGGAGCTATTACCATATTATTAACGGATCGAAATTTAAATACTTCTTTCTTTGACCCTGCAGGAGGAGGAGACCCTATTTTATACCAACATTTATTT
>SlikokOtu41
CCTTTCATCAAATATTGCTCATGGAGGAGCTTCTGTTGATTTAGCCATTTTTTCTTTACATTTAGCTGGAATTTCTTCAATTTTAGGAGCTGTTAATTTTATTACAACTGTAATTAATATACGATCTACAGGAATTACTTTTGATCGAATACCTTTATTTGTTTGATCTGTTGTAATTACAGCTCTTTTACTACTTTTATCTCTTCCAGTATTAGCAGGAGCTATTACTATATTATTAACAGATCGAAATATAAATACTTCTTTCTTCGACCCAGCAGGAGGAGGAGATCCAATTTTATATCAACATTTATTT
>SlikokOtu52
CCTTTCATCAAATATTGCTCATGGAGGAGCTTCTGTTGATTTAGCCATTTTTTCTTTACATTTAGCTGGAATTTCTTCAATTTTAGGAGCTGTTAATTTTATTACAACTGTAATTAATATACGATCTACAGGAATTACTTTTGATCGAATACCTTTATTTGTTTGATCTGTTGTAATTACAGCTCTTTTACTACTTTTATCTCTTCCAGTATTAGCAGGAGCTATTACTATATTATTAACGGATCGAAATATAAATACTTCTTTCTTCGACCCAGCAGGAGGAGGAGATCCAATTTTATATCAACATTTATTT
>SlikokOtu732
CCTTTCATCAAATATTGCTCATGGAGGAGCTTCTGTTGATTTAGCCATTTTTTCTTTACATTTAGCTGGAATTTCTTCAATTTTAGGAGCTGTTAATTTTATTACAACTGTAATTAATATACGATCTACAGGAATTACTTTTGATCGAATACCTTTATTTGTTTGATCTGTTGTAATTACAGCTCTTTTACTACTTTTATCTCTTCCAGTATTAGCAGGAGCTATTACTATATTATTAACAGATCGAAATATAAATACTTCTTTCTTTGACCCTGCAGGAGGAGGAGACCCTATTTTATACCAACATTTATTT
>SlikokOtu927
CCTTTCATCAAATATTGCTCATGGAGGAGCTTCTGTTGATTTAGCCATTTTTTCTTTACATTTAGCTGGAATTTCTTCAATTTTAGGAGCTGTTAATTTTATTACAACTGTAATTAATATACGATCTACAGGAATTACTTTTGATCGAATACCTTTATTTGTTTGATCTGTTGTAATTACAGCTCTTTTACTACTTTTATCTCTTCCAGTATTAGCAGGAGCTATTACTATATTATTAACGGATCGAAATTTAAATACTTCTTTCTTTGACCCTGCAGGAGGAGGAGACCCTATTTTATACCAACATTTATTT
>SlikokOtu217
CCTGTCATCTATTATTGCTCATGGAGGTGCTTCTGTAGATCTAGCTATTTTCTCTTTACATTTAGCTGGAATTTCCTCGATTTTAGGAGCTGTAAATTTTATTACAACAGTTATTAATATACGATCAACAGGAATTACATTTGATCGTATACCTTTATTTGTTTGATCAGTAGTAATTACTGCTTTATTACTTTTATTATCTTTACCAGTATTAGCTGGAGCAATTACTATACTTTTAACAGATCGAAATTTAAATACTTCATTTTTTGATCCTGCTGGAGGTGGAGATCCAATTTTATATCAACATTTATTT
>SlikokOtu2229
CTTATCTTCAGGAATTGCTCATGGAGGAGCATCAGTAGATCTAGCAATTTTTTCTCTTCATTTAGCTGGAATTTCCTCGATTTTAGGAGCTGTAAATTTTATTACAACAGTTATTAATATACGATCAACAGGAATTACATTTGATCGTATACCTTTATTTGTTTGATCAGTAGTAATTACTGCTTTATTACTTTTATTATCTTTACCAGTATTAGCTGGAGCAATTACTATACTTTTAACAGATCGAAATTTAAATACTTCATTTTTTGATCCTGCTGGAGGTGGAGATCCAATTTTATATCAACATTTATTT
>SlikokOtu1191
TTTATCATCTAATATTGCACATAGAGGAGCTTCTGTTGATTTAGCTATTTTTTCTCTTCATTTAGCAGGAATTTCTTCTATTATAGGAGCTGTAAATTTTATTACTACTGTAATTAATATACGATCTACAGGAATTTCATATGACCGAATACCTTTATTTGTTTGATCCGTTGTAATTACAGCTATTTTATTGCTTTTATCTCTCCCTGTGCTTGCAGGTGCTATTACTATACTTTTAACTGATCGAAACTTAAATACTTCATTTTTTGACCCAGCTGGAGGAGGAGACCCTATCTTATATCAACATTTATTT
>SlikokOtu127
TTTATCATCTAATATTGCACATAGAGGAGCTTCTGTTGATTTAGCTATTTTTTCTCTTCATTTAGCAGGAATTTCTTCTATTATAGGAGCTGTAAATTTTATTACTACTGTAATTAATATACGATCTACAGGAATTTCATATGACCGAATACCTTTATTTGTTTGATCAGTAGTAATTACAGCTTTATTATTACTTTTATCTTTACCTGTTCTGGCCGGAGCTATTACTATATTACTAACAGATCGAAATTTAAATACTTCATTTTTTGACCCTGCTGGAGGAGGAGACCCAATTTTATATCAACATTTATTT
>SlikokOtu2006
TTTATCATCTAATATTGCACATAGAGGAGCTTCTGTTGATTTAGCTATTTTTTCTCTTCATTTAGCAGGAATTTCTTCTATTATAGGAGCTGTAAATTTTATTACTACTGTAATTAATATACGATCTACAGGTATTACATTAGACCGAATACCTTTATTTGTTTGATCCGTTGTAATTACAGCTATTTTATTGCTTTTATCTCTCCCTGTGCTTGCAGGTGCTATTACTATACTTTTAACTGATCGAAACTTAAATACTTCATTTTTTGACCCAGCTGGAGGAGGAGACCCTATCTTATATCAACATTTATTT
>SlikokOtu2330
CTTATCTTCAGGAATTGCTCATGGAGGAGCATCAGTAGATCTAGCAATTTTTTCTCTTCATTTAGCTGGTATCTCTTCTATTATAGGAGCTGTAAATTTTATTACTACTGTAATTAATATACGATCTACAGGAATTTCATATGACCGAATACCTTTATTTGTTTGATCAGTAGTAATTACAGCTTTATTATTACTTTTATCTTTACCTGTTCTGGCCGGAGCTATTACTATATTACTAACAGATCGAAATTTAAATACTTCATTTTTTGACCCTGCTGGAGGAGGAGACCCAATTTTATATCAACATTTATTT
>SlikokOtu201
CCTATCTTCTAATATTGCTCATAGAAGAGCCTCTGTTGATTTAGCTATTTTTTCCCTTCATTTAGCTGGAATCTCTTCTATTATAGGAGCTGTAAACTTTATTACTACTGTAATTAATATACGATCAATAGGAATTACTTATGATCGAATACCTTTATTTGTTTGATCAGTTGTAATTACAGCATTATTATTATTATTATCTCTACCTGTTTTAGCAGGAGCTATTACTATACTATTAACAGATCGAAATTTAAATACCTCATTCTTTGACCCGGCAGGAGGAGGAGACCCTATTTTATATCAACATTTATTC
>SlikokOtu624
GCTTTCTTCTAATATTGCTCATGAAGGAGCTTCTGTTGATTTAGCAATTTTTTCTCTACATTTAGCTGGAATTTCCTCAATTTTAGGAGCTGTAAATTTTATTACTACTGTAATTAATATACGATCAACTGGAATTACATTTGATCGAATACCTTTATTTGTATGATCAGTAGTAATTACAGCTTTATTATTATTATTATCTCTACCTGTATTAGCAGGAGCTATTACAATACTATTAACAGATCGAAATATAAATACTTCTTTTTTTGATCCTGCTGGTGGAGGAGACCCAATTCTATATCAACATTTATTT
>SlikokOtu1069
CTTGTCTTCTAATATTGCTCATGGAGGAGCTTCTGTAGATTTAGCTATTTTTTCTTTACATTTAGCTGGAATTTCATCTATTTTAGGAGCTGTAAATTTTATTACTACTGTAATTAATATACGATCAACAGGAATTACTTTTGATCGAATACCATTATTTGTTTGATCTGTAGCTATTACATCTCTATTATTATTATTATCACTACCAGTATTAGCTGGAGCTATTACAATATTGTTAACAGACCGAAATTTAAATACTTCTTTTTTCGATCCTGCCGGAGGAGGAGATCCCATTTTATACCAACATTTATTT
>SlikokOtu1614
CTTGTCTTCTAATATTGCTCATGGAGGAGCTTCTGTAGATTTAGCTATTTTTTCCTTACATTTAGCTGGAATTTCATCTATTTTAGGAGCTGTAAATGTTATTACTACTGTAATTAATATACGATCAACAGGAATTACTTTTGATCGAATACCATTATTTGTTTGATCTGTAGCTATTACATCTCTATTATTATTATTATCACTAGCAGTATTAGCTGGAGCTATTACAATATTGTTAACAGACCGAAATTTAAATACTTCTTTTTTCGATCCTGCCGGAGGAGGAGATCCCATTTTATACCAACATTTATTT
>SlikokOtu1692
CTTGTCTTCTAATATTGCTCATGGAGGAGCTTCTGTAGATTTAGCTATTTTTTCCTTACATTTAGCTGGAATTTCATCTATTTTAGGAGCTGTAAATTTTATTACTACTATAATTAATATACGATCAACAGGAATTACTTTTGATCGAATACCATTATTTGTTTGATCTGTAGCTATTACATCTCTATTATTATTATTATCACTACCAGTATTAGCTGGAGCTATTACAATATTGTTAACAGACCGAAATTTAAATACTTCTTTTTTCGATCCTGCCGGAGGAGGAGATCCCATTTTATACCAACATTTATTT
>SlikokOtu898
CTTGTCTTCTAATATTGCTCATGGAGGAGCTTCTGTAGATTTAGCTATTTTTTCCTTACATTTAGCTGGAATTTCATCTATTTTAGGAGCTGTAAATTTTATTACTACTGTAATTAATATACGATCAACAGGAATTACTTTTGATCGAATACCATTATTTGTTTGATCTGTAGCTATTACAGCTCTATTACTATTATTATCACTACCAGTATTAGCTGGAGCTATTACAATATTGTTAACAGATCGAAATTTAAATACTTCTTTTTTCGATCCTGCTGGAGGAGGAGATCCCATTTTATACCAACATTTATTT
>SlikokOtu1343
TTTATCCTCTAATATTGCTCATAGAGGAGCTTCTGTTGATCTAGCTATTTTTTCTCTACATTCGATATTTCTTCTATTTTAGGAGCTGTACATTTTATTACAACTATTATTAATATACGATCAAAAGGAATTTCTTTTGATCGAATACCTTTATTTGTATGGTCAGTAGCAATTACAGCTTTATTATTACTTGTTATCTCTACCTGTATTAGCTGGAGCTATTACTATATTACTAATAGATCGAAATTTAAATACTTAATTTATTGATCCTGCAGGAGGAGGAGATCCAATTTTATATCAACAT
>SlikokOtu1551
TTTATCCTCTAATATTGCTCATAGAGGAGCTTCTGTTGATCTAGCTATTTTTTCTCTACATTCGATATTTCTTCTATTTTAGGAGCTGTACATTTTATTACAACTATTATTAATATACGATCAAAAGGAATTTCTTTTGATCGAATACCTTTATTTGTATGGTCAGTAGCAATTACAGCTTTATTATTACTTGTTATCTCTACCTGTATTAGCTGGAGCTATTACTATATTACTAATAGATCGAAATTTAAATACTTAATTTTTTGATCCTGCAGGAGGAGGAGATCCAATTTTATATCAACAT
>SlikokOtu1959
CTTATCTTCAGGAATTGCTCATGGAGGAGCATCAGTAGATCTAGCAATTTTTTCTCTTCATTTAGCTGGTATTTCTTCTATTTTAGGAGCTGTAAATTTTATTACTACTGTAATTAATATACGAGCAACAGGAATTTCATTCGATTCAATACCTTTATTTGTTTGATCAGTAGCTATTACAGCATTATTATTACTTTTATCTTTACCAGTATTAGCAGGAGCTATTACTATACTATTAACAGATCGAAATTTAAATACGTCATTCTTTGACCCTGCAGGAGGAGGAGATCCAATTCTATACCAACATTTATTT
>SlikokOtu1526
TTTATCATCTAATATTGCACATAGAGGATCATCAGTTGATTTAACAATTTTTTCTCTTCATTTAGCTGGTATTTCTTCTATTTTAGGAGCTGTAAATTTTATTACTACTGTAATTAATATACGAGCAACAGGAATTTCATTCGATTCAATACCTTTATTTGTTTGATCAGTAGCTATTACAGCATTATTATTACTTTTATCTTTACCAGTATTAGCAGGAGCTATTACTATACTATTAACAGATCGAAATTTAAATACATCATTTTTTGACCCTGCAGGAGGAGGAGATCCAATTCTATATCAACATTTATTT
>SlikokOtu177
TTTATCATCTAATATTGCTCATAGAGGATCATCAGTTGATTTAACAATTTTTTCTCTTCATTTAGCTGGTATTTCTTCTATTTTAGGAGCTGTAAATTTTATTACTACTGTAATTAATATACGAGCAACAGGAATTTCATTCGATTCAATACCTTTATTTGTTTGATCAGTAGCTATTACAGCATTATTATTACTTTTATCTTTACCAGTATTAGCAGGAGCTATTACTATACTATTAACAGATCGAAATTTAAATACGTCATTCTTTGACCCTGCAGGAGGAGGAGATCCAATTCTATACCAACATTTATTT
>SlikokOtu1961
TTTATCATCTAATATTGCTCATAGAGGATCATCAGTTGATTTAACAATTTTTTCTCTTCATTTAGCTGGTATTTCTTCTATTTTAGGAGCTGTAAATTTTATTACTACTGTAATTAATATACGAGCAACAGGAATTTCATTCGATTCAATACCTTTATTTGTTTGATCAGTAGCTATTACAGCATTATTATTACTTTTATCTTTACCAGTTTTAGCTGGAGCTATTACCATATTATTAACGGATCGAAATTTAAATACTTCTTTCTTTGACCCTGCAGGAGGAGGAGACCCTATTTTATACCAACATTTATTT
>SlikokOtu1863
ACTATCATCTAATATTGCCCATGGAGGAGCTTCTGTTGATTTAGCTATTTTTTCTTTACATTTAGCCGGAATTTCTTCAATTTTAGGGGCTGTAAATTTCATTACTACTGTAATTAACATACGATCAACAGGAATTACATTTGACCGAATACCATTATTTGTTTGATCTGTAGCAATTACAGCTTTATTACTATTACTTTCATTACCAGTTTTAGCAGGAGCTATTACAATACTATTAACAGATCGAAATTTAAACACTTCTTTTTTTGACCCAGCAGGAGGAGGAGATCCAATTTTATACCAACATTTATTT
>SlikokOtu2218
TTTATCATCTAATATTGCTCATGGAGGAGCTTCTGTAGATTTAGCTATTTTTTCTCTAAGTTTAGCTGGAATTTCTTCTATTTTAGGAGCTGTAAATTTTATTACTACTGTAATTAATATACGATCAACAGGAATTACTTTTGACTGTATACCTTTATTTGTTTGATCAGTAGTAATTACAGCTTTATTATTACTTTTGTCATTGCCTGTATTAGCAGGAGCTATTACTATATTATTAACAAATCGAAATTTTAATACTTCATTTTTTTGATCCAGCAGGATAAGGTGATCCAATTTTATACCAACATCTATTT
>SlikokOtu2240
TTTATCTTCTAACATTGCTCATGGCGGAGCTTCTGTAGACTTGGCTATTTTTTCATTACATTTCGCTGGAATTTCTTCTATTTTAGGAGCTGTAAATTTTATTACTACTGTAATCAATATACGATCAACAGGAATTACTTTTGACCGAATACCATTGTTTGTGTGATCTGTAGCTATGACAGCTTTGTTATTACTATTATCATTACCAGTATTAGCCGGAGCTATTGCAATATTATTAACAGATCGAAATATAAATACTTCTTTCTTCGACCCAGCAGGAGGAGGAGATCCAATTTTATATCAACATTTATTT
>SlikokOtu199
TTTATCATCTAATATCGCTCATGGAGGAGCTTCTGTAGATTTAGCTATTTTCTCTTTACATTTAGCTGGAATTTCTTCTATTTTAGGAGCTGTAAATTTTATTACAACTGTAATTAATATACGATCAACAGGAATTACCTTTGACCGAATACCTTTATTTGTTTGATCAGTGGTTATTACAGCTTTATTATTACTTTTATCATTACCTGTATTAGCAGGAGCTATTACTATATTATTAACAGATCGAAATTTAAATACTTCATTTTTTGACCCAGCAGGAGGAGGAGATCCAATTTTATATCAACATCTATTT
>SlikokOtu260
TTTATCATCTAATATTGCTCATGGAGGAGCTTCTGTAGATTTAGCTATTTTTTCTCTTCATTTAGCTGGAATTTCTTCTATTTTAGGAGCTGTAAATTTTATTACTACTGTAATTAATATACGATCAACAGGAATCACCTTTGATCGTATACCTTTATTTGTTTGATCAGTAGTAATTACAGCTTTATTATTACTTTTATCATTACCTGTATTAGCAGGAGCTATTACTATATTATTAACAGATCGAAATTTAAATACTTCATTTTTTGATCCAGCAGGAGGAGGAGATCCAATTTTATATCAACATCTATTT
>SlikokOtu277
TTTATCATCTAACATTGCTCATGGAGGAGCCTCTGTAGATTTAGCTATTTTTTCTTTACATTTAGCTGGAATTTCTTCTATTTTAGGAGCTGTAAATTTTATTACTACTGTAATTAATATACGATCCACAGGAATTACTTTTGATCGAATACCTTTATTTGTTTGATCTGTAGTAATTACAGCTTTACTATTATTATTATCATTACCAGTATTAGCTGGAGCTATTACTATATTATTAACAGATCGAAATTTAAATACTTCATTTTTTGATCCAGCAGGAGGAGGAGATCCAATTTTATATCAACATTTATTT
>SlikokOtu128
TTTATCATCTAATATTGCCCATGGAGGAGCTTCTGTAGATTTAGCTATTTTTTCTCTTCATTTAGCTGGAATTTCTTCTATTTTAGGAGCTGTAAATTTTATTACTACTGTAATTAATATACGATCAACAGGAATCACCTTTGATCGTATACCTTTATTTGTTTGATCAGTAGTAATTACAGCTTTATTATTACTTCTGTCATTACCTGTATTAGCAGGAGCTATTACTATATTATTAACAGATCGAAACTTAAATACTTCATTTTTTGATCCAGCAGGAGGAGGAGATCCAATTTTATACCAACATCTATTT
>SlikokOtu941
TTTATCATCTAATATCGCTCATGGAGGAGCTTCTGTAGATTTAGCTATTTTTTCATTACATTTAGCTGGAATTTCTTCTATTCTAGGAGCTGTAAATTTTATTACTACTGTAATTAATATACGATCAACAGGAATTACTTTTGATCGAATACCTTTATTTGTTTGATCAGTAGTAATTACAGCATTATTACTACTTTTATCTCTACCAGTATTAGCTGGAGCTATTACTATATTATTAACAGATCGAAATTTAAATACATCATTTTTTGATCCAGCAGGAGGAGGAGATCCTATCTTATACCAACATTTATTT
>SlikokOtu1950
TTTATCATCTAATATTGCACATGGAGGAGCTTCTGTAGATTTAGCTATTTTTTCTCTACATTTAGCTGGAATTTCTTCTATTTTAGGAGCTGTAAATTTTATTGCTACTGTAATTAATATACGATCAACAGGAATTACCTTTGACCGTACACCTTTATTTGTTTGATCAGTAGTAATTACAGCTTTATTATTACTTTTATCACTGCCTGTATTAGCAGGAGCTATTACTATATTATTAACAGATCGAAATTTAAATACCTCATTTTTTGATCCAGCAGGAGGAGGTGATCCAATTTTATATCAACATCTATTT
>SlikokOtu1127
TTTATCATCTAATATTGCTCATGGTGGAGCTTCTGTTGATTTAGCTATTTTTTCTTTACATTTAGCAGGAATTTCTTCAATTTTAGGAGCTGTAAATTTTATTACTACTGTAATTAATATACGATCTTTTGGAATTACTTTTGATCGAATGCCTTTATTTGTATGATCTGTAGTAATTACAGCTTTATTATTATTATTATCATTACCAGTATTAGCAGGAGCTATTACTATATTATTAACAGATCGAAATTTAAATACTTCATTTTTTGATCCAGCAGGAGGAGGAGATCCTATTTTATATCAACATTTATTT
>SlikokOtu460
TTTATCTTCTAATATTGCCCATAGTGGAGCTTCTGTTGATTTAGCTATTTTCTCATTACATTTAGCAGGAGTTTCTTCAATTTTAGGAGCAGTAAATTTTATTACAACAGTAATTAATATACGATCTACAGGAATTACCTTTGATCGAATACCTTTATTTGTTTGATCTGTAGTAATTACCGCTTTATTATTACTTTTATCATTACCAGTATTAGCAGGAGCTATTACTATATTATTAACAGATCGAAATATAAATACTTCATTCTTTGATCCAGCAGGAGGAGGAGATCCAATTTTATATCAACATTTATTT
>SlikokOtu1201
TCTTTCTTCAACAATTGCTCACGCTGGAGCTTCTGTTGATTTAGCCATTTTTTCTTTACATTTAGCTGGTATTTCATCAATTTTAGGAGCTGTTAATTTTATTACTACTATTATTAATATACGAGCCCCTGGAATTACTTTTGACCGAATACCACTATTTGTTTGATCTGTTCTAATTACTGCAGTTTTACTTCTTCTCTCTCTCCCTGTTCTTGCTGGAGCAATTACAATATTATTAACAGATCGAAATTTAAATACTTCTTTTTTTGACCCTGCGGGAGGAGGAGATCCTATTTTATACCAACATTTATTT
>SlikokOtu1378
TCTTTCTTCAACAATTGCTCACGCTGGAGCTTCTGTTGATTTAGCTATTTTTTCTTTACATTTAGCTGGTATTTCATCAATTTTAGGGGCTGTTAATTTTATTACTACTATTATTAATATACGAGCCCCTGGAATTACTTTTGACCGAATACCACTATTTGTTTGATCTGTTCTAATTACTGCAGTTTTACTTCTTCTCTCTCTCCCTGTTCTTGCTGGAGCAATTACAATATTATTAACAGATCGAAATTTAAATACTTCTTTTTTTGACCCTGCAGGAGGAGGAGATCCTATTTTATACCAACATTTATTT
>SlikokOtu547
CCTTTCTTCTACAATTGCCCATGCAGGAGCTTCTGTTGACCTAGCTATTTTTTCTCTTCATTTAGCAGGAATTTCCTCAATTTTAGGGGCAGTTAATTTTATTACCACTATTATTAATATACGAGCTCCTGGGATTAGCTTTGATCGTATGCCTTTATTTGTTTGGTCAGTTTTAATTACTGCTGTTTTATTACTTTTATCTCTCCCAGTTCTTGCTGGTGCAATCACAATACTTTTAACAGATCGAAATTTAAACACTTCTTTTTTTGACCCCGCAGGAGGAGGAGACCCAATTTTATACCAACATTTATTT
>SlikokOtu1212
TCTTTCTTCAACAATTGCCCACGCTGGGGCTTCTGTCGATTTAGCAATTTTTTCTTTACATTTAGCAGGAATTTCTTCTATTTTAGGAGCAGTAAATTTTATTACTACTATTATTAATATGCGAGCTCCAGGTATTACTTTTGATCGAATACCCTTATTTGTTTGATCAGTTCTTATTACTGCTGTATTACTTTTACTTTCATTACCTGTTCTTGCGGGTGCAATTACTATACTTTTAACTGATCGAAATTTAAATACTTCATTTTTTGACCCTGCTGGAGGAGGGGATCCAATTTTATATCAACATTTATTT
>SlikokOtu827
TCTTTCTTCAACAATTGCCCACGCTGGAGCTTCTGTCGATTTAGCAATTTTTTCTTTACATTTAGCAGGAATTTCTTCTATTTTAGGAGCAGTAAATTTTATTACTACTATTATTAATATACGAGCTCCAGGTATTACTTTTGATCGAATACCCTTATTTGTTTGATCAGTTCTTATTACTGCTGTATTACTTTTACTTTCATTACCTGTTCTTGCGGGTGCAATTACTATACTTTTAACTGATCGAAATTTAAATACTTCATTTTTTGACCCTGCAGGAGGAGGGGATCCAATTTTATATCAACATTTATTT
>SlikokOtu315
TCTTTCTTCAACTATTGCCCATGCTGGAGCTTCTGTTGATTTAGCAATTTTTTCTCTTCATTTAGCAGGAATCTCTTCAATTTTAGGTGCAGTTAATTTTATTACTACTATTATTAATATACGAGCTCCAGGTATTACCTTTGATCGAATACCTCTATTTGTTTGATCAGTGCTAATTACTGCTGTATTACTTTTACTCTCTTTACCAGTTCTTGCTGGAGCTATTACCATACTATTAACTGATCGTAATTTAAATACTTCATTTTTTGATCCTGCAGGAGGAGGAGATCCCATTTTATATCAACATCTATTT
>SlikokOtu1916
CCTATCCTCAACAATTGCCCATGCCGGAGCATCAGTTGATTTAGCTATTTTCTCTTTACATTTAGCAGGAATTTCTTCAATTTTAGGAGCTGTTAACTTTATTACAACAATTATTAATATACGGGCCCCTGGAATTACTTTTGATCGAATACCATTATTTGTTTGATCAGTTTTAATTACAGCAATTTTACTTCTTTTGTCCCTCCCAGTATTAGCTGGAGCTATTACAATATTATTGACAGACCGAAATTTAAATACTTCTTTTTTTGATCCTGCTGGAGGAGGAGATCCTATTCTATACCAACATTTATTT
>SlikokOtu790
CCTATCCTCAACAATTGCCCATGCCGGAGCATCAGTTGATTTAGCTATTTTCTCTTTACATTTAGCAGGAATTTCTTCAATTTTAGGAGCTGTTAACTTTATTACAACAATTATTAATATACGGGCCCCTGGAATTACTTTTGATCGAATACCATTATTTGTTTGATCAGTTTTAATTACAGCAATTTTACTTCTTTTGTCCCTCCCAGTATTAGCTGGAGCTATTACAATATTATTGACAGACCGAAATTTAAATACTTCTTTTTTTGATCCCGCAGGAGGAGGAGACCCTATTTTATACCAACATTTATTT
>SlikokOtu488
TCTATCTTCCACAATTGCTCATGCCGGAGCATCAGTTGATTTAGCTATTTTTTCATTACATCTAGCTGGAATTTCTTCTATTTTAGGAGCAGTTAATTTTATTACAACAATCATTAATATACGAGCTCCTGGAATTACTTTTGATCGAATACCTTTATTTGTCTGATCTGTTTTAATTACAGCAATTTTATTATTATTATCTTTACCAGTATTAGCTGGAGCTATTACAATATTATTAACAGACCGTAATTTAAATACTTCTTTTTTTGACCCTGCAGGAGGAGGAGACCCTATTTTATATCAACACTTATTT
>SlikokOtu761
ACTGTCCTCAACAATTGCCCATGCTGGAGCATCTGTTGATTTAGCTATTTTTTCTTTACATTTAGCTGGTATTTCATCTATTTTAGGAGCTGTAAATTTTATCACAACAATTATCAACATACGATCTCCTGGTATTACTTTTGATCGAATACCTTTATTTGTCTGATCTGTTTTAATTACAGCAATTTTATTATTGTTATCTTTACCTGTTTTAGCAGGAGCTATTACAATACTATTAACAGATCGAAACTTAAATACTTCTTTCTTTGACCCTGCAGGAGGAGGAGATCCTATTTTGTACCAACATTTATTT
>SlikokOtu1274
TCTATCTTCAACAATTGCCCATGCTGGAGCTTCTGTTGATTTAGCTATTTTTCCTTTACATTTAGCCGGAATTTCCTCTATTTTAGGCGCTGTTAATTTCATTACAACTATTATCAATATACGAGCCCCTGGAATTACTTTTGATCGAATACCCTTATTTGTTTGATCTGTTTTAATTACAGCAATTTTGTTACTCCTATCTTTACCTGTTTTAGCCGGAGCTATTACTATACTATTAACAGATCGAAATTTAAACACTTCTTTTTTCGATCCTGCTGGAGGAGGAGACCCTATTCTATATCAACATCTATTT
>SlikokOtu1317
CCTATCTTCAACAATTGCCCATGCTGGAGCTTCTGTTGATTTAGCTATTTTTTCTTTACATTTAGCCGGAATTTCCTCTATTTTAGGGGCTGTTAATTTCATTACAACTATTATCAATATGCGAGCCCCTGGGATTACTTTTGATCGAATACCCTTATTTGTTTGATCTGTTTTAATTACAGCAATTTTATTACTCCTATCTTTGCCTGTTTTAGCCGGAGCTATTACTATATTATTAACAGATCGAAATTTAAATACTTCTTTTTTTGATCCTGCTGGAGGAGGAGATCCTATTCTATACCAACATTTATTT
>SlikokOtu1741
TCTATCTTCAACAATTGCCCATGCTGGAGCTTCTGTTGATTTAGCTATTTTTTCTTTACATTTAGCCGGAATTTCCTCTATTTTAGGGGGGTTAATTTCATTACAACTATTATCAATATACGAGCCCCTGGAATTACTTTTGATCGAATACCCCTATTTGTTTGATCTGTTTTAATTACAGCAATTTTGTTACTCCTATCTTTGCCTGTTTTAGCCGGAGCTATTACTATATTATTAACAGATCGAAATTTAAATACTTCTTTTTTTGATCCTGCTGGAGGGGGAGATCCTATTCTATACCAACATTTATTT
>SlikokOtu1742
CCTATCTTCAACAATTGCCCATGCTGGAGCTTCTGTTGATTTAGTTATTTTTTCTTTACATTTAGCCGGAATTTCCTCTATTTTAGGTGCTGTTAATTTCATTACAACTATTATCAATATACGGGCCCCTGGAATTACTTTTGATCGAATGCCCCTATTTGTTTGATCTGTTTTAATTACAGCAATTTTGTTACTCCTATCTTTGCCTGTTTTAGCCGGAGCTATTACTATATTATTAACAGATCGAAATTTAAATACTTCTTTTTTTGATCCTGCTGGAGGGGGAGATCCTATTCTATACCAACATTTATTT
>SlikokOtu1915
CTATCTTCAACAATTGCCCATGCTGGAGCTTCTGTTGATTTAGCTATTTTTTCTTTACATTTAGCCGGAATTTCCTCTATTTTAGGCGCTGTTAATTTCATTACAACTATTATCAATATACGAGCCCCTGGAATTACTTTTGATCGAATACCCTTATTTGTTTGATCTGTTTTAATCACAGCAATTTTGTTACTACTATCTTTACCTGTTTTAGCCGGAGCTATTACTATACTATTAACAGATCGAAATTTAAACACTTCTTTTTTTGACCCTGCTGGAGGAGGAGACCCTATTCTATATCAGCACCTATTT
>SlikokOtu2171
TCTATCTTCAACAATTGCCCATGCTGGCGCTTCTGTTGATTTAGCTATTTTTTCTTTACATTTAGCCGGAATTTCCTCTATTTTAGGCGCTGTTAATTTCATTACAACTATTATCAATATACGAGCCCCTGGAATTACTTTTGATCGAATACCCTTATTTGTTTGATTGGTTTTAATTACAGCAATTTTGTTACTCCTATCTTTACCTGTTTTAGCCGGAGCTATTACTATACTATTAACAGATCGAAATTTAAACACTTCTTTTTTCGATCCTGCTGGAGGAGGAGACCCTATTCTATATCAACATCTATTT
>SlikokOtu2172
TCTATCTTCAACAATTGCCCATGCTGGAGCTTCTGTTGATTTAGCTATTTTTCCTTTACATTTAGCCGGAATTTCCTCTATTTTAGGCGCTGTTAATTTCATTACAACTATTATCAATATCCGAGCCCCTGGAATTACTTTTGATCGAATACCCTTATTTGTTTGATCTGTTTTAATTACAGCAATTTTGTTACTCCTATCTTTACCTGTTTTAGCCGGAGCTATTACTATACTATTAACAGATCGAAATTTAAACACTTCTGTTTTCGATCCTGCTGGAGGAGGAGACCCTATTCTATATCAACATCTATTT
>SlikokOtu81
CCTATCTTCAACAATTGCCCATGCTGGAGCTTCTGTTGATTTAGCTATTTTTTCTTTACATTTAGCCGGAATTTCCTCTATTTTAGGTGCTGTTAATTTCATTACAACTATTATCAATATACGAGCCCCTGGGATTACTTTTGATCGAATACCCCTATTTGTCTGATCTGTTTTAATTACAGCAATTTTATTACTCCTATCTTTACCTGTTTTAGCCGGAGCTATTACTATATTATTAACAGATCGAAATTTAAATACTTCTTTTTTTGATCCTGCTGGAGGAGGAGATCCTATTCTATACCAACATTTATTT
>SlikokOtu208
TTTATCTTCAACAATTGCACATGCTGGAGCATCAGTTGATTTAGCTATTTTTTCTTTACATCTAGCAGGAATTTCTTCTATTTTAGGTGCTGTTAATTTTATTACAACAATTATTAATATACGAGCCCCTGGAATTACTTTTGACCGAACTCCCTTATTTGTTTGATCAGTCTTAATCACAGCAATCTTATTATTGTTATCTTTACCCGTTTTAGCTGGAGCTATTACAATATTATTAACAGATCGCAATTTAAATACTTCCTTTTTTGATCCTGCAGGAGGAGGGGATCCTATTTTATACCAACATTTATTT
>SlikokOtu2170
CTATCTACAACAATTGCCCATGCTGGAGCTTCTGTTGATTTAGCTATTTTTTCTTTACATTTAGCCGGAATTTCCTCTATTTTAGGCGCTGGTAATTTCATTACAACTATTATCAATATACGAGCCCCTGGAATTACTTTTGATCGAATGCCCTTATTTGTTTGATCTGTTTTAATTACAGCAATTTTGTTGCTCCTATCTTTACCTGTTTTAGCCGGAGCTATTACTATACTATTAACAGATCGAAATTTAAACACTTCTTTTTTTGATCCTGCTGGAGGAGGAGATCCTATTCTATACCAACATTTATTT
>SlikokOtu283
CCTATCTTCAACAATTGCTCACGCAGGTGCATCTGTAGATTTAGCTATTTTTTCTTTACATCTTGCCGGTATTTCTTCAATTTTAGGAGCTGTAAATTTTATTACTACTATTATTAACATACGAGCTCCTGGAATTACTTTTGACCGAATACCTTTATTTGTTTGATCAGTTCTAATTACAGCAGTTCTTCTCTTACTATCCCTTCCTGTACTAGCAGGGGCTATTACAATACTTTTAACAGATCGAAATTTAAATACTTCATTTTTTGACCCCGCTGGAGGAGGAGATCCAATTCTTTATCAACATTTATTT
>SlikokOtu325
TCTTTCGTCAACAATTGCCCATGCTGGAGCATCTGTTGATTTAGCAATTTTTTCCCTTCATTTAGCAGGAATTTCTTCAATTTTAGGTGCTGTAAATTTCATTTCTACTATTATTAATATACGAGCCCCAGGAATTACTTTTGACCGAATACCTTTATTTGTTTGGTCAGTATTAATTACTGCTGTTCTTCTTCTTTTATCCCTCCCAGTTTTAGCCGGAGCTATTACTATATTATTAACAGATCGAAATTTAAATACTTCATTCTTTGATCCTGCTGGAGGAGGTGACCCAATTCTTTACCAACATTTATTT
>SlikokOtu1175
TCTTTCGTCAACAATTGCTCATGCCGGGGCATCTGTTGATTTAGCAATTTTTTCACTTCATTTAGCAGGAATTTCTTCAATTTTAGGTGCTGTAAATTTCATTTCTACTATTATTAATATACGAGCCCCAGGAATTACTTTTGACCGAATACCTTTATTTGTTTGGTCAGTATTAATCACTGCTGTTCTTCTTCTTTTATCCCTCCCAGATTTAGCCGGAGCTATTACTATATTACTAACAGATCGAAATTTAAATACTTCATTTTTTGATCCTGCTGGAGGAGGTGACCCAATTCTTTACCAACATTTATTT
>SlikokOtu591
CCTTTCTTCTACAATTGCGCATGCTGGTGCCTCTGTTGATTTAGCTATTTTTTCTTTACATTTAGCTGGTATCTCCTCTATTTTAGGTGCTGTAAATTTTATTACAACAATTATTAACATACGAGCCCCTGGTATTACATTTGATCGAATGCCTTTATTCGTTTGATCAGTACTAATTACAGCTGTTTTACTACTTTTATCTTTACCTGTTTTAGCTGGTGCAATTACTATGCTATTAACAGATCGAAACTTAAATACTTCCTTTTTTGATCCTGCAGGAGGAGGAGACCCAATTCTTTACCAACATCTATTC
>SlikokOtu1945
CTTTCATCCACAATTGCTCATGCCGGAGCATCTGTTGATTTAGCCATTTTCTCCTTGCATTTAGCAGGAATTTCTTCAATTTTAGGAGCAGTAAATTTTATTACAACAATTATCAATATACGAGCCCCAGGGATTACTTTTGATCGAATACCTTTATTTGTTTGATCAGTCTTAATTACTGCAGTTCTTTTACTTCTTTCTTTGCCGGTCTTAGCAGGAGCTATCACGATACTTCTTACAGATCGTAATTTAAACACTTCTTTTTTCGACCCTGCTGGGGGAGGAGATCCAATTCTCTATCAACACTTATTC
>SlikokOtu938
TCTTTCTTCTACTATTGCTCATGCAGGGGCTTCAGTTGATTTAGCTATTTTTTCCCTTCATTTAGCTGGAATTTCATCAATCTTAGGAGCAGTAAATTTTATTACCACAATTATTAATATACGGGCTCCTGGTATTTCCTTTGATCGAATGCCTTTATTTGTTTGATCTGTTTTAATTACTGCTGTTTTACTTCTTCTTTCATTGCCTGTTTTAGCTGGAGCTATCACTATATTATTAACAGACCGAAATTTAAATACTTCTTTCTTTGATCCTGCAGGAGGAGGAGACCCTATTTTATACCAACATTTATTT
>SlikokOtu359
CTTATCTTCCTCTATTGCCCATGCAGGAGCTTCTGTTGATTTAGCAATTTTTTCCCTTCATTTAGCTGGAATTTCTTCAATTTTAGGGGCTGTAAATTTTATTACAACCATTATTAATATACGAACACCAGGAATTTCATTTGACCGAATACCTTTGTTTGTTTGATCAGTTTTAATTACTGCAGTCCTTTTACTTCTTTCTCTTCCTGTTCTAGCTGGAGCTATTACAATATTATTGACTGATCGAAATTTAAATACATCTTTCTTTGACCCTGCAGGAGGAGGAGACCCAATTCTTTACCAACATTTATTT
>SlikokOtu474
CTTATCTTCCTCTATTGCCCATGCAGGAGCTTCTGTTGATTTAGCAATTTTTTCCCTTCATTTAGCTGGAATTTCTTCAATTTTAGGGGCTGTAAATTTTATTACAACCATTATTAATATACGAACACCAGGAATTTCATTTGACCGAATACCTTTATTTGTTTGATCAGTTTTAATTACTGCAGTCCTTTTACTTCTTTCTCTTCCTGTTCTAGCTGGGGCTATTACAATATTATTGACTGATCGAAATTTAAATACATCTTTCTTTGACCCTGCAGGAGGAGGAGACCCAATTCTTTATCAACATTTATTT
>SlikokOtu495
TTTATCATCCACAATTGCTCATGCTGGGGCATCTGTAGATTTAGCTATTTTTTCTCTTCATTTAGCAGGAATTTCCTCAATTTTAGGTGCAGTTAATTTTATCACAACAATTATTAATATACGAGCCCCAGGAATTTCTTTTGACCGAATACCTTTATTTGTGTGATCTGTATTAATCACAGCTATTTTATTACTATTATCTTTACCTGTTTTAGCTGGAGCTATCACAATATTATTAACAGATCGTAATTTAAATACCTCTTTTTTTGATCCTGCTGGAGGAGGAGACCCTATTTTATATCAACATTTATTT
>SlikokOtu1189
CCTTTCTTCAACTATTGCCCATGCTGGAGCTTCAGTAGATTTAGCAATCTTTTCCCTACATTTAGCAGGAATTTCATCAATTTTAGGAGCAGTAAATTTTATCACAACAATTATCAATATACGAGCCCCCGGTATGTCTTTTGACCGAATACCTTTATTTGTTTGATCTGTGCTTATTACAGCTGTTCTTTTATTACTTTCTTTACCTGTTTTAGCTGGAGCTATTACAATATTGTTGACTGATCGAAATTTAAACACTTCATTTTTTGATCCTGCTGGAGGAGGAGATCCTATTCTTTATCAACACTTATTC
>SlikokOtu123
ACTTTCATCAACTATTGCTCATGCTGGTTCTTCAGTTGATTTAGCTATTTTTTCTCTACATTTAGCAGGTATTTCTTCTATTCTTGGAGCAGTTAATTTTATTACAACAATTATTAATATACGAGCCCCAGGAATTACTTTTGATCGAATACCTTTATTTGTATGATCTGTTTTAATTACAGCTATTTTATTACTTTTATCACTTCCAGTTTTAGCAGGAGCTATTACAATATTACTTACTGACCGAAATTTAAACACATCTTTCTTTGACCCTGCAGGAGGTGGAGACCCTATTTTATATCAACATTTATTT
>SlikokOtu423
TCTTTCTTCAGCAATTGCACATGCTGGTGCATCTGTTGATCTTGCTATTTTTTCCCTACATTTAGCAGGTATTTCATCTATTTTAGGAGCAGTAAATTTTATTACTACTATTATTAATATACGAGCTCCAGGAATTACTTTCGATCGATTACCATTATTTGTATGATCAGTGTTAATTACAGCTGTTCTTCTATTATTATCTTTACCTGTTTTAGCTGGTGCTATTACAATACTATTAACAGACCGAAATTTAAATACATCATTCTTTGATCCCGCTGGAGGAGGAGACCCAATTTTATATCAACATTTATTT
>SlikokOtu2102
CCTTTCCTCAGGAATTGCCCATGGGGGCGCTTCAGTAGATCTAGCCATTTTTTCTCTACACTTAGCCGGAATTTCCTCAATCTTAGGGGCTGTTAATTTTATTACAACTATTATTAATATACGAGCCCCCGGTATTACATTTGACCGACTACCATTATTTGTATGATCTGTATTAATTACAGCAGTACTACTTTTACTATCTCTACCTGTATTGGCTGGAGCAATTACTATACTATTAACAGATCGAAACTTAAATACATCATTTTTCGATCCTGCTGGAGGTGGTGATCCTATTCTCTATCAACATTTATTT
>SlikokOtu39
ACTTTCTTCCTCTATTGCCCATGCTGGAGCATCTGTTGATCTTGCTATTTTTTCTCTTCATTTAGCTGGTATTTCATCAATTTTAGGAGCAGTAAATTTTATTACAACTATTATTAATATACGAGCCCCCGGTATTACATTTGACCGACTACCATTATTTGTATGATCTGTATTAATTACAGCAGTACTACTTTTACTATCTCTACCTGTATTGGCTGGAGCAATTACTATACTATTAACAGATCGAAACTTAAATACATCATTTTTCGATCCTGCTGGAGGTGGTGATCCTATTCTCTATCAACATTTATTT
>SlikokOtu144
TCTTTCTTCATCAATTGCTCATGCTGGAGCATCTGTTGATCTTGCTATTTTTTCCCTACATTTAGCAGGTATTTCATCTATTTTAGGAGCAGTAAATTTTATTACTACTATTATTAATATACGAGCCCCAGGAATTACTTTTGATCGTCTTCCATTATTTGTATGATCAGTTTTAATTACAGCTGTTCTTTTATTATTATCTTTACCTGTTTTAGCTGGTGCTATCACAATATTATTAACAGACCGAAATTTAAATACATCATTTTTTGATCCTGCTGGAGGAGGAGATCCAATTTTATATCAACATTTATTT
>SlikokOtu181
TCTTTCTTCATCAATTGCTCATGCTGGAGCATCTGTTGATCTTGCTATTTTTTCCCTACATTTAGCAGGTATTTCATCTATTTTAGGAGCAGTAAATTTTATTACTACTATTATTAATATACGAGCCCCAGGAATTACTTTTGATCGTCTTCCATTATTTGTATGATCAGTTTTAATTACAGCTGTTCTTTTATTGTTATCTTTACCTGTTTTAGCTGGTGCTATCACAATATTATTAACAGACCGAAATTTAAATACATCATTTTTTGATCCTGCTGGAGGAGGAGATCCAATTTTATATCAACATTTATTT
>SlikokOtu2335
TCTTTCATCTTCAATTGCTCACGCTGGAGCTTCTGTTGATTTAGCAATTTTTTCACTTCATTTAGCAGGAATTTCTTCAATTTTAGGGGCGGTAAATTTTATTACTACTATTATTAATATACGAGCCCCAGGAATTACTTTTGATCGATTACCTTTATTTGTTTGATCTGTTTTAATTACCGCAGTTCTTTTACTATTATCTTTACCAGTTTTAGCAGGAGCTATCACAATATTATTAACAGATCGAAATCTAAATACCTCTTTTTTTGATCCTGCAGGAGGGGGTGATCCAATTTTATATCAACATTTATTT
>SlikokOtu1157
TCTTTCTTCTTCTATTGCTCACGCTGGAGCATCAGTAGATTTAGCTATTTTTTCCTTACATCTAGCAGGAATTTCCTCAATTTTAGGAGCAGTAAATTTTATTACAACAATTATTAATATACGAGCTCCCGGTATTACTTTTGATCGTCTACCTTTATTTGTATGATCAGTACTTATTACTGCTGTATTACTGTTACTATCTTTACCTGTACTAGCTGGAGCTATTACAATACTTTTAACAGATCGTAATCTTAATACCTCATTCTTTGACCCCGCCGGAGGAGGAGATCCTATTTTATACCAACATTTATTT
>SlikokOtu247
ACTTTCATCTTCAATTGCACATGCCGGAGCATCTGTAGATCTTGCTATTTTTTCCCTTCATTTAGCTGGTATTTCTTCAATTTTAGGAGCAGTAAATTTTATTACAACTATTATTAATATACGAGCCCCAGGAATTACCTTTGATCGTTTACCATTATTTGTATGATCCGTTTTAATTACTGCTGTTCTTTTACTTTTATCTCTCCCAGTTTTAGCCGGAGCAATTACTATGCTTTTAACAGATCGAAATTTAAACACCTCTTTTTTTGATCCCGCAGGAGGAGGAGACCCAATTTTATATCAACATTTATTT
>SlikokOtu330
ACTTTCATCTTCAATTGCACATGCCGGAGCATCTGTAGATCTTGCTATTTTTTCCCTTCATTTAGCTGGTATTTCTTCAATTTTAGGGGCAGTAAATTTTATTACAACTATTATTAACATACGAGCCCCAGGAATTACCTTTGATCGTTTACCATTATTTGTATGATCCGTTTTAATTACTGCTGTCCTTTTACTTTTATCTCTCCCAGTTTTAGCCGGAGCAATTACTATGCTTTTAACAGATCGAAATTTAAACACCTCTTTTTTTGATCCTGCAGGAGGAGGAGACCCAATTTTATATCAACATTTATTT
>SlikokOtu489
TCTTTCATCTTCAATCGCTCACGCTGGAGCTTCTGTTGATTTAGCTATTTTTTCACTTCATTTAGCAGGAATTTCTTCAATTTTAGGAGCAGTAAATTTTATTACTACTATTATTAATATACGAGCCCCGGGAATTACTTTTGATCGATTACCTTTATTTGTTTGATCTGTTTTAATTACAGCAGTTCTTTTATTATTATCTCTCCCAGTTTTAGCAGGAGCTATTACAATACTATTGACAGATCGAAATCTAAATACATCTTTTTTTGATCCTGCAGGAGGAGGTGATCCAATTTTATATCAACACTTATTT
>SlikokOtu625
TCTTTCATCTTCAATCGCTCACGCTGGAGCTTCTGTTGATTTAGCTATTTTTTCACTTCATTTAGCAGGAATTTCTTCAATTTTAGGAGCAGTAAATTTTATTACTACTATTATTAATATACGAGCTCCAGGAATTACTTTTGATCGATTACCTTTATTTGTTTGATCTGTTTTAATTACAGCAGTTCTTTTATTATTGTCTCTCCCAGTTTTAGCAGGAGCTATTACAATACTATTAACAGATCGAAATCTAAATACATCTTTTTTTGATCCTGCAGGAGGAGGTGATCCAATTTTATATCAACACTTATTT
>SlikokOtu875
GCTTTCTTCATCTATTGCTCATGCAGGAGCTTCCGTAGATTTAGCTATTTTTTCACTTCATTTAGCCGGAATCTCATCAATTTTAGGAGCAGTAAATTTTATTACGACAATTATTAATATACGAGCCCCTGGAATTTCTTTTGATCGATTGCCTTTATTTGTATGGTCAGTATTAATTACAGCAGTTCTTTTATTGCTTTCTTTACCAGTTTTAGCCGGAGCTATTACAATACTATTAACAGATCGAAATTTAAACACTTCCTTTTTTGACCCTGCTGGAGGAGGAGATCCAATTTTATACCAACACTTATTT
>SlikokOtu878
GCTTTCTTCATCTATTGCTCATGCAGGAGCTTCCGTAGATTTAGCTATTTTTTCACTTCATTTAGCCGGAATCTCATCAATTTTAGGAGCAGTAAATTTTATTACGACAATTATTAATATACGAGCCCCTGGAATTTCTTTTGATCGATTGCCTTTATTTGTATGGTCAGTATTAATTACAGCAGTTCTTTTATTGCTTTCTTTACCAGTTTTAGCCGGAGCTATTACAATACTATTAACAGATCGAAATTTAAACACTTCCTTTTTTGACCCTGCTGGAGGAGGAGACCCAATTTTATACCAACACTTATTT
>SlikokOtu702
TCTTTCTTCATCAATTGCTCATGCTGGAGCATCTGTTGATCTTGCTATTTTTTCCCTACATTTAGCAGGTATTTCATCTATTTTAGGAGCAGTAAATTTTATTACTACTATTATTAATATACGAGCCCCAGGAATTACCTTTGATCGTCTTCCATTATTTGTCTGATCAGTTTTAATTACAGCTGTTCTTCTATTATTATCTTTACCTGTTTTAGCTGGTGCTATCACAATACTATTAACAGATCGTAATTTAAATACATCATTTTTCGACCCTGCTGGAGGGGGAGACCCAATTTTATATCAACATTTATTC
>SlikokOtu1639
ACTATCTTCTACAATTGCTCATAGAGGAGCTTCTGTTGACTTAGCAATTTTTAGTTTACATTTAGCTGGTATTTCTTCTATTTTAGGAGCTGTTAATTTTATTACTACTATTATTAATATACGAGCCCCAGGAATTACTTTTGATCGTCTTCCATTATTTGTATGATCAGTTTTAATTACAGCTGTTCTTTTATTATTATCTTTACCTGTTTTAGCTGGTGCTATCACAATATTATTAACAGACCGAAATTTAAATACATCATTTTTTGATCCTGCTGGAGGAGGAGATCCAATTTTATATCAACATTTATTT
>SlikokOtu1955
ACTATCTTCTACAATTGCTCATAGAGGAGCTTCTGTTGACTTAGCAATTTTTAGTTTACATTTAGCTGGTATTTCTTCTATTTTAGGAGCAGTAAATTTTATTACTACTATTATTAATATACGAGCCCCAGGAATTACTTTTGATCGTCTTCCATTATTTGTATGATCAGTTTTAATTACAGCTGTTCTTTTATTATTATCTTTACCTGTTTTAGCTGGTGCTATCACAATATTATTAACAGACCGAAATTTAAATACATCATTTTTTGATCCTGCTGGAGGAGGAGATCCAATTTTATATCAACATTTATTT
>SlikokOtu887
TCTTTCTTCCTCAATTGCTCATGCTGGAGCATCTGTTGATCTTGCTATTTTTTCTCTTCATTTAGCAGGTATTTCTTCAATTTTAGGGGCAGTAAATTTTATTACAACTATTATTAATATACGAGCTCCCGGAATTACTTTTGATCGACTGCCTTTATTCGTTTGATCTGTGTTAATTACCGCAGTGCTTTTATTATTATCTTTACCTGTATTAGCTGGAGCTATTACAATACTTTTAACTGATCGAAATTTAAACACTTCATTTTTTGATCCTGCAGGAGGAGGAGACCCAATTTTATACCAACATTTATTT
>SlikokOtu266
ACTATCTTCTTCAATTGCTCATGCAGGTGCATCAGTTGATTTAGCAATTTTCTCCCTTCATTTAGCAGGAATTTCTTCAATTCTAGGAGCAGTTAATTTTATTACAACTATTATTAATATGCGAGCCCCAGGTATCACATTTGATCGATTACCTTTATTTGTATGATCAGTGTTAATTACAGCAGTTTTATTATTACTTTCATTGCCTGTATTAGCTGGTGCTATTACAATATTATTAACAGATCGAAACTTAAATACATCATTTTTTGATCCTGCCGGAGGAGGAGATCCTATTCTTTATCAACACTTATTT
>SlikokOtu559
ACTGTCATCTGCTATTGCACATGCTGGAGCATCAGTTGATTTAGCAATTTTTTCGTTACATTTAGCTGGTATTTCATCAATTTTAGGAGCAGTTAATTTTATTACAACTATTATTAATATACGAGCCCCAGGAATTTCATTTGATAAAATACCTTTATTTGTTTGATCAGTTTTAATTACAGCTGTTCTTTTATTGTTATCCCTTCCAGTTTTAGCTGGTGCTATTACAATATTATTGACAGATCGTAATTTAAACACTTCATTTTTCGATCCTGCAGGAGGAGGTGATCCAATTTTATATCAACACTTATTT
>SlikokOtu633
ACTTTCATCAACCATTGCCCATGCTGGATCTTCTGTTGATTTAGCTATTTTTTCTTTACATTTAGCAGGAATTTCTTCTATTTTAGGGGCTATTAATTTTATTACAACAATTATTAATATACGAGCTCCAGGAATTAGTTTTGACCGATTACCTTTATTTGTTTGATCTGTTTTAATTACAGCAATTCTTCTTTTATTATCTTTACCAGTATTAGCTGGAGCTATTACAATACTTTTAACTGATCGAAATTTAAATACTTCTTTTTTTGATCCTGCAGGAGGAGGGGATCCAATTTTATATCAGCATTTATTT
>SlikokOtu64
ACTTTCATCAACAATTGCCCACGCTGGTTCTTCTGTAGATTTAACAATTTTTTCTCTTCATCTAGCCGGTATTTCATCTATTTTAGGAGCTATTAATTTTATTACTACAATTATTAATATACGAGCTCCTGGAATAACTTTTGATCGTCTTCCTTTATTTGTTTGATCAGTTTTAATTACAGCAGTATTACTTCTTCTTTCTTTACCAGTTTTAGCTGGTGCAATTACTATATTATTAACAGATCGAAATTTAAATACTTCATTTTTTGATCCAGCTGGAGGAGGAGACCCAATTTTATACCAACATTTATTT
>SlikokOtu1042
ACTTTCTTCTACTATTGCTCATGCTGGGTCTTCAGTTGATTTAGCTATCTTTTCCCTACATTTAGCTGGTATTTCTTCTATTTTAGGAGCTATTAACTTTATTACAACTATTATTAATATACGAGCTCCTGGAATTACTTTTGATCGTTTACCTTTATTTGTTTGATCAGTTTTAATTACAGCTGTTTTACTACTTTTATCATTACCAGTTTTAGCAGGTGCTATTACAATATTACTAACTGATCGAAATTTAAATACATCATTTTTTGACCCTGCTGGAGGAGGTGATCCAATTCTTTACCAACATCTTTTT
>SlikokOtu122
CCTTTCTTCTACTATTGCTCATGCTGGTTCTTCAGTTGATTTAGCTATCTTTTCCCTGCATTTAGCTGGTATTTCTTCTATTTTAGGAGCTATTAACTTTATTACAACTATTATTAATATACGAGCTCCTGGAATTACTTTTGATCGTTTACCTTTATTTGTTTGATCAGTTTTAATCACAGCTGTTTTATTACTTTTATCATTACCAGTTTTAGCAGGTGCTATTACAATATTACTAACTGATCGAAATTTAAATACATCATTTTTTGACCCTGCTGGAGGAGGTGACCCAATTCTTTATCAACATCTTTTT
>SlikokOtu1236
ACTTTCTTCTACTATTGCTCATGCTGGGTCTTCAGTTGATTTAGCTATCTTTTCCCTGCATTTAGCTGGTATTTCTTCTATTTTAGGAGCTATTAACTTTATTACAACTATTATTAATATACGAGCTCCTGGAATTACTTTTGATCGGTTACCTTTATTTGTTTGATCAGTTTTAATCACAGCTGTTTTACTACTTTTATCATTACCAGTTTTAGCAGGTGCTATTACAATATTACTAACTGATCGAAATTTAAATACATCATTTTTTGACCCTGCTGGAGGAGGTGACCCAATTCTGTACCAACATCTTTTT
>SlikokOtu1237
ACTTTCTTCTACTATTGCTCATGCTGGGTCTTCAGTTGATTTAGCAATCTTTTCCCTACATTTAGCTGGTATTTCTTCTATTTTAGGAGCTATTAACTTTATTACAACTATTATTAATATACGAGCTCCTGGAATTACTTTTGATCGTTTACCTTTATTTGTTTGATCAGTTTTCATTACAGCTGTTTTACTACTTTTATCATTACCAGTTTTAGCAGGTGCTATTACAATATTACTAACTGATCGAAATTTAAATACATCATTTTTTGACCCTGCTGGAGGAGGTGATCCAATTCTTTACCAACATCTTTTT
>SlikokOtu1278
ACTTTCTTCTACTATTGCTCATGCTGGGTCTTCAGTTGATTTAGCTATCTTTTCCCTACATTTAGCTGGTATTTCTTCTATTTTAGGAGCTATTAACTTTATTACAACTATTATTAATATACGAGCTCCTGGAATTACTTTTGATCGTTTACCTTTATTTGTTTGATCAGTTTTAATTACAGCTGTTTTACTACTTTTATCATTACCAGGTGCTATTACAATATTACTAACTGATCGAAATTTAAATATATCATTTTTTGACCCTGCTGGAGGAGGTGATCCAATTCTTTACCAACATCTTTTT
>SlikokOtu1373
ACTTTCTTCTACTATTGCTCATGCTGGGTCTTCAGTTGATTTAGCTATCTTTTCCCTACATTTAGCTGGTATTTCTTCTATTTTAGGAGCTATTAACTTTATTACAACTATTATTAATATACGAGCTCCTGGAATTACTTTTGATCGTTTACCTTTATTTGTTTGATCAGTTTTAATTACAGCTGTTTTACTACTTTTATCATTACCAGTTTTAGCAGGTGCTATTACAATATTACTAACTGATCGAAATTTAAATACATAATTTTTTGACCCTGCTGGAGGAGGTGATCCAATTCTTTACCAACATCTTTTT
>SlikokOtu1932
ACTTTCTTCTACTATTGCTCATGCTGGGTCTTCAGTTGATTTAGCTATCTTTTCCCTACATTTAGCTGGTATTTCTTCTATTTTAGGAGCTATTAACTTTATTACAACTATTATTAATATACGAGCTCCTGGAATTACTTTTGATCGTTTACCTTTATTTGTTTGATCAGTTTTAATTACAGCTGTTTTACTACTTTTATCATTACCAGGTGCTATTACAATATTACTAACTGATCGAAATTTAAATATATCATTTTTTGACCCTGCTGGAGGAGGTGATCCAATTCTGTACCAACATCTTTTT
>SlikokOtu1933
ACTTTCTTCTACTATTGCTCATGCTGGGTCTTCAGTTGATTTAGCTATCTTTTCCCTACATTTAGCTGGTATTTCTTCTATTTTAGGAGCTATTAACTTTATTACAACTATTATTAATATACGAGCTCCTGGAATTACTTTTGATCGTTTACCTTTATTTGTTTGATCAGTTTTAATCACAGCTGTTTTACTAATCCTAAATCCCCATTAATAGTTTATCATTACCAGTTTTAGCAGATGCTATTACAATATTACTAACTGATCGAAATTTAAATACATCATTTTTTGACCCTGCTGGAGGAGGTGACCCAATTCTTTATCAACATCTTTTT
>SlikokOtu2199
ACTTTCTTCTACTATTGCTCATGCTGGGTCTTCAGTTGATTTAGCTATCTTTTCCCTACATTTAGCTGGTATTTCTTCTATTTTAGGAGCTATTAACTTTATTACAACTATTATTAATATACGAGCTCCTGGAATTACTTTTGATCGTTTACCTTTATTTGTTTGATCAGTTTTAATTACAGCTGTTTTACTACTTTTATCATTACCAGTTTTAGCAGGTGCTATTACAATATTACTAACTGATCGAAATTTAAATACATCATTTTTTGACCCTGCTGGAGGAGGTGATCCAATTCTGTACCAACATCTTTTT
>SlikokOtu2200
CTTTCTTCTACTATTGCTCATGCTGGTTCTTCAGTTGATTTAGCTATCTTTTCCCTGCATTTAGCTGGTATTTCTTCTATTTTAGGAGCTATTAACTTTATTACAACTATTATTAATATACGAGCTCCTGGAATTACTTTTGATCGTTTACCTTTATTTGTTTGATCAGTTTTCATTACAGCTGTTTTACTACTTTTATCATTACCAGTTTTAGCAGGTGCTATTACAATATTACTAACTGATCGAAATTTAAATACATCATTTTTTGACCCTGCTGGAGGAGGTGATCCAATTCTTTACCAACATCTTTTT
>SlikokOtu2201
TTTCTTCTACTATTGCTCATGCTGGTTCTTCAGTTGATTTAGCTATCTTTTCCCTGCATTTAGCTGGTATTTCTTCTATTTTAGGAGCTATTAACTTTATTACAACTATTATTAATATACGAGCTCCTGGAATTACTTTTGATCGTTTACCTTTATTTGTTTGATCAGTTTTAATTACAGCTGTTTTACTACTTTTATCATTACCAGGTGCTATTACAATATTACTAACTGATCGAAATTTAAATATATCATTTTTTGACCCTGCTGGAGGAGGTGATCCAATTCTTTACCAACATCTTTTT
>SlikokOtu318
CCTTTCTTCTACTATTGCTCATGCTGGTTCTTCAGTTGATTTAGCTATCTTTTCCCTGCATTTAGCTGGTATTTCTTCTATTTTAGGAGCTATTAACTTTATTACAACTATTATTAATATACGAGCTCCTGGAATTACTTTTGATCGTTTACCTTTATTTGTTTGATCAGTTTTAATCACAGCTGTTTTATTACTTTTATCATTACCAGTTTTAGCAGGTGCTATTACAATATTACTAACTGATCGAAATTTAAATACATCATTTTTTGACCCTGCTGGAGGAGGTGACCCAATTCTGTATCAACATCTTTTT
>SlikokOtu565
ACTTTCTTCTACTATTGCTCATGCTGGGTCTTCAGTTGATTTAGCTATCTTTTCCCTGCATTTAGCTGGTATTTCTTCTATTTTAGGAGCTATTAACTTTATTACAACTATTATTAATATACGAGCTCCTGGAATTACTTTTGATCGGTTACCTTTATTTGTTTGATCAGTTTTAATCACAGCTGTTTTACTACTTTTATCATTACCAGTTTTAGCAGGTGCTATTACAATATTACTAACTGATCGAAATTTAAATACATCATTTTTTGACCCTGCTGGAGGAGGTGACCCAATTCTTTACCAACATCTTTTT
>SlikokOtu570
ACTTTCTTCTACTATTGCTCATGCTGGGTCTTCAGTTGATTTAGCTATCTTTTCCCTGCATTTAGCTGGTATTTCTTCTATTTTAGGAGCTATTAACTTTATTACAACTATTATTAATATACGAGCTCCTGGAATTACTTTTGATCGTTTACCTTTATTTGTTTGATCAGTTTTAATCACAGCTGTTTTACTACTTTTATCATTACCAGTTTTAGCAGGTGCTATTACAATATTACTAACTGATCAAAATTTAAATACATCATTTTTTGACCCTGCTGGAGGAGGTGACCCAATTCTTTATCAACATCTTTTT
>SlikokOtu630
ACTTTCTTCTACTATTGCTCATGCTGGGTCTTCAGTTGATTTAGCTATCTTTTCCCTGCATTTAGCTGGTATTTCTTCTATTTTAGGAGCTATTAACTTTATTACAACTATTATTAATATACGAGCTCCTGGAATTACTTTTGATCGTTTACCTTTATTTGTTTGATCAGTTTTAATCACAGCTGTTTTACTACTTTTATCATTACCAGTTTTAGCAGGTGCTATTACAATATTACTAACTGATCGAAATTTAAATACATCATTTTTTGACCCTGCTGGAGGAGGTGACCCAATTCTGTATCAACATCTTTTT
>SlikokOtu720
ACTTTCTTCTACTATTGCTCATGCTGGGTCTTCAGTTGATTTAGCTATCTTTTCCCTGCATTTAGCTGGTATTTCTTCTATTTTAGGAGCTATTAACTTTATTACAACTATTATTAATATACGAGCTCCTGGAATTACTTTTGATCGTTTACCTTTATTTGTTTGATCAGTTTTAATCACAGCTGTTTTACTACTTTTATCATTACCAGTTTTAGCAGGTGCTATTACAATATTACTAACTGCTCAAAATTTAAATACATCATTTTTTGACCCTGCTGGAGGAGGTGACCCAATTCTTTATCAACATCTTTTT
>SlikokOtu146
ACTTTCATCAACAATTGCTCATGCTGGATCTTCAGTAGATTTAACTATTTTTTCTCTTCATCTCGCAGGAATTTCTTCTATTTTAGGAGCTATTAATTTTATTACAACAATTATTAATATACGAGCCCCAGGAATAACCTTCGATCGACTACCTTTATTTGTTTGATCAGTATTAATTACAGCAATTTTACTTTTATTATCTTTACCAGTTCTTGCTGGAGCTATTACAATATTATTAACAGATCGAAATTTAAATACTACTTTTTTTGATCCTGCTGGAGGAGGAGATCCAATTTTATATCAACATTTATTT
>SlikokOtu561
ACTTTCTTCTACTATTGCTCACGCTGGGTCTTCAGTTGATTTAGCTATTTTCTCTTTACATTTAGCTGGTATTTCTTCTATTTTAGGAGCTATTAATTTTATTACAACTATTATTAATATACGAGCCCCAGGTATTACTTTTGATCGACTACCTTTATTTGTGTGATCAGTTCTAATTACAGCTATTTTATTACTACTATCCCTACCAGTATTAGCAGGAGCTATCACAATATTATTAACTGACCGAAACTTAAATACATCATTTTTTGACCCTGCTGGAGGAGGAGACCCTATCCTTTACCAACATTTATTT
>SlikokOtu300
ACTTTCATCTACTATTGCCCACGCTGGATCTTCAGTTGATTTAGCAATTTTTTCATTACATCTTGCTGGTATTTCATCAATTTTAGGAGCTATTAATTTTATTACTACAATTATTAATATACGAGCTCCTGGAATAACATTTGATCGACTACCTTTATTTGTTTGATCAGTTTTAATTACAGCTGTATTATTACTACTATCATTACCAGTTTTAGCTGGAGCAATTACTATATTACTTACTGATCGTAATTTAAATACTTCATTCTTCGATCCTGCTGGAGGAGGAGACCCTATTTTATACCAACATTTATTT
>SlikokOtu1879
TCTTTCATCTACTATTGCTCATGCTGGATCATCTGTTGATTTAGCAATTTTTTCTCTTCATTTAGCTGGTATTTCCTCAATTTTAGGTGCAATTAATTTTATTACAACAATTATTAATATACGTGCCCCAGGAATTACTTTTGACCGATTACCTTTATTTGTTTGATCTGTTCTTATTACAGCAATTCTTCTTTTATTATCTTTACCTGTTCTAGCTGGAGCTATTACTATACTTCTTACTGATCGAAATTTAAATACTTCATTTTTTGATCCTGCTGGAGGAGGAGACCCTATTTTATATCAACATTTATTC
>SlikokOtu249
TCTTTCATCTACTATTGCTCATGCTGGTTCATCTGTTGATTTAGCAATTTTTTCTCTTCATTTAGCTGGTATTTCCTCAATTTTAGGTGCAATTAATTTTATTACAACAATTATTAATATACGTGCCCCAGGAATTACTTTTGACCGATTACCTTTATTTGTATGATCTGTTCTTATTACGGCAATTCTTCTTTTATTATCTTTACCTGTTCTAGCTGGAGCTATTACTATACTTCTTACTGATCGAAATTTAAATACTTCATTTTTTGATCCTGCTGGAGGAGGAGATCCTATTTTATACCAACATTTGTTC
>SlikokOtu1234
CCTTTCATCAACTATTGCCCATGCTGGATCTTCTGTTGATTTAGCAATTTTTTCTTTACATTTAGCAGGAATTTCTTCAATATTAGGAGCTATTAACTTTATTACAACAATTATTAATATACGAGCTCCAGGAATTACTTTTGATCTATTACCTTTATTTGTTTGATCTGTATTAATTACTGCTATTCTTCTTTTATTATCTTTACCAGAGCTATTACAATATTATTAACAGACCGAAATTTAAATACTTCCTTTTTTGATCCGGCAGGAGGAGGAGATCCTATTTTATATCAACATTTATTT
>SlikokOtu1267
CCTTTCATCAACTATTGCCCATGCTGGATCTTCTGTTGATCTTCTGTTGTTCTTTACATTTAGCAGGAATTTCTTCAATTTTAGGAGCTATTAACTTTATTACAACAATTATTAATATACGAGCTCCAGGAATTACTTTTGATCGATTACCTTTATTTGTTTGATCTGTATTAATTACTGCTATTCTTCTTTTATTATCTTTACCAGTATTAGCTGGAGCTATTACAATATTATAAACGGACCGAAATTTAAATACTTCCTTTTTTGATCCGGCAGGAGTAGGAGATCCTATTTTATATCAACATTTATTT
>SlikokOtu1370
CCTTTCATCAACTATTGCCCATGCTGGATCTTCTGTTGATTTAGCTATTTTTTCTTTACATTTAGCAGGAATTTCTTCAATTTTAGGAGCTATTAACTTTATTACAACAATTATTAATATACGAGCTCCAGGAATTATTTTTGATCGATTACCTTTATTTGTTTGATCTGTATTAATTACTGCTATTCTTCTTTTATTATCTTTACCAGTATTAGCTGGAGCTATTACAATATTATTAACAGACCGAAATCTAAATACTTCCTTTTTGATCCGGCAGGAGGAGGAGATCCTATTTTATATCAACATTTATTT
>SlikokOtu1415
CTTTCATCAACTATTTCCCATGCTGGATCTTCTGTTGATTTAGCTATTTTTTCTTTACATTTAGCAGGAATTTCTTCAATTTTAGGAGCTATTAACTTTATTACAACAATTATTAATATACGAGCTCCAGGAATTACTTTTGATCGATAACCTTTATTTGTTTGATCTGTATTATTTACTGCTATTCTTCTTTTATTATCTTTACCAGTATTAGCTGGAGCTATTACAATATTATTAACAGACCGAAATTTAAATACTTCCTTTTTTGATCCGGCAGGAGGATGAGATCCTATTTTATATCAACATTTATTT
>SlikokOtu1416
CCCTTTCATCTTCATTGCCCATGCTGGATCTTCTGTTGATTTAGCTATTTTTTCTTTACATTTAGCAGGAATTTCTTCAATTTTAGGAGCTATTAACTTTATTACAACAATTATTAATATACGAGCTCCAGGAATTACTTTTGATCGATTACCTTTATTTGTTTGATCTGTATTTATTACTGCTATTCTTCTTTTATTATCTTTACCAGTATTAGCTGGAGCTATTACAATATTATTAACAGACCGAAATTTAAATACTTCCTTTTTTGATCCGGCAGGAGGAGGAGATCCTATTTTATATCAACATTTATTT
>SlikokOtu1431
TTTCATAAACTATTGCCCATGCTGGATCTTCTGTTGATTTAGCTATTTTTTCTTTACATTTAGCAGGAATTTCTTTAATTTTAGGAGCTATTAACTTTATTACAACAATTATTAATAAACGAGCTCCAGGAATTACTTTTGATCGATTACCTTTATTTGTTTGATCTGTATTAATTACTGCTATTCTTCTTCTATTATCTTTACCAGTATTAGCTGGAGCTCCTATTTTATATCAACATTTATTT
>SlikokOtu1432
CTTTCATCAACTATTGCCCATGCTGGATCTTCTGTTGATTTAGCTATTTTTTCTTTACATTTAGCAGGAATTTCTTCAATTTTAGGAGCTATTTACTTTATTACAACAATTATTAATATACGAGCTCCAGGAATTACTTTTGATCGATAACCTTTATTTGTTTGATCTGTATTAATTACTGCTATTCTTCTTTTATTATCTTTACCACTATTAGCTGGAGCTATTACAATATTATTAACAGACCGAAATTTAAATACTTCCTTTTTTGATCCGGCAGGAGGAGGAGATCCTATTTTATATCAACATTTATTT
>SlikokOtu1442
CTTTCATCAACTATTGCCCATGCTGGATCTTCTGTTGATTTAGCTATTTTTTCTTTACATTTAGCAGGAATTTCTTCAATTTTAGGAGCTATTAACTTTATTACAACAATTATTAATATACGAGCTCCAGGAATTACTTTTGATCGATAACCTTTATTTGTTTGATCTGTATTATTTACTGCTATTCTTCTTTTATTATCTTTACCAGTATTAGCTGGAGCTATTACAATATTATTAACAGACCGAAATTTAAATACTTCCTTTATTGATCCGGCAGGAGGATGAGATCCTATTTTATATCAACATTTATTG
>SlikokOtu1443
CCCTTTCATCAACTATTGCCCATGTTGGATCTTCTGTTGATTTAGCTATTTTTTCTTTACATTTAACAGGAATTTCTTCAATTTTAGGAGCTATTAACTTTATTACAACAATTATTAATATACGAGCTCCAGGAATTACTTTTGATCGATTACCTTTATTTGTTTTATCTGTATTAATTACTGCTATTCTTCTTTTATTATCTTTACCAGTATTAGCTGGAGCTCCTATTTTATATCAACATTTATTT
>SlikokOtu1507
CCTTTCATCAACTATTGCCCATGCTGGATCTTCTGTTGATTTAGCAATTTTTTCTTTACATTTAGCAGGAATTTCTTCAATATTAGGAGCTATTAACTTTATTACAACAATTATTAATATACGAGCTCCAGGAATTACTTTAGATCTATTACCTTTATTTGTTTGATCTGTATTAATTACTGCTATTCTTCTTTTATTATCTTTACCAGAGCTATTACAATATTATTAACAGACCGAAATTTAAATACTTCCTTTTTTGATCCGGCAGGAGGAGGAGATCCTATTTTATATCAACATTTATTT
>SlikokOtu1589
TTTCATCAACTATTGCCCATGCTGGATCTTCTGTTGATTTATCTATTTTTTCTTTACATTTAGCAGGAATTTCTTCAATTTTAGGAGCTATTAACTTTATTACAACAATTATTAATATACGAGCTCCAGGAATTACTTTTGATCGATAACCTTTATTTGTTTGATCTGTATTATTTACTGCTATTCTTCTTTTATTATCTTTACCAGTATTAGCTGGAGCTATTACAATATTATTAACAGACCGAAATTTAAATACTTCCTTTTTTGATCCGGCAGGAGGAGGAGATCCTATTTTATATCAACATTTATTT
>SlikokOtu1590
TTTCATCAACTATTGCCCATGCTGGATCTTCTGTTGATTTAGCTATTTTTTCTTTACATTTAGCAGGAATTTCTTCAATTTTAGGAGCTATTAACTTTATTACAACAATTATTAATATACGAGCTCCAGGAATTACTTTTGATCGATAACCTTTATTTGTTTGATATGTATTAATTACTGCTATTCTTCTTTTATTATCTTTACCAGTATTAGCTGGAGCTATTACAATATTATTAACAGACCGAAATTTAAATACTTCCTTTTTTGATCCGGCAGGAGGAGGAGATCCTATATGATATCAACATTTATTT
>SlikokOtu1591
TTTCATCAACTATTGACCATGCTGGATCTTCTGTTGATTTAGCTATTTTTTCTTTACATTTAGCAGGAATTTCTTCAATTTTAGGAGCTATTAACTTTATTACAACAATTATTAATATACGAGCTCCAGGAATTACTTTTGATCGATAACCTTTATTTGTTTGATCTGTATTATTTACTGCTATTCTTCTTTTATTATCTTTACCAGTATTAGCTGGAGCTATTACAATATTATTAACAGACCGAAATTTAAATACTTCCTTTTTTGATCCGGCAGGAGGAGGAGATCCTATTTTATATCAACATTTATTT
>SlikokOtu1636
CCCCTTTCATCAACTATTGCCCATGCTGGATCTTCTGTTGATTTAGCTATTTTTTCTTTACATTTAGCAGGAATTTCTTCAATTTTAGGAGCTATTAACTTTATTACAACAATTATTAATATACGAGCTCCAGGAATTACTTTTGATCGATTACCTTTATTTGTTTTATCTGTATTAATTACTGCTATTCTTCTTTTATTATCTTTACCAGTATTAGCTGGAGCTCCTATTTTATATCAACATTTATTT
>SlikokOtu1714
TTTCATCAACTATTGCCCATGCTGGATCTTCTGTTGATTTAGCTATTTTTTCTTTACATTTAGCAGGAATTTCTTCAATTTTAGGAGCTATTAAATTTATTACAACAATTATTAATATACGAGCTCCAGGAATTACTTTTGATCGATTACCATTATTTGTTTGATCTGTATTAATTACTGCTATTCTTCTTTTATTATCTTTACCAGTATTAGCTGGAGCTATTACAATATTATTAACAGACCGAAATTTAAATACTTCCTTTTTTGATCCGGCAGGAGGAGGAGATCCTATTTAATATCAACATTTATTT
>SlikokOtu1716
CCTTTCATCAACTATTGCCCATGCTGGATCTTCTGTTGATTTAGCTATTTTTTCTTTACATTTAGCAGGAATTTCTTCAATTTTAGGAGCTATTAACTTTATTACAACAATTATTAATATACGAGCTCCAGGAATTATTTTTGATCGATTACCTTTATTTGTTTGATCTGTATTAATTACTGCTATTCTTCTTTTATTATCTTTACCAGTATTAGCTGGAGCTATTACAATATTATTAACAGACCGAAATCTAAATACTTCCTCTTTGATCCGGCAGGAGGAGGAGATCCTATTTTATATCAACATTTATTT
>SlikokOtu1719
CCTTTCATCAACTATTGCCCATGCTGGATCTTCTGTTGATTTTGCTATTTTTTCTTTACATTTAGCAGGAATTTCTTCAATTTTAGGAGCTATTAACTTTATTACAACAATTATTAATATACGAGCTCCAGGAATTACTTTTGATCGATTACCTTTATTTGTTTGATCTGTATTAATTACTGCTATTCTTCTTTTATTATCTTTACCAGTATTAGCTAGAGCTATTACAATATTATTAACAGACCGAAATTTAAATACTTCCTTTTTTGATCCGGCAGGAGTAGGAGATCCTATTTTATATCAACATTTATTT
>SlikokOtu1747
CCCCCCCTTTCATCAACTATTGCCCATGCTGGATCTTCTGTTGATTTAGCTATTTTTTCTTTACATTTAGCAGGAATTTCTTCAATTTTAGGAGCTATTAACTTTATTACAACAATTATTAATATACGAGCTCCAGGAATTACTTTTGATCGATTACCTTTATTTGTTTGATCTGTATTAATTACTGCTATTCTTCTTTTATTATCTTTACCAGTATTAGCTGGAGCTCCTATTTTATATCAACATTTATTT
>SlikokOtu1750
CCCCTTTCATCAACTATTGCCCATGCTGAATCTTCTGTTGATTTAGCTATTTTTTCTTTACATTTAGCAGGAATTTCTTCAATTTTAGGAGCTATTAACTTTATTACAACAATTATTAATATACGAGCTCCAGGAATAACTTTTGATCAATAACCTTTATTTGTTTGATCTGTATTAATTACTGCTATTCTTCTTTTATTATCTTTACCAGTATTAGCTGGAGCTATTACAATATTATTAACAGACCGAAATTTAAATACTTCCTTTTTTGATCCGGCAGGAGGAGGAGATCCTATTTTGTATCAACATTTATTT
>SlikokOtu1873
CCTCTTTCATCAACTATTGCCCATGTTGGATCTTCTGTTGATTTAGCTATTTTTTCTTTACATTTAACAGGAATTTCTTCAATTTTAGGAGCTATTAACTTTATTACAACAATTATTAATATACGAGCTCCAGGAATTACTTTTGATCGATTACCTTTATTTGTTTTATCTGTATTAATTACTGCTATTCTTCTTTTATTATCTTTACCAGTATTAGCTGGAGCTCCTATTTTATATCAACATTTATTT
>SlikokOtu1875
CTTTCATCAACTATTTCCCATGCTGGATCTTCTGTTGATTTAGCTATTTTTTCTTTACATTTAGCAGGAATTTCTTCAATTTTAGGAGCTATTACCTTTATTACAACAATTATTAATATACGAGCTCCAGGAATTACTTTTGATCGATAACCTTTATTTGTTTGATCTGTATTATTTACTGCTATTCTTCTTTTATTATCTTTACCAGTATTAGCTGGAGCTATTACAATATTATTAACAGACCGAAATTTAAATACTTCCTTTTTTGATCCGGCAGGAGGATGAGATCCTATTTTATATCAACATTTATTT
>SlikokOtu1877
CTTTCATCAACTATTGCCCATGCTGGATCTTCTGTTGATTTAGAAATTTTTTCTTTACATTTAGCAGGAATTTCTTCAATTTTAGGAGCTATTAACTTTATTACAACAATTATTAATATACGAGCTCCAGGAATTACTTTTGACCGATTACCTTTATTTGTTTGATCTGTATTGATTACTGCTATTCTTCTTTTATTATCTTTACCAGTATTAGCTGGAGCTATTACAATATTATTAACAGACCGAAATTTAAATACTTCCTTTTTTGATCCGGCAGGAGGAGGAGATCCTATTTTATATCAACATTTATTT
>SlikokOtu2117
CTTTCATCAACTATTGCCCATGCTGGATCTTCTGTTGATTTAGCTATTTTTTCTTTACATTTAGCAGGAATTTCTTCAATTTTAGGAGCTATTAACTTTATTACAACAATTATTAATATACGAGCTCCAGGAATTACTTTTGATCGATTACCTTTATTTGTTTAATCTGTATTAATTACTGCTATTCTTCTTTTATTATCTTTACCAGCTGGAGCTATTACAATATTATTAACAGACCGAAATTTAAATACTTCCTTTTTTGATCCGGCAGGAGGAGGAGATCCTATTTTATATCAACATTTATTT
>SlikokOtu2176
CCTTTCATCAACTATTGCCCATGCTGGATCTTCTGTTGATTTAGCTATTTTTTCTTTACATTTAGCAGGAATTTCTTCAATTTTAGGAGCTATTAATTTTATTACAACAATTATTAATATACGAGCTCCAGGAATTACTTTTGATCGATTACCTTTATTTGTTTGATCTGTATTAATTACTGCTATTCTTCTTTTATTATCTTTACCAGTATTAGCTGGAGCTCCTATTTTATATCAACATTTATTT
>SlikokOtu2178
CCCCCCTTTCATCAACTATTGCCCATGCTGGATCTTCTGTTGATTTTGCTATTTTTTCTTTACATTTAGCAGGAATTTCTTCAATTTTAGGAGCTATTAACTTTATTACAACAATTATTAATATACGAGCTCCAGGAATTACTTTTGATCGATTACCTTTATTTGTTTGATCTGTATTAATTACTGCTATTCTTCTTTTATTATCTTTACCAGTATTAGCTAGAGCTTTTACAATATTATTAACAGACCGAAATTTAAATACTTCCTTTTTTGATCCGGCAGGAGTAGGAGATCCTATTTTATATCAACATTTATTT
>SlikokOtu2185
CCCCTTTCATCAACTATTGCCCATGCTGGATCTTCTGTTGATTTAGCTATTTTTTCTTTACATTTAGCAGGAATTTCTTCAATTTTAGGATCTATTAACTTTATTACAACAATTATTAATATACGAGCTCCAGGAATTACTTTTGATCGATTACCTTTATTTGTTTGATCTGTATTAATTACTGCTATTCTTCTTTTATTATCTTTACCAGTATTAGCTGGAGCTATTACAATATTATTAACAGACCGAAATTTAAATACTTCCTCTTTTGATCCGGCAGGAGGAGGAGATCCTATTTTATATCAACATTTATTT
>SlikokOtu2187
CTTTCATCAACTATTGCCCATGCTGGATCTTCTGTTGATTTAGCTATTTTTACTTTACATTTAGCAGGAATTTCTTAAATTTTAGGAGCTATTAACTTTATTACAACAATTATTAATATACGAGCTCCAGGAATTACTTTTGATCGATTACCTTTATTTGTTTGATCTGTATTAATTACTGCTATTCTTCTTTTATTATCTTTACCAGTATTAGCTGGAGCTATTACAATATTATTAACAGACCGAAATTTAAATACTTCCTTTTTTGATCCGGCAGGAGGAGGAGATCCTATTTTATATCAACATTTATTT
>SlikokOtu2188
CCTTTCATCAACTATTGCCCATGCTGGATCTTCTGTTGATTTAGCTATTTTTTCTTTACATTTAGCAGGAATTTCTTCAATTTTAGGAGCTATTAACTTTATTACAACAATTATTAATATACGAGCTCCAGGAATTACTTTTGATCGATTACCTTTATTTGTTTGATCTGTATTAATTACTGCTATTCTTCTTTTATTATCTTTACCAGTATTAGCTGGAGCTATTACAATATTATTAACAGACCGAAATCTAAATACTTCCTTATTTGATCCGGCAGGAGGAGGAGATCCTATTTTATATCAACATTTATTT
>SlikokOtu2209
CCTTTCATCAACTATTGCCCATGCTGGATCTTCTGTTGATTTAGAAATGTTTTCTTTACATTTAGCAGGAATTTCTTCAATTTTAGGAGCTATTAACTTTATTACAACAATTATTAATATACGAGCTCCAGGAATTACTTTTGATCGATTACCTTTATTTGTTTGATCTGTATTGATTACTGCTATTCTTCTTTTATTATCTTTACCAGTATTAGCTGGAGCTATTACAATATTATTAACAGACCGAAATTTAAATACTTCCTTTTTTGATCCGGCAGGAGGAGGAGATCCTATTTTATATCAACATTTATTT
>SlikokOtu2212
CCCTTTTCACCAACTATTGCCCATGCTGGATCTTCTGTTGATTTAGCTATTTTTTCTTTACATTTAGCAGGAATTTCTTCAATTTTTGGAGCTATTAACTTTATTACAACAATTATTAATATACGAGCTCCAGGAATTACTTTTGATCGATTACCTTTATTTGTTTGATCTGTATTAATTACTGCTATTCTTCTTTTATTATCTTTACCAGTATTAGCTGGAGCTATTTCAATATTATTAACAGACCGAAATTTAAATACTTCCTTTTTTGATCTGGCAGGAGGAGGAGATCCTATTTTATATCAACATTTATTT
>SlikokOtu708
ACTTTCATCCACTATTGCCCATGCTGGGTCTTCAGTTGATTTAGCTATTTTTTCCTTACATTTAGCAGGTATTTCTTCAATTTTAGGAGCTATTAATTTTATTACAACAATTATTAATATGCGAGCCCCAGGAATTACATTTGATCGATTACCATTATTTGTTTGATCAGTATTAATTACTGCTATTCTTCTTTTACTTTCATTACCTGTTCTTGCAGGAGCTATTACAATACTATTAACTGATCGAAATTTAAATACTTCATTTTTTGACCCAGCAGGTGGAGGAGACCCAATTTTATATCAACACCTATTT
>SlikokOtu863
ACTTTCATCCACTATTGCCCATGCTGGGTCTTCAGTTGATTTAGCTATTTTTTCCTTACATTTAGCAGGTATTTCTTCAATTTTAGGAGCTATTAATTTTATTACAACAATTATTAATATGCGAGCCCCAGGAATTACATTTGATCGATTACCATTATTTGTTTGATCAGTATTAATTACTGCTATTCTTCTTTTACTTTCATTACCTGTTCTTGCAGGAGCTATTACAATACTATTAACTGATCGAAATTTAAATACTTCATTTTTTGACCCAGCAGGGGGAGGAGACCCAATTTTATACCAACACCTATTT
>SlikokOtu1008
ACTTTCATCAACTATCGCTCATGCTGGATCTTCTGTTGATTTAGCTATTTTTTCTTTACATTTAGCAGGTATCTCTTCAATTTTAGGGGCTATTAATTTTATTACAACAATTATTAATATACGAGCTCCAGGAATTACTTTTGACCGATTACCTTTATTTGTTTGATCTGTTTTAATTACAGCTATTCTTCTTTTATTATCCCTGCCAGTTTTAGCTGGTGCTATTACAATATTATTAACTGATCGAAATTTAAATACCTCATTTTTTGACCCTGCAGGAGGAGGGGATCCAATTTTATACCAGCATTTATTT
>SlikokOtu1664
ACTTTCATCAACTATTGCTCATGCTGGATCTTCTGTTGATTTAGCTATTTTTTCTTTACATTTAGCAGGTATCTCTTCAATTTTAGGGGCTATTAATTTTATTACAACAATTATTAATATACGAGCTCCAGGAATTACTTTTGACCGATTACCTTTATTTGTTTGATCTGTTTTAATTACAGCTATTCTTCTTTTATTATCCCTGCCAGTTTTAGCTGGTGCTATTACAATATTATTAACTGATCGAAATTTAAATACCTCATTTTTTGACCCTGCAGGAGGAGGGGATCCAATTTTATACCAGCATTTATTT
>SlikokOtu1788
ACTTTCATCAACTATCGCTCATGCTGGATCTTCTGTTGATTTAGCTATTTTTTCTTTACATTTAGCAGGTATCTCTTAAATTTTAGGGGCTATTAATTTTATTACAACAATTATTAATATACGAGCTCCAGGAATTACTTTTGACCGATTACCTTTATTTGTTTGATCTGTTTTAATTACAGCTATTCTTCTTTTATTATCCCTGCCAGTTTTAGCTGGTGCTATTACAATATTATTAACTGATCGAAATTTAAATACCTCATTTTTTGACCCTGCAGGAGGAGGGGATCCAATTTTATACCAGCATTTATTT
>SlikokOtu275
ACTTTCATCAACTATTGCTCATGCTGGATCTTCTGTTGATTTAGCTATTTTTTCTTTACATTTAGCAGGTATCTCTTCAATTTTAGGGGCTATTAATTTTATTACAACAATTATTAATATACGAGCTCCAGGAATTACTTTTGACCGATTACCTTTATTTGTTTGATCTGTTTTAATTACAGCTATTCTTCTTTTATTGTCCTTGCCAGTTTTAGCTGGTGCTATTACAATATTATTAACTGATCGAAATTTAAACACCTCATTTTTTGACCCTGCAGGAGGAGGGGACCCAATTTTATACCAGCATTTATTT
>SlikokOtu150
CCTTTCATCAACTATTGCCCATGCTGGATCTTCTGTTGATTTAGCTATTTTTTCTTTACATTTAGCAGGAATTTCTTCAATTTTAGGAGCTATTAATTTTATTACAACAATTATTAATATACGAGCTCCAGGAATTACCTTTGATCGATTACCTTTATTTGTTTGATCTGTATTAATTACTGCTATTCTTCTTTTACTATCTTTACCGGTATTAGCTGGGGCTATTACAATATTATTAACAGACCGAAATTTAAATACTTCCTTTTTTGACCCAGCAGGAGGGGGAGACCCAATTTTATACCAACATTTATTT
>SlikokOtu207
CCTTTCATCAACTATTGCCCATGCTGGATCTTCTGTTGATTTAGCTATTTTTTCTTTACATTTAGCAGGAATTTCTTCAATTTTAGGAGCTATTAATTTTATTACAACAATTATTAATATACGAGCTCCAGGAATTACTTTTGATCGATTACCTCTATTTGTTTGATCTGTATTAATTACTGCTATTCTTCTTTTATTATCTTTACCAGTATTAGCTGGGGCTATTACAATATTATTAACAGACCGAAATTTAAATACTTCCTTTTTTGACCCAGCAGGAGGAGGAGACCCAATTTTATACCAACATTTATTT
>SlikokOtu298
ACTTTCTTCTACTATTGCTCATGCTGGGTCTTCAGTTGATTTAGCTATCTTTTCCCTGCATTTAGCTGGTATTTCTTCTATTTTAGGAGCTATTAACTTTATTACAACTATTATTAATATACGAGCTCCTGGAATTACTTTTGATCGTTTACCTTTATTTGTTTGATCAGTTTTAATCACAGCTGTTTTACTACTTTTATCATTACCAGTTTTAGCAGGTGCTATTACAATATTACTAACTGATCGAAATTTAAATACATCATTTTTTGACCCTGCTGGAGGAGGTGACCCAATTCTTTATCAACATCTTTTT
>SlikokOtu355
ACTTTCTTCTACTATTGCTCATGCTGGGTCTTCAGTTGATTTAGCTATCTTTTCCCTGCATTTAGCTGGTATTTCTTCTATTTTAGGAGCTATTAACTTTATTACAACTATTATTAATATACGAGCTCCTGGAATTACTTTTGATCGTTTACCTTTATTTGTTTGATCAGTTTTAATCACAGCTGTTTTATTACTTTTATCATTACCAGTTTTAGCAGGTGCTATTACAATATTACTAACTGATCGAAATTTAAATACATCATTTTTTGACCCTGCTGGAGGAGGTGACCCAATTCTTTATCAACATCTTTTT
>SlikokOtu1552
ACTATCTTCAACAATTGCTCATGCAGGGGCTTCAGTCGATTTAGCTATTTTTTCATTACACCTTGCTGGTATTTCTTCTATTTTAGGAGCTGTAAATTTTATTACAACTATTATTAATATACGAGCCCCAGGTATTACTTTTGATCGACTACCTTTATTTGTGTGATCAGTTCTAATTACAGCTATTTTATTACTACTATCCCTACCAGTATTAGCAGGAGCTATCACAATATTATTAACTGACCGAAACTTAAATACATCATTTTTTGACCCTGCTGGAGGAGGAGACCCTATCCTTTACCAACATTTATTT
>SlikokOtu1241
ACTTTCATCAACTATTGCTCATGCAGGGTCTTCTGTAGATTTAGCTATTTTCTCTTTACACCTTGCTGGTATTTCCTCGATTTTAGGAGCAATTAATTTTATTACTACAATTATTAATATACGAGCTCCTGGAATAACCTTTGACCGTCTTCCTTTATTTGTTTGATCAGTATTAATTACAGCTGTTTTATTATTATTATCTTTACCTGTACTTGCTGGGGCAATTACTATATTATTAACAGACCGAAATCTTAATACATCATTTTTTGACCCTGCGGGAGGAGGAGACCCTATTTTATATCAACATTTATTC
>SlikokOtu134
ACTTTCATCAACTATTGCTCATGCAGGATCTTCTGTAGATTTAGCTATTTTCTCTTTACACCTTGCTGGTATTTCCTCGATTTTAGGAGCAATTAATTTTATTACTACAATTATTAATATACGAGCTCCTGGAATAACCTTTGACCGTCTTCCTTTATTTGTTTGATCAGTATTAATTACAGCTGTTTTATTATTATTATCTTTACCTGTACTTGCTGGAGCAATTACTATATTATTAACAGACCGAAACCTTAATACATCATTTTTTGACCCTGCAGGAGGAGGAGACCCTATTTTATATCAACATTTATTC
>SlikokOtu295
ACTTTCATCAACTATTGCTCATGCAGGATCTTCTGTAGATTTAGCTATTTTCTCTTTACACCTTGCTGGTATTTCCTCGATTTTAGGAGCAATTAATTTTATTACTACAATTATTAATATACGAGCTCCTGGAATAACCTTTGACCGTCTTCCTTTATTTGTTTGATCAGTATTAATTACAGCTGTTTTATTATTATTATCTTTACCTGTACTTGCTGGGGCAATTACTATATTATTAACAGACCGAAACCTTAATACATCATTTTTTGACCCTGCAGGAGGAGGAGACCCTATTTTATATCAACATTTATTC
>SlikokOtu1358
CTTTCATCAACTATTGCCCATGCTGGATCTTCTGTTGATTTAGCTATTTTTTCTTTACATTTAGCAGGAATTTCTTCAATTTTAGGAGCTATTAACTTTATTACAACAATTATTAATATACGAGCTCCAGGAATTACTTTTGATCGATAACCTTTATTTGTTTGATCTGTATTATTTACTGCTATTCTTCTTTTATTATCTTTACCAGTATAAGCTGGAGCTATTACAATATTATTAACAGACCGAAATTTAAATACTTCCTTTATTGATCCGGCAGGAGGATGAGATCCTATTTTATATCAACATTTATTG
>SlikokOtu1359
TTTCATCAACTATTGCCCATGCTGGATCTTCTGTTGATTTAGCTATTTTTTCTTTACATTTAGCAGGAATTTCTTCAATTTTAGGAGCTATTAACTTTATTACAACAATTATTAATATACGAGCTCCAGGAATTACTTTTGATCGATAACCTTTATTTGTTTGATCTGTATTATTTACTGCTATTCTTCTGTTATTATCTTTACCAGTATTAGCTGGAGCTATTACAATATTATTAACAGACCGAAATTTAAATACTTCCTTTTTTGATCCGGCAGGAGGAGGAGATCCTATTTTATATCAACATTTATTT
>SlikokOtu1717
CCTTTCATCAACTATTGCCCATGCTGGATCTTCTGTTGATTTAGAAATTTTTTCTTTACATTTAGCAGGAATTTCTTCAATTTTAGGAGCTATTAACTTTATTACAACAATTATTAATATACGAGCTCCAGGAATTACTTTTGATCGATTACCTTTATTTGTTTGATCTGTATTGATTACTGCTATTCTTCTTTTATTATCTTTACCAGTATTAGCTGGAGCTATTACAATATTATTAACAGACCGAAATTTAAATACTTCCTTTTTTGATCCGGCAGGAGGAGGAGATCCTATTTTATATCAACATTTATTT
>SlikokOtu1924
TTTCATCAACTATTTCCCATGCTGGATCTTCTGTTGATTTAGCTATTTTTTCTTTACATTTAGCAGGAATTTCTTCAATTTTAGGAGCTATTAACTTTATTACAACAATTATTAATATACGAGCTCCAGGAATTACTTTTGATCGATAACCTTTATTTGTTTGATCTGTATTATTTACTGCTATTCTTCTCTTATTATCTTTACCAGTATTAGCTGGAGCTATTACAATATTATTAACAGACCGAAATTTAAATACTTCCTTTTTTGATCCGGCAGGAGGATGAGATCCTATTTTATATCAACATTTATTT
>SlikokOtu2206
CCTTTCATCAACTATTGCCCATGCTGGATCTTATGTTGATTTAGAAATTTTTTCTTTACATTTAGCAGGAATTTCTTCAATTTTAGGAGCTATTAACTTTATTACAACAATTATTAATATACGAGCTCCAGGAATTACTTTTGATCGATTACCTTTATTTGTTTGATCTGTATTGATTACTGCATTCTTCTTTTATTATCTTTACCAGTATTAGCTGGAGCTATTACAATATTATTAACAGACCGAAATTTAAATACTTCCTTTTTTGATCCGGCAGGAGGAGGAGATCCTATTTTATATCAACATTTATTT
>SlikokOtu1371
CCCCTTTCATCAACTATTGCCCATGCTGGATCTTCTGTTGATTTAGCAATTTTTTCTTTACATTTAGCAGGAATTTCTTCATTTTTAGGATTACCTTTATTTGTTTGATCTGTATTAATTAATGCTATTCTTCTTTTATTATCTTTACCAGTATTAGCTGGAGCTACTACAATATTATTAACAGACCGAAATTTAAATACTTCCATTTTTGATCTGGCAGGAGGAGGAGATCCTATTTTATATCAACATTTATTT
>SlikokOtu1433
TTTCATCAACTATTGCCCATGCTGGATCTTCTGTTGATTTAGCTATTTTTTCTTTACATTTAGCAGGAATTTCTTCAATTTTAGGAGCTATTAACTTTATTACAACAATTATTAATATACGAGCTCCAGGAATTACTTTTGATCGATTACCTTTATTTGTTTGATCTGTATTAATTACTGCTATTCTTCTTCTATTATCTTTACCAGTATTAGCTGGAGCTCCTATTTTATATCAACATTTATTT
>SlikokOtu1504
CCCCTTTCATCAACTATTGCCCATGCTGGATCTTCTGTTGATTTAGCAATTTTTTCTTTACATTTAGCAGGAATTTCTTCATTTTTAGGATTACCTTTATTTGTTTGATCTGTATTAATTAATGCTATTCTTCTTTTATTATCTTTACCAGCATTAGCTGGAGCTACTACAATATTATTAACAGACCGAAATTTAAATACTTCCATTTTTGATCTGGCAGGAGGAGGAGATCCTATTTTATATCAACATTTATTT
>SlikokOtu1519
CCCTTTCATCAACTATTGCCCATGCTGGATCTTCTGTTGATTTTGCTATTTTTTCTTTACATTTAGCAGGAATTTCTTCAATTTTAGGAGCTATTAACTTTATTACAACAATTATTAATATACGAGCTCCAGGAATTACTTTTGATCGATTACCTTTATTTGTTTGATCTGTATTAATTACTGCTATTCTTCTTTTATTATCTTTACCAGTATAAGCTGGAGCTATTACAATATTATTAACAGACCGAAATTTAAATACTTCCTTTTTTGATCAGGCAGGAGGAGGAGATCCTATTTTATATCAACATTTATTT
>SlikokOtu1923
CCTTTCATCAACTATTGCCCATGCTGGATCTTCTGTTGATTTAGCTATTTTTTCTTTACATTTAGCAGGAATTTCTTCAATTTTAGGAGCTATTAATTTTATTACAACAATTATTAATATACGAGCTCCAGGAATTACCTTTGATCGATTACCTTTATTTGTTTGATCTGTATTAATTACTGCTATTCTTCTTTTACTATCTTTACCGGTATTAGCTGGGGCTATTACAATATTATTAACAGACCGAAATTTAAATACTTCCTTTTTTGATCCGGCAGGAGGAGGAGATCCTATTTTATATCAACATTTATTT
>SlikokOtu1946
CCCCTTTCATCAACTATTGCCCATGCTGGATCTTCTGTTGATTTAGCTATTTTTTCTTTACATTTAGCAGGAATTTCTTCAATTTTAGGAGCTATTAACTTTATTACAACAATTATTAATATACGAGCTCCAGGAATTACTTTTGATCGATTACCTTTATTTGTTTGATCTGTATTAATTACTGCTTTTCTTATTTTATTTTCTTTACCAGTATTAGCTGGAGCTATTATAATATTATTAACAGACCGAAATTTAAATACTTCCTTTTTTGATCCGGCAGGAGGAGGAGATCCTATTTTATATCAACATTTATTT
>SlikokOtu2115
CATTTCATCAACTATTGCCCATGCTGGATCTTGTGTTGATTTAGCTATTTTTTCTTTACATTTAGCAGGAATTTCTTCAATTTTAGGAGCTATTAACTTTATTACAACAATTATTAATATACGAGCTCCAGGAATTACTTTTGATCGATTACCTTTATTTGTTTGATCTGTATTAATTACTGCTATTCTTCTTTTATTATCTTTACCAGTTTTAGCTGGAGCTATTACAATATAATTAACAGACCGAAATTTAAATACTTCCTTTTTTGATCCGGCAGGAGGAGGAGATCCTATTTTATATCAACATTTATTT
>SlikokOtu2118
CTTTCATCAACTATTGCCCATGCTGGATCTTCTGTTGATTTAGCTGTTTTTTCTTTACATTTAGCAGGAATTTCTTCAATTTTAGGAGCTATTAACTTTATTACAACAATTATTAATATACGAGCTCCAGGAATTACTTTTGATCGATTACCTTTATTTGTTTGATTTGTATTAATTTATGCTATTCTTCTTTTATTATCTTTACCAGTATTAGCTGGAGCTATTACAATATTATTAACAGACCGAAATTTAAATACTTCCTTTTTGATCCGGCAGGAGGAGGAGATCCTATTTTATATCAACATTTATTT
>SlikokOtu2207
CTTTCATCAACTATTGCCCATGCTGGATCTTCTGTTGATTTAGCTATTTTTTCTTTACATTTAGCAGGAATTTCTTCAATTTTAGGAGCTATTAACTTTATTACAACAATTATTAATATACGAGCTCCAGGAATTACTTTTGATCGATTACCTTTATTTGTTTGATTTGTATTAATTTATGCTATTCTTCTTTTATTATCTTTACCAGTATTAGCTGGAGCTATTACAATATTATTAACAGACCGAAATTTAAATACTTCCTTTT
>SlikokOtu1633
ACTATCTTCAACAATTGCCCATGCAGGGGCTTCAGTTGATATAGGTATTATTATCATTGCCTGTTTTAGCCGGAGCTATTACTATATTATTAACAGATCGTAATTTAAATACTTCATTTTTTTGACCCTACTGGAGGACGGGATCCAATTTTATATCAACATTTATTT
>SlikokOtu946
ACTTTCTTCTACAATTGCACATAGAGGAGGGTCTGTTGACTTAGCTATTTTTTCTTTACATTTAGCTGGTATTTCTTCAATTTTAGGAGCTGTAAATTTTATTACAACAATTATTAATATACGAGCACCAGGTATTCAATTTGACCGAATACCTTTATTTGTATGATCTGTTTTAATTACAGCTGTTTTATTATTGCTATCCCTTCCTGTATTAGCTGGAGCTATTACTATATTATTAACAGATCGAAATTTAAATACTTCATTTTTTGATCCTGCAGGAGGAGGTGATCCAATTTTATACCAACATTTATTT
>SlikokOtu1012
TCTATCATCTAATACTGCCCATGCTGGTGCTTCAGTAGATTTAGATATTTTTTCTTTACATTTAGCTAGAATTTCCTCATTTCTAGGAGCAGTTAATTTTATTACAACTATTATTAATATACGTGCTTCAGGTATTAAATTTGATCGAATACCTTTATTTGTTTGATCAGTATTAATTACTGCAATTTTATTATTATTATCATTACCAGTTTTAGCTGGAGCTATCACTATATTATTAACAGATCGAAATTTAAATACATCTTTTTTTGATCCTGCTGGAGGAGGTGATCCAATTTTATATCAACATTTATTT
>SlikokOtu1073
TCTATCATCTAATACTGCCCATGCTGGTGCTTCAGTAGATTTAGATATTTTTTCTTTACATTTAGCTAGAATTTCCTCATTTCTAGGAGCAGTTAATTTTATTACAACTATTATTAATATACGTGCTTCTGGTATTCAATTTGATCGAATACCTTTATTTGTCTGATCAGTATTAATTACTGCAATTTTATTATTATTATCATTACCAGTTTTAGCTGGAGCTATCACTATATTATTAACAGATCGAAATTTAAATACATCTTTTTTTGATCCTGCTGGAGGAGGTGATCCAATTTTATATCAACATTTATTT
>SlikokOtu11
TCTATCGTCTACTATTGCTCATGCTGGTGCTTCAGTAGATTTAGCTATTTTTTCTTTACATTTAGCTGGAATTTCCTCAATTCTAGGAGCAGTTAATTTTATTACAACTATTATTAATATACGTGCTTCAGGTATTAAATTTGATCGAATACCTTTATTTGTTTGATCAGTATTAATTACTGCAATTTTATTATTATTATCATTACCAGTTTTAGCTGGAGCTATCACTATATTATTAACAGATCGAAATTTAAATACATCTTTTTTTGATCCTGCTGGAGGAGGTGATCCAATTTTATATCAACATTTATTT
>SlikokOtu1123
TCTATCGTCTACTATTGCTCATGCTGGTACTTCAGTAGATTTAGCTATTTTTTCTTTACATTTAGCTGGAATTTCCTCAATTCTAGGAGCAGTTAATTTTATTACAACTATTATTAATATACGTGCTTCAGGTATTAAATTTGATCGAATACCTTTATTTGTTTGATCAGTATTAATTACTGCAATTTTATTATTATTATCATTACCAGTTTTAGCTGGAGCTATCACTATATTATTAACAGATCGAAATTTAAATACATCTTTTTTTGATCCTGCAGGAGGAGGAGATCCTATTCTTTATCAACATTTATTC
>SlikokOtu1124
TCTATCGTCTACTATTGCTCATGCTGGTACTTCAGTAGATTTAGCTATTTTTTCTTTACATTTAGCTGGAATTTCCTCAATTCTAGGAGCAGTTAATTTTATTACAACTATTATTAATATACGTGCTTCAGGTATTAAATTTGATCGAATACCTTTATTTGTTTGATCAGTATTAATTACTGCAATTTTATTATTATTATCATTACCAGTTTTAGCTGGAGCTATCACTATATTATTAACAGATCGAAATTTAAATACTTCTTTTTTTGATCCTGCAGGAGGAGGAGATCCTATTCTTTATCAACATTTATTC
>SlikokOtu1299
TCTATCGTCTACTATTGCTCATGCTGGTGCTTCAGTAGATTTAGCTATTTTTTCTTTACATTTAGCTGGAATTTCCTCAATTCTAGGAGCAGTTAATTTTATTACAACTATTATTAATATACGTGCTTCTGGTATTCAATTTGATGGAATACCTTTATTTGTCTGATCAGTATTAATTACTGCAATTTTATTATTATTATCATTACCAGTTTTAGCTAGGGCAATTACTATATTATTAACAGATCGAAATTTAAATACATATTTTTTCGACCCTGCTGGAGGAGGTAATCCAATTTTATATCAACATTTATTT
>SlikokOtu1576
TCTATCATCTACTATTGCTCATGCTGGTGGTTCAGTAGATTTAGCTATTTTTTCTTTGCATTTAGCTGGAATTTCCTCAATTCTAGGAGCAGTTAATTTTATTACGACTATTATTAATATACGTGCTTCGGGTATTCAATTTGATCGAATACCCTTATTTGTCTGATCAGTATTAATTACTGCAATTTTATTATTATTATCATTACCAGTTTTAGCTGGAGCTATCACTATATTATTAACAGATCGAAATTTAAATACATCTTTTTTTGATCCTGCTGGAGGAGGTGATCCAATTTTATATCAACATTTATTT
>SlikokOtu1702
TCTATCGTCTACTATTGCTCATGCTGGTGCTTCAGTAGATTTAGCTATTTTTTCTTTACATTTAGCTGGAATTTCCTCAATTCTAGGAGCAGTTAATTTTATTACGACTATTATTAATATACGTGCTTCGGGTATTCAATTTGATCGAATACCCTTATTTGTCTGATCAGTATTAATTACTGCAATTTTATTATTATTATCATTACCAGTTTTAGCTGGAGCAATTACTATATTATTAACAGATCGAAATTTAAATACATCTTTTTTCGACCCTGCTGGAGGAGGTGACCCAATTTTATATCAACATTTATTT
>SlikokOtu2078
TCTATCGTCTACTATTGCTCATGCTGGTGCTTCAGTAGATTTAGCTATTTTTTCTTTACATTTAGCTGGAATTTCCTCAATTCTAGGAGCAGTTAATTTTATTACAACTATTATTAATATACGTGCTTCAGGTATTAAATTTGATCGAATACCTTTATTTGTTTGATCAGTATTAATTACTGCAATTTTATTATTATTATCATTACCAGTTTTAGCTGGAGCTATCACTATATTATTAACAGATCGAAATTTAAATACATCTTTTTTTGACCCTGCAGGAGGAGGAGACCCTATTCTTTACCAACACTTATTT
>SlikokOtu2162
TCTATCGTCTACTATTGCTCATGCTGGTACTTCAGTAGATTTAGCTATTTTTTCTTTACATTTAGCTGGAATTTCCTCAATTCTAGGAGCAGTTAATTTTATTACAACTATTATTAATATACGTGCTTCAGGTATTAAATTTGATCGAATACCTTTATTTGTTTGATCAGTATTAATTACTGCAATTTTATTATTATTATCATTACCAGTTTTAGCTGGAGCTATTACTATATTATTAACAGATCGAAATTTAAATACTTCTTTTTTTGATCCTGCAGGAGGAGGAGATCCTATTCTTTATCAACATTTATTC
>SlikokOtu995
TCTATCGTCTACTATTGCTCATGCTGGTGCTTCAGTAGATTTAGCTATTTTTTCTTTACATTTAGCTGGAATTTCCTCAATTCTAGGAGCAGTTAATTTTATTACAACTATTATTAATATACGTGCTTCAGGTATTAAATTTGATCGAATACCTTTATTTGTTTGATCAGTATTAATTACTGCAATTTTATTATTATTATCATTACCAGTTTTAGCTAGGGCAATTACTATATTATTAACAGATCGAAATTTAAATACATATTTTTTCGACCCTGCTGGAGGAGGTAATCCAATTTTATATCAACATTTATTT
>SlikokOtu997
TCTATCGTCTACTATTGCTCATGCTGGTGCTTCAGTAGATTTAGCTATTTTTTCTTTACATTTAGCTGGAATTTCCTCAATTCTAGGAGCAGTTAATTTTATTACAACTATTATTAATATACGTGCTTCTGGTATTCAATTTGATCGAATACCTTTATTTGTCTGATCAGTATTAATTACTGCAATTTTATTATTATTATCATTACCAGTTTTAGCTAGGGCAATTACTATATTATTAACAGATCGAAATTTAAATACATATTTTTTCGACCCTGCTGGAGGAGGTAATCCAATTTTATATCAACATTTATTT
>SlikokOtu541
TCTATCATCTACTATTGCTCATGCTGGAGCTTCAGTAGATTTAGCTATTTTTTCTTTACATTTAGCTGGTATTTCTTCTATTTTAGGGGCTGTAAATTTTATTACAACTATTATTAATATGCGAGCCCCAGGAATCCAATTTGATCGAATACCTTTATTTGTTTGATCTGTTTTAATTACAGCTATTTTATTGTTATTATCTTTACCTGTATTAGCTGGAGCTATTACTATATTATTAACTGATCGTAATTTAAACACTTCATTTTTTGATCCTGCTGGAGGTGGAGATCCAATTCTTTATCAACATCTATTT
>SlikokOtu1204
ACTATCTTCTACAATTGCTCATAGAGGAGCTTCTGTTGACTTTGCAATTTTTAGTTTACATTTAGCTGGTATTTCTTCTATTTTAGGGGCCGTTAATTTTATTACAACAATTATTAATATACGTGCCCCTGGGATTCAATTTGACCGAATACCTTTATTTGTTTGATCTGTTTTAATTACAGCTGTTTTATTATTATTATCCCTACCTGTATTGGCTGGAGCTATTACAATATTATTAACAGATCGTAATTTAAATACTTCTTTTTTCGACCCAGCTGGAGGTGGTGACCCAATTCTTTATCAACATTTATTT
>SlikokOtu1215
ACTATCTTCTACAATTGCTCATAGAGGGGCTTCTGTTGACTTAGCAATTTTTAGTTTACATTTAGCTGGTATTTCTTCTATTTTAGGAGCTGTTAATTTTATTACAACGATTATTAATATACGTGCCCCTGGAATTCAATTTGACCGAATACCTTTATTTGTTTGATCCGTTGTAATTACAGCTATTTTATTGCTTTTATCTCTCCCTGTGCTTGCAGGTGCTATTACTATACTTTTAACTGATCGAAACTTAAATACTTCATTTTTTGACCCAGCTGGAGGAGGAGACCCTATCTTATATCAACATTTATTT
>SlikokOtu1279
ACTATCTTCTACAATTGCTCATAGAGGGGCTTCTGTTGACTTAGCAATTTTTAGTTTACATTTAGCTGGTATTTCTTCTATTTTAGGGGCCGTTAATTTTATTACAACAATTATTAATATACGTGCCCCTGGGATTCAATTTGACCGAATACCTTTATTTGTTTGATCTGTTTTAATTACAGCTGTTTTATTATTACTGTCCCTACCTGTATTGGCTGGAGCTATTACAATATTATTAACAGATCGTAATTTAAATACTTCTTTTTTCGACCCAGCTGGGGGTGGTGACCCAATTCTTTATCAACATTTATTT
>SlikokOtu1329
ACTATCTTCTACAATTGCTCATAGAGGAGCTTCTGTTGACTTAGCAATTTTTAGTTTACATTTAGCTGGTATTTCTTCTATTTTAGGAGCTGTTAATTTTATTACAACGATTATTAATATACGTGCCCCTGGAATTCAATTTGACCGAATACCTTTATTTGTTTGATCTGTTTTAATTACAGCTGTTTTATTATTATTATCCCTACCTGTATTGGCTGGAGCTATTACAATATTATTAACAGATCGTAATTTAAATACTTCATTTTTTGACCCCTCAGGTGGTGGGGACCCTATTTTATACCAACACTTATTT
>SlikokOtu1446
ACTATCTTCTACAATTGCTCATAGAGGAGCTTCTGTTGACTTAGCAATTTTTAGTTTACATTTAGCTGGTATTTCTTCTATTTTAGGAGCTGTTAATTTTATTACAACGATTATTAATATACGTGCCCCTGGAATTCAATTTGACCGAATACCTTTATTTGTTTGATCTGTTTTAATTACAGCTGTTTTATTATTATTATCCCTACCTGTATTGGCTGGAGCTATTACAATATTATTAACAGACCGAAATTTAAATACATCATTTTTTGATCCTGCTGGAGGAGGAGATCCAATTTTATATCAACATTTATTT
>SlikokOtu1793
ACTATCTTCTACAATTGCTCATAGAGGGGCTTCTGTTGACTTAGCAATTTTTAGTTTACATTTAGCTGGTATTTCTTCTATTTTAGGAGCTGTTAATTTTATTACAACGATTATTAATATACGTGCCCCTGGAATTCAATTTGACCGAATACCTTTATTTGTTTGATCTGTTTTAATTACAGCTGTTTTATTGCTTTTATCTCTCCCTGTGCTTGCAGGTGCTATTACTATACTTTTAACTGATCGAAACTTAAATACTTCATTTTTTGACCCAGCTGGAGGAGGAGACCCTATCTTATATCAACATTTATTT
>SlikokOtu2008
ACTATCTTCTACAATTGCTCATAGAGGGGCTTCTGTTGACTTAGCAATTTTTAGTTTACATTTAGCTGGTATTTCTTCTATTTTAGGAGCTGTTAATTTTATTACAACGATTATTAATATACGTGCCCCTGGAATTCAATTTGACCGAATACCTTTATTTGTTTGATCTGTTTTAATTACAGCTATTTTATTGCTTTTATCTCTCCCTGTGCTTGCAGGTGCTATTACTATACTTTTAACTGATCGAAACTTAAATACTTCATTTTTTGACCCAGCTGGAGGAGGAGACCCTATCTTATATCAACATTTATTT
>SlikokOtu2277
TCTTTCATCTGGAATTGCTCATGGAGGAGCTTCTGTAGATTTAGCAATTTTTAGTTTACATTTAGCTGGTATTTCTTCTATTTTAGGAGCTGTTAATTTTATTACAACGATTATTAATATACGTGCCCCTGGAATTCAATTTGACCGAATACCTTTATTTGTTTGATCTGTTTTAATTACAGCTGTTTTATTATTATTATCCCTACCTGTATTGGCTGGAGCTATTACAATATTATTAACAGATCGTAATTTAAATACTTCTTTTTTCGACCCAGCTGGAGGGGGTGACCCAATTCTTTATCAACATTTATTT
>SlikokOtu2300
ACTATCTTCTACAATTGCTCATAGAGGGGCTTCTGTTGACTTAGCAATTTTTAGTTTACATTTAGCTGGTATTTCTTCTATTTTAGGAGCTGTTAATTTTATTACAACGATTATTAATATACGTGCCCCTGGAATTCAATTTGACCGAATACCTTTATTTGTTTGATCTGTTTTAATTACAGCTGTTTTATTATTATTATCCCTACCTGTATTGGCTGGAGCTATTACAATATTATTAACAGATCGAAATTTTAATACTTCATTCTTTGACCCTGCTGGAGGTGGTGATCCCATTTTATATCAACATTTATTT
>SlikokOtu481
ACTATCTTCTACAATTGCTCATAGAGGAGCTTCTGTTGACTTTGCAATTTTTAGTTTACATTTAGCTGGTATTTCTTCTATTTTAGGGGCCGTTAATTTTATTACAACAATTATTAATATACGTGCCCCTGGGATTCAATTTGACCGAATACCTTTATTTGTTTGATCTGTTTTAATTACAGCTGTTTTATTATTACTGTCCCTACCTGTATTGGCTGGAGCTATTACAATATTATTAACAGATCGTAATTTAAATACTTCTTTTTTCGACCCAGCTGGGGGTGGTGACCCAATTCTTTATCAACATTTATTT
>SlikokOtu7
ACTATCTTCTACAATTGCTCATAGAGGGGCTTCTGTTGACTTAGCAATTTTTAGTTTACATTTAGCTGGTATTTCTTCTATTTTAGGAGCTGTTAATTTTATTACAACGATTATTAATATACGTGCCCCTGGAATTCAATTTGACCGAATACCTTTATTTGTTTGATCTGTTTTAATTACAGCTGTTTTATTATTATTATCCCTACCTGTATTGGCTGGAGCTATTACAATATTATTAACAGATCGTAATTTAAATACTTCTTTTTTCGACCCAGCTGGAGGTGGTGACCCAATTCTTTATCAACATTTATTT
>SlikokOtu886
ACTATCTTCTACAATTGCTCATAGAGGAGCTTCTGTTGACTTTGCAATTTTTAGTTTACATTTAGCTGGTATTTCTTCTATTTTAGGGGCCGTTAATTTTATTACAACAATTATTAATATACGTGCCCCTGGGATTCAATTTGACCGAATACCTTTATTTGTTTGATCTGTTTTAATTACAGCTGTTTTATTATTACTGTCCCTACCTGTATTGGCTGGAGCTATTACAATATTATTAACAGATCGTAATTTAAATACTTCTTTTTTCGACCCAGCTGGAGGTGGTGACCCAATTCTTTATCAACATTTATTT
>SlikokOtu1075
ACTATCTTCAACAATTGCTCATGCAGGGGCTTCAGTCGATTTAGCTATTTTTTCATTACACCTTGCTGGTATTTCTTCTATTTTAGGAGCTGTAAATTTTATTACAACAATTATTAATATACGAGCCCCTGGTATTCAATTTGATCGTATACCTTTATTTGTTTGATCAGTTTTAATTACTGCTGTTTTATTATTATTATCATTACCTGTATTAGCCGGAGCTATTACTATATTATTAACGGATCGAAATTTAAATACTTCTTTCTTTGACCCTGCAGGAGGAGGAGACCCTATTTTATACCAACATTTATTT
>SlikokOtu1325
ACTATCTTCAACAATTGCTCATGCAGGGGCTTCAGTCGATTTAGCTATTTTTTCACTACACCTTGCTGGTATTTCTTCTGTTTTAGGAGCTGTAAATTTTATTACAACAATTATTAATATACGAGCCCCTGGTATTCAATTTGGTCGTATACCTTTATTTGTTTGATCAGTTTTAATTACTGCTGTTTTATTATTATTATCATTACCCGTATTAGCCGGAGCTATTACTATATTATTAACAGATCGTAATTTAAACACTTCATTTTTTGACCCTGCTGGAGTGGGAGACCCAATTTTATATCAACATTTATTT
>SlikokOtu1445
ACTATCTTCAACAATTGCTCATGCAGGTGCTTCAGTCGATTTAGCTATTTTTTTCATTACACCTTGCTGGTATTTCTTCTATTTTAGGGGCTGTAAATTTTATTACAACAATTATTAATATACGAGCCCCTGGTATTCAATTTGATCGTATACCTTTATTTGTTTGATCAGTTTTAATTACTGTTGTTTTATTATTATTATCATTACCCGTATTAGCCGGAGCTATTACTATATTATTGACAGATCGTAATTTAAACACTTCATTTTTTGACCCTGCTGGAGGGGGAGACCCAATTTTATATCAGCATTTATTT
>SlikokOtu2242
ACTATCTTCAACAATTGCTCATGCAGGGGCTTCAGTCGATTTAGCTATTTTTTCATTACACCTTGCTGGTATTTCTTCTATTTTAGGAGCTGTAAATTTTATTACAACAATTATTAATATACGAGCCCCTGGTATTCAATTTGATCGTATACCTTTATTTGTTTGATCAGTTTTAATTACAGCTATTTTATTACTTTTATCTTTACCAGTTTTAGCTGGAGCTATTACCATATTATTAACGGATCGAAATTTAAATACTTCTTTCTTTGACCCTGCAGGAGGAGGAGACCCTATTTTATACCAACATTTATTT
>SlikokOtu2272
ACTATCTTCAACAATTGCTCATGCAGGAGCTTCAGTCGATTTAGCTATTTTTTCATTACACCTTGCTGGTATTTCTTCTATTTTAGGAGCTGTAAATTTTATTACAACAATTATTAATATACGAGCCCCTGGTATTCAATTTGATCGTATACCTTTATTTGTTTGATCAGTTTTAATTACTGCTGTTTTATTATTATTATCATTACCTGTATTAGCCGGAGCTATTACTATATTATTAACTGATCGTAATATTAATACAACTTTCTTTGACCCCTCAGGAGGGGGGGACCCAATTTTATACCAACATTTATTT
>SlikokOtu2334
ACTATCTTCAACAATTGCTCATGCAGGGGCTTCAGTCGATTTAGCTATTTTTTCATTACACCTTGCTGGTATTTCTTCTATTTTAGGAGCTGTAAATTTTATTACAACAATTATTAATATACGAGCCCCTGGTATTCAATTTGATCGTATACCTTTATTTGTTTGATCAGTTTTAATTACTGCTGTTTTATTATTATTATCATTACCTGTATTAGCCGGAGCTATTACTATATTATTAACAGACCGAAATTTTAATACTTCTTTCTTTGATCCAGCTGGTGGAGGAGATCCAATTCTTTACCAACACTTATTT
>SlikokOtu6
ACTATCTTCAACAATTGCTCATGCAGGGGCTTCAGTCGATTTAGCTATTTTTTCATTACACCTTGCTGGTATTTCTTCTATTTTAGGAGCTGTAAATTTTATTACAACAATTATTAATATACGAGCCCCTGGTATTCAATTTGATCGTATACCTTTATTTGTTTGATCAGTTTTAATTACTGCTGTTTTATTATTATTATCATTACCTGTATTAGCCGGAGCTATTACTATATTATTAACAGATCGTAATTTAAACACTTCATTTTTTGACCCTGCTGGAGGAGGAGACCCAATTTTATATCAACATTTATTT
>SlikokOtu311
ACTATCTTCTACAATTGCTCATAGAGGTGCATCTGTTGATTTAGCAATTTTTAGCTTACATTTAGCAGGTATCTCATCAATTTTAGGGGCTGTTAATTTTATTACAACAATTATTAATATACGTGCCCCTGGTATTCAGTTTGATCAAATACCATTATTTGTTTGATCAGTTCTAATTACAGCTGTTTTATTATTACTTTCTTTACCAGTATTAGCTGGAGCTATTACTATATTATTAACAGATCGAAATTTAAATACATCTTTTTTCGATCCTGCTGGAGGAGGTGATCCAATTCTTTATCAACACTTATTT
>SlikokOtu1338
ACTATCTTCTACAATTGCCCATAGAGGAGCATCTGTTGATTTAGCAATTTTTTCGTTACACCTTGCTGGTATTTCATCAATTTTAGGAGCTGTTAATTTTATTACTACAATTATTAATATACGTGCCCCAGGTATTCAATTTGACCGAATACCTTTATTTGTATGATCTGTTTTAATTACAGCTGTTTTATTATTATTATCTTTACCAGTATTAGCTGGAGCAATTACTATATTATTAACAGATCGAAATTTAAATACATCTTTTTTTGATCCTGCTGGAGGAGGAGACCCAATTCTTTATCAACATTTATTT
>SlikokOtu1355
TCTATCATCTAATACTGCCCATGCTGGTGCTTCAGTAGATTTAGATATTTTTTCTTTACATTTAGCTAGAATTTCCTCATTTCTAGGAGCAGTTAATTTTATTACAACTATTATTAATATACGTGCTTCTGGTATTCAATTTGATCGAATACCTTTATTTGTCTGATCAGTATTAATTACTGCAATTTTATTATTATTATCATTACCAGTTTTAGCTAGGGCAATTACTATATTATTAACAGATCGAAATTTAAATACATATTTTTTTGATCCTGCTGGAGGAGGTGATCCAATTTTATATCAACATTTATTT
>SlikokOtu1450
ATTATATTCAACAATTGCTCATGCAGGTGCTTCAGTTGATTTAGCCATTTTTTTCATTACATCTTGCTGGTATTTCGTCTATTTCAGGAGACGTAAATTTTATTACAACAAATATTAATATACGAGCCCCCGGTATTCAATTTGATCGAATACCTTTAGTTGTTTAATCAGTTTTAATTACTGCTGTTTTATTATTATTATCACTGCTTGTTTTAGCCGGAGCTATTACTAAATTATTAACATTACGTAATTTAAATACTTAATTTTTTGATCCTGCTGGCGATGGGGATCCAATTTTATATCAACATTTATGT
>SlikokOtu1533
CCTTTCATCGACAATCGCCCATAATGGGGCTTCAGTTGATTTAACAATCTTTTCTTTACATTTAGCTGGTATTTCCTCAATTTTAGGAGCTGTAAACTTTATTACAACCATCATTAATATACGAGCACCAGGAATTCAATTTGATCGAATACCTTTATTTGTGTGATCCGTAATAATTACTGCTGTACTATTATTACTTTCTTTACCTGTTCTAGCAGGAGCTATTACTATACTATTAACTGATCGAAACTTAAATACAAGTTTTTTTGATCCAGCAGGAGGGGGAGATCCTATTTTATATCAACACCTATTC
>SlikokOtu1610
TCTATCATCTAATACTGCCCATGCTGGTGCTTCAGTAGATTTAGATATTTTTTCTTTACATTTAGCTAGAATTTCCTCATTTCTAGGAGCAGTTAATTTTATTACAACTATTATTAATATACGTGCTTCTGGTATTCAATTTGATGGAATACCTTTATTTGTCTGATCAGTATTAATTACTGCAATTTTATTATTATTATCATTACCAGTTTTAGCTGGAGCTATCACTATATTATTAACAGATCGAAATTTAAATACATCTTTTTTTGATCCTGCTGGAGGAGGTGATCCAATTTTATATCAACATTTATTT
>SlikokOtu1983
TCTTTCATCTGGAATTGCTCATGGAGGAGCTTCTGTAGATTTAGCAATTTTTTCACTTCATTTAGCAGGTATTTCTTCTATTTTAGGGGCCGTAAATTTTATTACAACGATTATTAATATACGTGCCCCTGGAATTCAATTTGACCGAATACCTTTATTTGTTTGATCTGTTTTAATTACAGCTGTTTTATTATTATTATCCCTACCTGTATTGGCTGGAGCTATTACAATATTATTAACAGATCGTAATTTAAATACTTCTTTTTTCGACCCAGCTGGAGGGGGTGACCCAATTCTTTATCAACATTTATTT
>SlikokOtu1998
CTTATCCTCAAGTATTGCTCACGCCGGAGCTTCTGTTGATTTGGCTATTTTTTCTCTTCATTTAGCTGGTATTTCTTCTATTTTAGGAGCTGTTAATTTTATTACAACGATTATTAATATACGTGCCCCTGGAATTCAATTTGACCGAATACCTTTATTTGTTTGATCTGTTTTAATTACAGCTGTTTTATTATTATTATCCCTACCTGTATTGGCTGGAGCTATTACAATATTATTAACAGATCGTAATTTAAATACTTCTTTTTTCGACCCAGCTGGAGGTGGTGACCCAATTCTTTATCAACATTTATTT
>SlikokOtu574
TCTATCATCTAATACTGCCCATGCTGGTGCTTCAGTAGATTTAGATATTTTTTCTTTACATTTAGCTAGAATTTCCTCATTTCTAGGAGCAGTTAATTTTATTACAACTATTATTAATATACGTGCTTCTGGTATTCAATTTGATCGAATACCTTTATTTGTCTGATCAGTATTAATTACTGCAATTTTATTATTATTATCATTACCAGTTTTAGCTAGGGCAATTACTATATTATTAACAGATCGAAATTTAAATACATATTTTTTCGACCCTGCTGGAGGAGGTAATCCAATTTTATATCAACATTTATTT
>SlikokOtu659
TCTATCATCTAATACTGCCCATGCTGGTGCTTCAGTAGATTTAGATATTTTTTCTTTACATTTAGCTAGAATTTCCTCATTTCTAGGAGCAGTTAATTTTATTACAACTATTATTAATATACGTGCTTCTGGTATTCAATTTGATGGAATACCTTTATTTGTCTGATCAGTATTAATTACTGCAATTTTATTATTATTATCATTACCAGTTTTAGCTAGGGCAATTACTATATTATTAACAGATCGAAATTTAAATACATATTTTTTCGACCCTGCTGGAGGAGGTAATCCAATTTTATATCAACATTTATTT
>SlikokOtu770
TCTATCATCTACTATTGCTCATGCTGGTGGTTCAGTAGATTTAGCTATTTTTTCTTTGCATTTAGCTGGAATTTCCTCAATTCTAGGAGCAGTTAATTTTATTACGACTATTATTAATATACGTGCTTCGGGTATTCAATTTGATCGAATACCCTTATTTGTCTGATCAGTATTAATTACTGCAATTTTATTATTATTATCATTACCAGTTTTAGCTGGAGCAATTACTATATTATTAACAGATCGAAATTTAAATACATCTTTTTTCGACCCTGCTGGAGGAGGTGACCCAATTTTATATCAACATTTATTT
>SlikokOtu1635
TCTTTCTTCAACAATTGCTCATGCTGGGGCTTCTGTTGATTTAGCTATTTTTTCTCTTCATTTAGCAGGTATTTCTTCTATTTTAGGAGCAGTAAATTTTATTACTACAATTATTAATATACGAGCCCCTGGAATTACTTTTGATCGTATACCTCTTTTTGTATGATCAGTATTAATTACAGCTGTTCTTTTACTTTTATCTTTACCAGTTTTAGCAGGAGCTATTACAATATTACTAACAGATCGTAATTTAAATACATCATTTTTTGACCCTGCAGGAGGGGGAGACCCTATTTTATACCAACACTTATTT
>SlikokOtu1043
TCTCTCCCCAACAATTGCCTATACAGGGGCTTCAGTTGATTTGGCTATTTTTTCATTACATCTTGCTGGTATTTCTTCTATTTTAGGGGCTGTAAATTTTATTACAACAATTATCAATATACGGGCCCATGGTATTCAATTTGATCGAATACCTTTATTTGTTTGATCAGTTTTAATTACTGCTATTTTATTATTACTATCACTACCTGTCTTAGCTGGAGCTATTACCATATTATTAACAGATCGTAATTTAAATACTTCATTTTTTGACCCTGCTGGAGGGGGAGATCCTATTTTATATCAACATTTATTT
>SlikokOtu1126
CTCCCCCTTTTTCATCAACTATTGGCCATGCTGGATCTTCTGTTGATTTAGCTATTTTTTCTTTATATTTAGCAGGAATTTGTTCAATTTTAGGAGCTATTAACTTTATTACAACAGTTATTAATATACGAGCTCCAGGAATTACTTTTGATCGATTACCTTTATTTGTTTGATCTGTATTAATTACTGCTATTCTTCTTTTATTATCTTTACCAGTATTAGCTGGAGCTCCTATTTTATATCAACATTTATTT
>SlikokOtu1188
ACTATCTTCTACAATTGCACATTGAGGGGCTTCTGTTGACTTAGCAATTTTTAGTTTACATTTATCTGGTATCTCTTCTATTTTAGGAGCTGTTAACTTTTAAATACCTTTATTTGTTTGATCTGTTTTAATTACAGCTGTTTTATTATTATTATCATTACATGTATTAGCTGGAGCTATTACAATATTATTAACAGATCGTAATTTAAATACTTCTTTTTTCGACCCAGCTGGAGGTGGTGACCCAATTCTTTATCAACATTTATTT
>SlikokOtu1620
TTTCATCAACTATTGCCCATGCTGGATCTTCTGTTGATTTAGCTATTTTTTCTTTACATTTAGCAGGAATTTCTTAAATTTTAGGAGCTATTAACTTTATTACAACAATTATTAGTATACGAGCTCCAGGAATAACTTTTGATCGAAAACCTTTATTTGTTTGATCTGTATTAATTACTGCTATTCTTCTTTTATTATCTTTACCAGTATTAGCTGGAGCTACTACAATATTATTAACAGACCGAAATTTAAATACTTCCTTTTTTGATCTGGCAGGAGGAGGAGATCCTATTTTATATCAACATTTATTT
>SlikokOtu1715
CCCCTTTCATCAACTATTGCCCATGCTGGATCTTCTGTTGATTTAGCTATTTTTTCCTTACATTTTGCAGGAATTTCTTCAATTTCAGGAGCTATTAACTTTACAACAATTATTAATATACGAGCTCCAGGAATTACTTTTGATCGATTACCTTTGTTTGTTTGATCTGTATTAATTACTGCTATTCTTCTTTTATTATCTTTACCAGTATTAGCTGGAGCTATTACAATATTTTTAACAGACCGAAATTTAAATACTTCCTTTTTTGATCCGGCAGGAGGAGGAGATCCTATTTTATATCAACATTTATTT
>SlikokOtu1718
CCCCTTTCATCAACTATTGCCCATGCTGAATCTTCTGTTGATTTAGCTATTTTTTCTTTACATTTAGCAGGAATTTCTTAAATTTTAGGAGCTATTAACTTTATTACAACAATTATTAGTATACGAGCTCCAGGAATAACTTTTGATCGAAAACCTTTATTTGTTTGATCTGTATTAATTACTGCTATTCTTCTTTTATTATCTTTACCAGTATTAGCTGGAGCTATTACAATATTATTAACAGACCGAAATTTAAATACTTCCTTTTTTGATCCGGCAGGAGGAGGAGATCCTATTTTGTATCAACATTTATTT
>SlikokOtu1748
TTTCATCAACTGTTGCCCATGCTGGGTCTTCTGTTGATTTAGCTATTTTTTCTTTGCATTTATCAGGAATTTCTTCTATTTTAGGAGCTATTAACTTTATAACAACAATTATTAATATACGAGCTCCAGGAATTACTTTTGATCGATTACCTTTATTTGTTTGATCTGTATTAATTACTGCTTTTCTTCTTTTATTATCTTTACCAGTATTAGCTGGAGCTATTACAATATTATTAACAGACCGAAATTTAAATACTTCCTTTTTTGTTCCGGCAGGAGGAGGAGATCCTACTTTATATCAACATTTATTT
>SlikokOtu1749
CCCCCTTTCACCTACTATTGCCCATGCTGGATCTTCTGTTGATTTAGCTATTTTTTCTTTACATTTAGCAGGAATTTCATCAATTTTAGGAGCTATTAACTTTATTACAACAATTATTAATATACGAGCTCCAGGAATTACTTTTGATCGATTACCTTTATTTGTTTGATCTGTATTAATTACTGCTATTCTTCTTTTATTATCTTTACCAGTATTAGCTGGAGCTATTTCAATATTATTAACAGACCGAAATTTAAATACTTCCTTTTTTGATCTGGCAGGAGGAGGAGATCCTATTTTATATCAACATTTATTT
>SlikokOtu1778
TTTATCCTCAGGAATTGCCCACGGAGGAGCTTCTGTTGATTTAGCTATTTTTTCTTTACATCTAGCTGGAATCTCTTCTATTTTAGGAGCTGTTAATTTTATTACAACGATTATTAATATACGTGCCCCTGGAATTCAATTTGACCGAATACCTTTATTTGTTTGATCTGTTTTAATTACAGCTGTTTTATTATTATTATCCCTACCTGTATTGGCTGGAGCTATTACAATATTATTAACAGATCGTAATTTAAATACTTCTTTTTTCGACCCAGCTGGAGGGGGTGACCCAATTCTTTATCAACATTTATTT
>SlikokOtu1800
ATTATATTCAACAATTGCTCATGCAGGTGCTTCAGTTGATTTAGCCATTTTTTTCATTACATCTTGCTGGTATTTCGTCTATTTCAGGAGACGTAAATTTTATTACAACAAATATTAATATACGAGCCCCCGGTATTCAATTTGATCGAATACCTTTAGTTGTTTAATCAGTTTTAATTACTGCTGTTTTATTATTATTATCACTGATTGTTTTAGCCGGAGCTATTACTAAATTATTAACATTACGTAATTTAAATACTTAATTTTTTGGGATCCAATTTTATATCAACATTTATGT
>SlikokOtu1876
CTTTCATCAACTATTGCCCATGCTGGATCTTCTGTTGATTTAGCTATGTTTTCTTTACATTTAGCAGGAATTTCTTCAATTTTAGGAGCTATTTACTTTATTACAACAATTATTAATATACGAGCTCCAGGAATAACTTTTATCGATAACCTTTATTTGTTTGATCTGTATTAATTACTGCTATTCTTCTTTAATTATCTTTACCACTATTAGCTGGAGCTATTACAATATTATTAACAGACCGAAATTTAAATACTTCCTTTTTTGATCCGGCAGGAGGAGGAGATCCTATTTTATATCAACATTTATTT
>SlikokOtu1922
CCCCTTTCATCAACTATTTCCCATGTTGGATCTTCTGTTAATTTAGCTATTTTTTCTTTACATTTAGCAGGAATTTCTTAAATTTTAGGAGCTATTAACTTTTTTACAACAATTATTAATATACGAGCTCCAGGAATTACTTTTGATCGATTACCTTTATTTGTTTGATCTGTATTAATTACTGCTATTCTTCTTTTATTATCTTTACCAGTATTAGCTGGAGCTATTACAATATTATTAACAGACCGAAATTTTAATACTTCCTTTTTTTATCCGGCAGGAGGAGGAGATCCTATTTTATATCAACATTTATTT
>SlikokOtu1936
CTTATCTTCAGGAATTGCTCATGGAGGAGCATCAGTAGATCTAGCAATTTTTTCTCTTCATTTAGCTGGTATCTCTTCTATTTTAGGAGCCGTTAATTTTATTACAACTATTATTAATATACGAGCCCCAGGAATTACTTTTGATCGATTACCTTTATTTGTTTGATCAGTATTAATTACTGCTGTTTTATTACTTCTTTCATTACCAGTACTAGCAGGTGCTATTACTATATTATTAACTGATCGAAATTTAAATACTTCATTTTTTGATCCTGCTGGAGGTGGAGATCCTATTTTATATCAACATTTATTT
>SlikokOtu1947
CCCCCTTTCATCAACTATTGCCCATGCTGAATCTTCTGTTGATTTAGCTATTTTTTCTTTACATTTAGCAGGAATTTCTTAAATTTTAGGAGCTATTAACTTTATTACAACAATTACTAGTATACGAGCTCCAGGAATAACTTTTGATCGAAAACCTTTATTTGTTTGATCTGTATTAATTACTGCTATTCTTCTTTTATTATCTTTACCAGTATTAGCTGGAGCTACTACAATATTATTAACAGACCGAAATTTAAATACTTCCTTTTTTGATCTGGCAGGAGGAGGAGATCCTATTTTATATCAACATTTATTT
>SlikokOtu2079
TCTAGCTTCTACTATTGCTCACGCAGGATCTTCAGTTGATTTAGCTATTTTTTCTCTACATTTAGCAGGAATTTCTTCAATTTTAGGAGCTATCAATTTTATTACAACTATTATTAATATGCGAGCTCCTGGAATAACCTTTGATCGAATTCCTTTATTTGTATGATCAGTATTAATTACTGCTATTCTTCTTTTATTATCCTTACCTGTATTAGCAGGAGCTATTACAATATTACTTACAGATCGTAATTTAAATACTTCTTTTTTTGATCCTGCTGGAGGAGGTGATCCAATTTTATATCAACATTTATTT
>SlikokOtu2080
TCTAGCTTCTACTATTGCTCACGCAGGGTCTTCAGTTGATTTAGCTATTTTTTCTCTCCATTTAGCAGGAATTTCTTCAATTTTAGGAGCTATCAATTTTATTACAACTATTATTAATATACGAGCTCCTGGAATAACCTTTGATCGAATTCCTTTATTTGTATGATCAGTATTAATTACTGCTATTCTTCTTTTATTATCATTACCTGTATTAGCAGGAGCTATTACAATATTACTTACAGATCGTAATTTAAATACTTCTTTTTTTGATCCCGCAGGAGGAGGAGATCCTATTTTATATCAACATTTATTC
>SlikokOtu2121
CCTTTCATCAACTATTTCCCATGTTGGATCTTCTGTTAATTTAGCTATTTTTTCTTTACATTTAGCAGGAATTTCTTAAATTTTAGGAGCTATTAACTTTTTTACAACAATTATTAATATACGAGCTCCAGGAACTACTTTTGATCGATTACCTTTATTTGTTTGATCTGTATTAATTACTGCTATTCTTCTTTTATTATCTTTACCAGTATTAGCTGGAGCTATTACAATATTATTAACAGACCGAAATTTTAATACTTCCTTTTTTGATCCGGCAGGAGGAGGAGATCCTATTTTATATCAACATTTATTT
>SlikokOtu2179
CCCCTTTCATCAACTATTGCCCATGCTGGATCTTCTGTTGATCTTCTGTTGTTCTTTACATTTAGCAGGAATTTCTTCAATTTTAGGAGCTATTAACTTTATTACAACAATTATTAATATACGAGCTCCAGGAATTACTTTTGATCGATTACCTTTATTTGTTTGATCTGTATTAATTACTGCTATTCTTCTTTTATTATCTTTACCAGTATTAGCTGGAGCTATTACAATATTATTAACAGACCGAAATTTAAATACTTCCTTTTTTGATCCGGCAGGAGTAGGAGATCCTATTTTATATCAACATTTATTT
>SlikokOtu2180
CCCCTTTCATCAACTATTGCCCATGCTGAATCTTCTGTTGATTTAGCTATTTTTTCTTTACATTTAGCAGGAATTTCTTAAATTTTAGGAGCTATTAACTTTATTACAACAATTATTAGTATACGAGCTCCAGGAATAACTTTTGATCGAAAACCTTTATTTGTTTGATCTGTATTAATTTCTGCTATTCTTCTTTTATTATCTTTACCAGTATTAGCTGGAGCTATTACAATATTATTAACAGACCGAAATTTAAATACTTCCTTTTTTGATCCGGCAGGAGGAGGAGATCCTATTTTGTATCAACATTTATTT
>SlikokOtu2182
CCCTTTCATCAACTATTTCCCATGTTGGATCTTCTGTTAATTTAGCTATTTTTTCCTTACATTTAGCAGGAATTTCTTAAATTTTAGGAGCTATTAACTTTTTTACAACAATTATTAATATACGAGCTCCAGGAATTACTTTTGATCGATTACCTTTATTTGTTTGATCTGTATTAATTACTGCTATTCTTCTTTTATTATCTTTACCAGTATTAGCTGGAGCTATTACAATATTATTAACAGACCGAAATTTTAATACTTCCTTTTTTGATCCGGCAGGAGGAGGAGATCCTATTTTATATCAACATTTATTT
>SlikokOtu2186
CCTTTCATCTTCATTGCCCGTGCTGGATCTTCTGTTGATTTAGCTATTTTTTCTTTACATTTAGCAGGAATTTCTTCAATTTTAGGAGCTATTAACTTTATTACAACAATTATTAATATACGAGCTCCAGGAATTACTTTTGATCGATTACCTTTATTTGTTTGATCTGTATTTATTACTGCTATTCTTCTTTTATTATCTTTACCAGTATTAGCTGGAGCTATTACAATATTATTAACAGACCGAAATTTAAATACTTCCTTTTTTGATCCGGCAGGAGGAGGAGATCCTATTTTATATCAACATTTATTT
>SlikokOtu437
ACTATCTTCTACAATTGCACATTGAGGGGCTTCTGTTGACTTAGCAATTTTTAGTTTACATTTATCTGGTATCTCTTCTATTTTAGGAGCTGTTAACTTTTAAATACCTTTATTTGTTTGATCTGTTTTAATTACAGCTGTTTTATTATTATTATCATTACATGTATTAGCTGGAGCTATTACAATATTATTAACAGATCGTAATTTAAATACTTCTTTTTTTGACCCAGCTGGGTGGTGACCCAATTCTTTACCAATCTTTATTT
>SlikokOtu500
TATCTTCTACTATTGCTCATGCAGGGGCTTCAGTAGATTTAGCCATTTTTTCTCTACATTTAGCTGGAATTTCCTCTATTTTAGGGGCAGTAAATTTCATTACAACCATTATTAATATACGAGCCCCTGGAATTTCATTTGATCGAATACCTTTATTTGTCTGATCAGTATTTATTACAGCTATTTTATTATTACTTTCTTTACCTGTATTAGCTGGAGCTATCACTATACTATTAACTGATCGAAATTTAAACACATCTTTTTTTGATCCTGCAGGAGGAGGAGACCCTATTCTATACCAACATTTATTT
>SlikokOtu557
ACTATCTTCTACAATTGCACATTGAGGGGCTTCTGTTGACTTAGCAATTTTTAGTTTACATTTATCTGGTATCTCTTCTATTTTAGGAGCTGTTAACTTTTAAATACCTTTATTTGTTTGATCTGTTTTAATTACAGCTGTTTTATTATTATTATCATTACCTGTATTAGCTGGAGCTATTACAATATTATTAACAGATCGTAATTTAAATACTTCTTTTTTTGACCCAGCTGGGTGGTGACCCAATTCTTTACCAATCTTTATTT
>SlikokOtu700
CCTTTCTTCTTCTATCGCTCATGCAGGAGCTTCAGTTGATTTAGCTATCTTTTCTCTTCATTTAGCAGGAATTTCCTCTATTTTGGGAGCAGTAAATTTTATTACTACAATTATTAATATACGAGCCCCAGGAATTACATTTGATCGAATACCTTTATTTGTTTGATCAGTATTAATTACAGCAGTACTTTTACTTCTTTCATTGCCTGTATTAGCTGGAGCCATTACTATACTACTAACAGATCGAAATTTAAATACCTCTTTCTTTGACCCAGCGGGAGGAGGAGATCCTATTCTATATCAACATTTATTT
>SlikokOtu834
ACTATCTTCAACAATTGCTCATGCAGGGGCTTCAGTCGATTTAGCTATTTTTTCATTACACCTTGCTGGTATTTCTTCTATTTTAGGAGCTGTAAATTTTATTACAACAATTATTAATATACGATCCCCAGGAATAAATTTTGATATAATGCCTTTATTTGTTTGATCTGTTTTAATTACAGCTATTTTATTACTTTTATCTTTACCAGTTTTAGCTGGAGCTATTACCATATTATTAACGGATCGAAATTTAAATACTTCTTTCTTTGACCCTGCAGGAGGAGGAGACCCTATTTTATACCAACATTTATTT
>SlikokOtu882
TCTAGCTTCTACTATTGCTCACGCAGGATCTTCAGTTGATTTAGCTATTTTTTCTCTACATTTAGCAGGAATTTCTTCAATTTTAGGAGCTATCAATTTTATTACAACTATTATTAATATGCGAGCTCCTGGAATAACCTTTGATCGAATTCCTTTATTTGTATGATCAGTATTAATTACTGCTATTCTTCTTTTATTATCCTTACCTGTATTAGCAGGAGCTATTACAATATTACTTACAGATCGTAATTTAAATACTTCTTTTTTTGACCCCGCAGGAGGAGGAGATCCTATTTTATATCAACATTTATTC
>SlikokOtu63
ATTATCTTCTACTATTGCTCATAATGGTGCATCAGTTGATTTAGCAATTTTTTCTTTACATTTAGCTGGTATTTCTTCTATTTTAGGAGCTATTAATTTTATTACAACTATTATTAATATACGAACAACTGGTATTTCATTTGAACGAATACCACTATTTGTTTGATCAGTATTAATTACAGCTATTCTACTTTTATTATCTTTACCTGTTCTAGCTGGTGCTATTACTATATTATTAACTGATCGAAATTTAAACACTTCATTTTTTGATCCAGCTGGAGGAGGAGATCCTATTTTATATCAACATTTATTT
>SlikokOtu1161
CTTTCTTCTACTATTGCTCATGCCGGGGCTTCGGTTGATCTAGCTATTTTTTCTTTACATTTAGCTGGTATTTCATCTATTTTAGGAGCAGTAAATTTTATTACTACAATTATTAATATACGAGCCCCCGGAATTACGTTTGATCGATTACCTCTTTTTGTGTGATCTGTTCTTATTACAGCTGTATTATTATTATTATCTCTCCCAGTTTTAGCCGGGGCAATTACAATATTATTGACAGATCGAAATCTTAATACTTCATTTTTTGATCCTGCAGGAGGGGGAGACCCTATTTTATATCAACATTTATTT
>SlikokOtu187
TTTATCCTCTACTATTGCTCACGCAGGTGCTTCAGTTGATTTAGCAATTTTTTCTTTACATTTAGCTGGTATTTCATCTATTTTAGGAGCAGTAAATTTTATCACTACTATTATTAATATACGAGCCCCAGGAATCACATTTGATCGTCTTCCTTTATTTGTTTGATCAGTTTTAATCACAGCAGTTCTTTTACTTTTATCTTTACCTGTTTTAGCTGGAGCTATTACTATATTATTAACAGATCGAAATTTAAATACATCATTTTTTGACCCAGCAGGTGGTGGGGACCCTATCCTTTATCAACACTTATTT
>SlikokOtu1047
TCTTTCCTCAACAATCGCTCATGCAGGAGCTTCAGTAGATTTAGCTATTTTTTCCCTCCATTTAGCAGGAATTTCATCTATTTTAGGAGCAGTAAATTTTATTACGACTATTATTAATATACGAGCCCCAGGAATTACTTTTGATCGAATACCTTTATTTGTATGATCAGTATTAATTACAGCTGTTTTACTACTTCTTTCTTTACCAGTTTTAGCTGGAGCTATCACAATATTACTAACAGATCGAAATTTAAATACTTCATTTTTTGACCCTGCAGGAGGAGGAGATCCAATTCTTTACCAACATTTATTT
>SlikokOtu626
TCTTTCCTCTACTATTGCCCATGCTGGAGCATCGGTTGATCTAGCTATTTTTTCTTTACATTTAGCAGGTATTTCTTCAATTTTAGGAGCTGTAAATTTTATTACTACTATTATTAATATACGAGCCCCAGGTATCACTTTCGATCGCCTTCCTCTTTTTGTTTGATCTGTACTAATTACAGCTGTTTTATTATTACTTTCATTACCTGTATTAGCTGGAGCAATTACTATACTATTAACAGACCGAAATCTTAATACTTCATTTTTTGACCCTGCAGGAGGGGGAGACCCTATCCTGTACCAACATTTATTT
>SlikokOtu1783
ACTTTCATCAACTATTGCTCATGCTGGTTCTTCAGTTGATTTAGCTATTTTTTCTCTACATTTAGCAGGTATTTCTTCTATTCTTGGAGCAGTTAATTTTATTACTACTATTATTAATATACGAGCCCCAGGTATCACTTTCGATCGCCTTCCTCTTTTTGTTTGATCTGTACTAATTACAGCTGTTTTATTATTACTTTCATTACCTGTATTAGCTGGAGCAATTACTATACTATTAACAGACCGAAATCTTAATACTTCATTTTTTGACCCTGCAGGAGGGGGAGACCCTATCCTGTACCAACATTTATTT
>SlikokOtu251
TCTTTCTTCTTCAATTGCCCACGCAGGAGCTTCCGTTGATTTAGCTATTTTTTCTCTTCATTTAGCAGGGATTTCTTCTATTTTAGGAGCAGTAAACTTTATTACAACTATTATTAATATACGAGCCCCAGGCATTACCTTTGATCGAATACCTTTATTTGTCTGATCAGTATTAATTACCGCAGTTCTTTTACTTTTATCCTTGCCTGTTTTAGCAGGAGCTATTACAATATTATTAACAGACCGAAATTTAAACACATCTTTTTTTGATCCTGCAGGAGGAGGAGATCCAATTCTTTACCAACACCTATTT
>SlikokOtu1322
ACTATCTTCCACCATTGCCCATGCTGGAGCTTCTGTTGATTTAGCAATTTTTTCTCTACATTTAGCAGGTATTTCTTCAATTTTAGGAGCAATTAATTTTATTACAACAATTATTAATATACGAGCAACAGGAATTACATTTGATCGAATGCCTTTATTCGTTTGATCAGTATTAATCACAGCAGTCCTTTTATTATTATCATTGCCTGTTTTAGCTGGAGCTATTACTATACTTTTAACTGACCGAAATTTAAACACTTCTTTTTTTGACCCTGCCGGAGGAGGAGACCCAATTCTATACCAACATCTATTT
>SlikokOtu1659
CCTTTCTTCAACTATTGCACATGCAGGTGCTTCAGTTGATTTAGCTATTTTTTCTCTTCATTTAGCAGGAATTTCCTCAATTTTAGGAGCTATTAATTTTATTACAACAATTATTAATATACGAGCTACAGGAATTACATTTGATCGAATACCTTTATTTGTTTGATCAGTGTTTATTACAGCTATTTTATTATTATTATCCCTCCCAGTTTTAGCCGGAGCTATTACTATATTATTAACAGATCGAAATTTAAATACTTCTTTTTTTGACCCAGCAGGAGGCGGGGATCCTATTTTATACCAACATTTATTT
>SlikokOtu55
TCTATCTTCTTCTATTGCCCATGCAGGTGCTTCTGTAGATTTAGCTATTTTTTCTTTACATCTAGCAGGTATTTCTTCCATTTTAGGAGCAGTAAACTTTATTACTACAATTATCAATATACGTGCCCCAGGAATCACATTCGATCGCCTTTCTTTATTTGTATGATCAGTTTTAATTACTGCAATTCTACTACTTTTATCTCTTCCAGTATTAGCAGGAGCCATTACTATACTTTTAACTGATCGTAATCTAAACACATCTTTTTTTGACCCTGCAGGGGGAGGAGATCCTATTCTCTACCAACATTTATTC
>SlikokOtu1363
ACTATCTTCTTCAATTGCCCATGCAGGAGCTTCAGTTGATTTAGCTATTTTTTCCCTACATTTAGCAGGTATTTCTTCAATTTTAGGGGCTGTAAATTTTATTACAACCATTATTAACATACGAGCTCCTGGAATTTCATTTGACCGTTTACCTTTATTTGTTTGATCTGTATTAATCACAGCTATTCTACTTTTATTATCCCTACCTGTATTAGCTGGAGCTATTACAATATTACTCACTGATCGAAATCTAAACACCTCATTCTTTGACCCAGCAGGAGGAGGAGATCCTATTCTTTATCAACATTTATTC
>SlikokOtu673
ACTTTCAACTACTATTGCTCATTCTGGAGCATCTGTTGATCTTACTATTTTTTCATTACACCTCGCAGGGATTTCCTCAATTTTAGGGGCTGTAAATTTTATTACAACAATTATTAATATACGAGCCCCAGGAATTAATATAGATAAAATACCCATATTTGTTTGATCAGTTTTTATTACAGCAATTCTTCTTCTTCTTTCATTACCAGTTTTAGCTGGAGCTATTACTATATTATTAACCGATCGAAATTTAAATACTTCTTTCTTTGATCCTGCTGGAGGGGGAGACCCTATTCTTTATCAACATTTATTT
>SlikokOtu864
ACTTTCAACTACTATTGCTCATTCTGGAGCATCTGTTGATCTTACTATTTTTTCATTACACCTCGCAGGGATTTCCTCAATTTTAGGGGCTGTAAATTTTATTACAACAATTATTAATATACGAGCCCCAGGAATTAATATAGATAAAATACCCATATTTGTTTGATCAGTTTTTATTACAGCAATTCTTCTTCTTCTTTCATTACCAGTTTTAGCTGGAGCTATTACTATATTATTAACCGATCGAAATTTAAATACTTCTTTCTTTGATCCTGCTGGAGGAGGAGACCCTATTCTTTATCAACATTTATTT
>SlikokOtu225
ACTTTCATCTTCTATTGCCCATGCAGGAGCATCTGTTGATTTAGCAATTTTTTCTCTTCATTTAGCAGGTATTTCTTCAATTTTAGGAGCGATTAATTTTATTACAACTATTATTAATATACGAGCCCCAGGAATTACTTTTGATCGATTACCTTTATTTGTTTGATCAGTATTAATTACTGCTGTTTTATTACTTCTTTCATTACCAGTACTAGCAGGTGCTATTACTATATTATTAACTGATCGAAATTTAAATACTTCATTTTTTGATCCTGCTGGGGGTGGAGATCCTATTTTATATCAACATTTATTT
>SlikokOtu333
ACTTTCATCTTCTATTGCCCATGCAGGAGCATCTGTTGATTTAGCAATTTTTTCTCTTCATTTAGCAGGTATTTCTTCAATTTTAGGAGCGATTAATTTTATTACAACTATTATTAATATACGAGCCCCAGGAATTACTTTTGATCGATTACCTTTATTTGTTTGATCAGTATTAATTACTGCTGTTTTATTACTTCTTTCATTACCAGTACTAGCAGGTGCTATTACTATATTATTAACTGATCGAAATTTAAATACTTCATTTTTTGATCCTGCTGGAGGTGGAGATCCTATTTTATATCAACATTTATTT
>SlikokOtu2210
ACTTTCTTCAACTATTGCTCATGCAGGATCTTCAGTTGATTTAGCTATTTTTTCTCTTCATTTAGCAGGTATCTCTTCAATTTTAGGAGCTGTAAATTTTATTACAACTATTATTAATATACAAGCCCCAGGAATTACTTTTGATCGACTACCTTTATTTGTTTGATCAGTATTAATTACAGCCGTTTTATTACTTCTTTCTCTTCCAGTTTTAGCTGGAGCTATTACAATATTATTAACAGATCGTAACCTTAATACTTCTTTTTTTGATCCTGCTGGAGGAGGAGATCCAATTTTATATCAACACTTATTT
>SlikokOtu1030
TCTTTCGTCAACTATTGCACATGCTGGTGCTTCAGTTGATTTAGCAATTTTTTCTTTACATTTAGCTGGTATTTCTTCAATTTTAGGAGCAGTAAATTTTATTACTACTATTATTAATATACGTGCTCCAGGAATATCTTTTGATCAAGTTCCTCTATTTGTTTGATCAGTATTAATTACAGCAGTATTATTATTATTATCTTTACCAGTATTAGCTGGAGCTATTACTATATTATTAACTGATCGTAATATTAATACTTCTTTTTTTGATCCTGCTGGAGGAGGAGATCCTATTTTATATCAACACTTATTC
>SlikokOtu1079
ACTTTCTTCTACTATTGCTCACGCAGGATCCTCAGTTGATCTCGCTATTTTTTCCCTTCATTTAGCTGGTATTTCTTCCATTCTAGGAGCAGTAAACTTCATTACTACTATTATTAATATACGAGCTCCAGGAATAACCTTTGATCGACTCCCATTATTTGTATGGTCAGTTTTAATTACTGCAGTATTATTATTACTCTCATTACCAGTATTAGCTGGTGCTATTACTATACTATTAACAGATCGAAATTTAAATACTTCCTTTTTCGACCCGGCGGGTGGAGGAGACCCTATTTTATACCAACACTTATTT
>SlikokOtu461
TCTTTCTTCTACAATTGCACATGCTGGAGCATCTGTTGATTTAGCTATTTTTTCTTTACATTTAGCTGGTATTTCTTCAATTTTAGGAGCAGTAAATTTTATTACGACTATTATTAATATACGAGCCCCAGGTATAAACTTTGATCAAATACCTTTATTTGTTTGGTCAGTTCTAATTACAGCAGTATTATTACTTTTATCATTACCAGTTTTAGCTGGTGCTATTACAATATTATTAACAGATCGAAATTTAAATACCTCTTTCTTTGATCCAGCTGGAGGAGGAGACCCTATTTTATACCAACATTTATTT
>SlikokOtu2232
ACTATCTTCAACAATTGCTCATGCAGGGGCTTCAGTCGATTTAGCTATTTTTTCATTACACCTTGCTGGTATTTCTTCTATTTTAGGAGCTGTAAATTTTATTACAACAATTATTAATATACGAGCCCCAGGGATTACTTTTGACCGACTTCCTTTATTTGTTTGATCTGTATTAATTACAGCTATTTTATTATTACTATCTTTACCAGTTTTAGCAGGAGCAATTACTATACTTCTTACTGATCGAAATTTAAATACTTCTTTCTTTGACCCAGCTGGAGGAGGAGACCCTATTTTATATCAACATTTATTT
>SlikokOtu101
ACTTTCTTCTACAATTGCACATGCAGGATCCTCTGTTGATTTAGCAATTTTTTCTTTACATTTAGCTGGTATCTCTTCTATTTTAGGGGCTATTAATTTTATTACTACAATTATTAATATACGAGCTCCAGGTATTACTTTTGACCGATTACCATTATTTGTGTGATCAGTCTTAATTACAGCAATTCTATTATTACTATCATTACCAGTATTGGCTGGAGCTATCACTATACTTCTTACTGATCGAAATTTAAATACTTCTTTTTTCGACCCTGCAGGAGGAGGAGACCCTATTTTATACCAGCATCTTTTC
>SlikokOtu1288
ACTTTCATCTACAATTGCTCATGCAGGAGCATCTGTTGATTTAGCTATTTTTTCTTTACATTTAGCAGGTATTTCTTCTATTTTAGGAGCTATTAATTTTATTACAACTATCATTAATATACGAGCCCCTGGAATTACTTTTGATCGTCTTCCTTTATTTGTTTGATCAGTTTTAATTACAGCTATTTTATTACTTTTATCTTTACCTGTACTAGCAGGTGCAATCACAATATTATTAACAGATCGAAATTTAAATACTTCATTTTTTGATCCCGCAGGAGGAGGAGATCCAATTTTATATCAACATTTATTT
>SlikokOtu1789
ACTTTCATCTACAATTGCTCATGCAGGAGCATCTGTTGATTTAGCTATTTTTTCTTTACATTTAGCAGGTATTTCTTCTATTTTAGGAGCTATTAATTTTATTACGACTATCATTAATATACGAGCCCCTGGAATTACTTTTGATCGTCTTCCTTTATTTGTTTGATCAGTTTTAATCACAGCTATTTTATTACTTTTATCTTTACCTGTACTAGCAGGTGCAATCACAATATTATTAACAGATCGAAATTTAAATACTTCATTTTTTGATCCTGCAGGAGGAGGAGATCCAATTTTATATCAACATTTATTT
>SlikokOtu1790
ACTTTCATCTACAATTGCTCATGCAGGAGCATCTGTTGATTTAGCTATTTTTTCTTTACATTTAGCAGGTATTTCTTCTATTTTAGGAGCTATTAATTTTATTACAACTATCATTAATATACGAGCCCCTGGAATTACTTTTGGTCGTCTTCCTTTATTTGTTTGATCAGTTTTAATTACAGCTATTTTATTACTTTTATCTTTACCTGTACTAGCAGGTGCAATTACAATATTATTAACAGATCGAAATTTAAATACTTCATTTTTTGACCCCGCAGGAGGAGGAGATCCAATTTTATATCAGCATTTATTT
>SlikokOtu2003
ACTTTCATCTACAATTGCTCATGCAGGAGCATCTGTTGATTTAGCTATTTTTTCTTTACATTTAGCAGTATTTCTTCTATTTTAGGAGCTATTAATTTTATTACAACTATCATTAATATACGAGCCCCTGGAATTGCTTTTGATCGTCTTCCTTTATTTGTTTGATCAGTTTTAATTACAGCTATTTTATTACTTTTATCTTTACCTGTACTAGCAGGTGCAATCACAATATTATTAACAGATCGAAATTTAAATACTTCATTTTTTGATCCCGCAGGAGGAGGAGATCCAATTTTATATCAACATTTATTT
>SlikokOtu2322
ACTTTCATCTACAATTGCTCATGCAGGAGCATCTGTTGATTTAGCTATTTTTTCTTTACATTTAGCAGGTATTTCTTCTATTTTAGGAGCTATTAATTTTATTACAACTATCATTAATATACGTGCCCCTGGAATTACTTTTGATCGTCTTCCTTTATTTGTTTGATCAGTTTTAATTACAGCTATTTTATTACTTTTATCTTTACCTGTACTAGCAGGTGCAATCACAATATTATTAACAGATCGAAATTTAAATACTTCATTTTTTGATCCCGCAGGAGGAGGAGATCCAATTTTATATCAACATTTATTT
>SlikokOtu2324
ACTTTCATCTACAATTGCTCATGCAGGAGCATCTGTTGATTTAGCTATTTTTTCTTTACATTTAGCAGATATTTCTTCTATTTTAGGAGCTATTAATTTTATTACAACTATCATTAATATACGAGCCCCTGGAATTACTTTTGATCGTCTTCCTTTATTTGTTTGATCAGTTTTAATTACAGCTATTTTATTACTTTTATCTTTACCTGTACTAGCAGGTGCAATTACAATATTATTAACAGATCGAAATTTAAATACTTCATTTTTTGATCCCGCAGGAGGAGGAGATCCAATTTTATATCAGCATTTATTT
>SlikokOtu464
ACTTTCATCTACAATTGCTCATGCAGGAGCATCTGTTGATTTAGCTATTTTTTCTTTACATTTAGCAGGTATTTCTTCTATTTTAGGAGCTATTAATTTTATTACAACTATTATTAATATACGAGCCCCTGGAATTACTTTTGATCGTCTTCCTTTATTTGTTTGATCAGTTTTAATTACAGCTATTTTATTACTTTTATCTTTACCTGTACTAGCAGGTGCAATTACAATATTATTAACAGATCGAAATTTAAATACTTCATTTTTTGATCCCGCAGGAGGAGGAGATCCAATTTTATATCAACATTTATTT
>SlikokOtu175
ACTTTCTTCTACTATTGCACATGCTGGATCTTCTGTTGATTTAGCAATTTTTTCTTTACATTTAGCAGGAATTTCTTCAATTTTAGGAGCTATTAATTTTATTACAACAATTATTAATATACGAGCCCCAGGGATTACTTTTGACCGACTTCCTTTATTTGTTTGGTCTGTATTAATTACAGCTATTTTATTATTACTATCTTTACCAGTTTTAGCAGGGGCAATTACTATACTTCTTACTGATCGAAATTTAAATACTTCTTTCTTTGACCCAGCTGGAGGAGGAGACCCTATTTTATATCAACATTTATTT
>SlikokOtu115
TCTTTCTTCCGGAATTGCTCATGCAGGGGGTTCGGTTGATTTAGCAATTTTTTCCCTTCATCTTGCAGGAATTTCTTCTATTTTAGGAGCTGTAAATTTTATTACTACTGTAATTAATATACGATCTAATGGAATTACCCTCGATCGAATACCCTTATTTGTTTGATCTGTAGTTATTACAGCTATTCTACTTCTTCTCTCCCTCCCTGTTTTAGCAGGAGCTATTACTATACTATTGACAGACCGAAACCTTAATACATCCTTCTTTGATCCCGCAGGAGGAGGAGACCCTATTTTATATCAACATCTTTTT
>SlikokOtu1214
TCTATCTGCAGGAATTGCTCATGCTGGAGCTTCTGTCGATTTAGCCATTTTTTCTCTTCATTTAGCCGGAATCTCATCAATTTTAGGAGCAGTAAATTTTATTCCAACAGTAATTAATATACGATCATCTGGGATTACCTTTGATCAAATACCTTTATTTGTTTGAGCTGTAGTAATTACAGCTGTTCTTTTACTTTTGTCACTACCTGTTTTAGCCGGAGCTATTACAATACTATTAACAGATCGAAACTTAAATACTTCATTCTTTGACCCCGCTGGAGGAGGGGATCCAATTTTATACCAACATTTATTT
>SlikokOtu1286
TCTATCTGCAGGAATTGCTCATGCTGGAGCTTTTGTCGATTTAGCCATTTTTTCTCTTCATTTAGCCGGAATCTCATCAATTTTAGGAGCAGTAAATTTTATTACAACAGTAATTAATATACGATCATCTGGGATTACCTTTGATCAAATACCTTTATTTGTTTGAGCTGTAGTAATTACAGCTGTTGTTTTACTTTTGTCACTACCTGTTTTAGCCGGAGCTGTTACAATACTATTAACAGATCGAAACTTAAATACTTTATTCTTTGACCCCGCTGGAGGAGGGGATCCAATTTTATACCAACATTTATTT
>SlikokOtu1341
TCTATCTGCAGGAATTGCTCATGCTGGAGCTTCTGTCGATTTAGCCATTTTTTCTCTTCATTTAGCCGGAATCTCATCAATTTTAGGAGCAGTAAATTTTATTACAACAGTAATTAATATACGATCATCTGGGATTACCTTTGATCAAATACCTTTATTTGTTTGAGCTGTAGTAATTACAGCTGTTCTTTTACTTTTGTCACTACCTGTTTTAGCCGGAGCTATTACAATACTATTAACAGATCGAAACTTAAATACTTCATTCTTTGACCCCGCTGGAGGAGGGGATCCAATGTTATACCAACATTTATTT
>SlikokOtu1548
TCTATCTGCAGGAATTGCTCATGCTGGAGCTTCTGTCGATGTAGCCTTTTTTTCTCTTCATTTAGCCGGAATCTCATCAATTTTAGGAGCAGTAAATTTTATTACAACAGTAATTAATATACGATCATCTGGGATTACCTTTGATCAAATACCTTTATTTGTTTGAGCTGTAGTAATTACAGCTGTTCTTTTACTTTTGTCACTACCTGTTTTAGCCGGAGCTATTACAATACTATTAACAGATCGAAACTTAAATACTTCATTCTTTGACCCCGCTGGAGGAGGGGATCCAATGTTATACCAACATTTATTT
>SlikokOtu1738
CTTTCCTCAGGAATTGCCCATGGGGGCGCTTCAGTAGATCTAGCCATTTTTTCTCTACACTTAGCCGGAATTTCCTCAATCTTAGGGGCTGTTAATTTTATTACAACTGTTATCAATATGCGGTCAAGAGGAATTACTTTAGACCGAATACCTTTATTTGTATGATCGATTGTAATTACAACAGTCCTTCTTCTTCTTTCATTACCAGTCTTAGCAGGAGCTATTACTATATTATTAACAGATCGAAATTTAAATACTTCTTTTTTTGATCCTGCAGGAGGAGGAGATCCTATTCTTTATCAACATTTATTC
>SlikokOtu1798
ACTATCTTCTACAATTGCTCATAGAGGGGCTTCTGTTGACTTAGCAATTTTTAGTTTACATTTAGCTGGTATTTCTTCTATTTTAGGAGCTGTTAATTTTATTACAACGATTATTAATATACGATCTACAGGTATTACATTAGACCGAATACCTTTATTTGTTTGATCCGTTGTAATTACAGCTATTTTATTGCTTTTATCTCTCCCTGTGCTTGCAGGTGCTATTACTATACTTTTAACTGATCGAAACTTAAATACTTCATTTTTTGACCCAGCTGGAGGAGGAGACCCTATCTTATATCAACATTTATTT
>SlikokOtu1819
TTTATCTAGAACACTTTCGCACAGAGGAAGGTCTGTAGATTTAGCTATTTTTTCCTTACATTTAGCAGGAATTTCTTCTATTTTAGGAGCTGTAAATTTTATTACAACAGTAATTAATATACGATCTACAGGAATTACTTTTGATCGAATACCTTTATTTGTTTGATCTGTAGTAATTACTGCACTATTATTATTATTATCTCTTCCAGTATTAGCAGGAGCAATTACTATATTATTAACTGATCGTAATTTAAATACCTCATTTTTTGATCCTGCAGGAGGGGGAGATCCTATTCTTTATCAACATTTATTT
>SlikokOtu1847
TCTATCCGCTCTAATATTGCTCATAGAGGAGCTTCAGTTGATTTAGCAATTTTTAGATTACATCTAGCTGGAATTAGATCTATCCTGGGAGCTGTTAATTTTATTACTACAGTAATTAATAGGTATACGTCCCACAGGAATGACCCTTGATCGTTTACCTTTATTTGTTTGATCTGTAGCAATTACAGCTCTTTTGTTACTACTTTCATTACCAGTTTTAGCTGGTGCTATTACTATACTACTCACAGATCGTAATTTAAATACATCTTTTTTTGACCCAGCCGGGGGTGGAGACCCAATTCTTTATCAACATTTATTT
>SlikokOtu1909
CCTTTCCTCAGGAATCGCCCATGGGGGCGCTTCAGTAGATCTAGCCATTTTTTCTCTACACTTAGCCGGAATTTCCTCAATCTTAGGGGCTGTTAATTTTATTACAACTGTTATCAATATGCGGTCAAGAGGAATTACTTTAGACCGAATACCTTTATTTGTATGATCGATTGTAATTACAACAGTCCTTCTTCTTCTTTCATTACCAGTCTTAGCAGGAGCTATTACTATATTATTAACAGATCGAAATTTAAATACTTCTTTTTTTGATCCTGCAGGAGGAGGAGATCCTATTCTTTATCAACATTTATTC
>SlikokOtu1986
TCTATCATCAGGAATTGCTCACGGTGGTGCCTCAGTAGACTTAGCTATTTTTTCATTACACTTAGCGGGGATTTCATCAATTTTAGGTGCAGTTATTTTTATTACAACTGTAATTAATATACGTTCCACAGGAATTACATTTGATCGAATACCATTATTTGTCTGATCTGTAGTAATTACCGCTATTTTACTTTTACTATCATTACCTGTATTAGCAGGAGCTATTACTATATTATTAACAAAACGAAATTTAAATACTTCCTTTTTTGATCCAGCTGGAGGTGGAGATCCTATCTTATACCTATCCTATCCTATCCTATATCTATTT
>SlikokOtu2041
TCTTTCTTCTACTATTGCTCATGCAGGGGCTTCAGTTGATTTAGCTATTTTTTCCCTTCATTTAGCTGGAATTTCATCAATCTTAGGAGCAGTAAATTTTATTACCACAATTATTAATATACGGGCTCCTGGTATTTCCTTTGATCGAATGCCTTTATTTGTTTGATCAGTTGCTATTACTGCCCTTCTTCTTCTTCTTTCCCTCCCTGTCCTTGCAGGTGCCATTACTATATTGCTTACTGACCGAAATCTAAATACTTCATTCTTCGATCCTGCAGGAGGAGGTGATCCAATTCTTTACCAACATTTGTTT
>SlikokOtu2195
TTTATCAGCAGGAATCGCACATGGAGGAGCTTCTGTTGATTTAGCTATTTTTTCTCTTCATCTAGCCGGAATTTCCTCTATTTTAGGAGCAGTAAATTTCATCACAACAGTAATTAATATACGATCTTCAGGTATTACTCTTGATCGGATACCTTTATTTGTTTGATCAGTTGCTATTACTGCCCTTCTTCTTCTTCTTTCCCTCCCTGTCCTTGCAGGTGCCATTACTATATTGCTTACTGACCGAAATCTAAATACTTCATTCTTCGATCCTGCGGGAGGAGGTGATCCAATTCTTTACCAACATTTGTTT
>SlikokOtu2276
TTTATCATCAGGAATTGCTCATGGTGGTGCCTCAGTAGAGTAAGCTATTTTTTCATTACATTAAGCAGGAATGTCAGCTATTTTAGGAGCAGTTAAAACTGTTATTAATATGAGTTCTACAGGTATTATATTTGATCGAATACCATTATTTATTTGATCTGTTGTAATTACTCCTAATTATCATTACCTGTATTAGCTGAAGATGTTACTATATTATTAGTAGACTGAAATCTGAATACTTCTTTTTTTGACCCTGTTGGAGATGCTATTTTATACCAAAATTTATTA
>SlikokOtu2326
TTTATCATCTAATATTGCACATAGAGGAGCTTCTGTTGATTTAGCTATTTTTTCTCTTCATTTAGCAGGAATTTCTTCTATTATAGGAGCTGTAAATTTTATTACAACTGTTATTAACATACGATCTACAGGTATTACATTAGACCGAATACCTTTATTTGTTTGATCCGTTGTAATTACAGCTATTTTATTGCTTTTATCTCTCCCTGTGCTTGCAGGTGCTATTACTATACTTTTAACTGATCGAAACTTAAATACTTCATTTTTTGACCCAGCTGGAGGAGGAGACCCTATCTTATATCAACATTTATTT
>SlikokOtu627
TCTATCTGCAGGAATTGCTCATGCTGGAGCTTCTGTCGATTTAGCCATTTTTTCTCTTCATTTAGCCGGAATCTCATCAATTTTAGGAGCAGTAAATTTTATTACAACAGTAATTAATATACGATCATCTGGGATTACCTTTGATCAAATACCTTTATTTGTTTGAGCTGTAGTAATTACAGCTGTTCTTTTACTTTTGTCACTACCTGTTTTAGCCGGAGCTATTACAATACTATTAACAGATCGAAACTTAAATACTTCATTCTTTGACCCCGCTGGAGGAGGGGATCCAATTTTATACCAACATTTATTT
>SlikokOtu937
TCTATCTGCAGGAATTGCTCATGCTGGAGCTTCTGTCGATTTAGCCATTTTTTCTCTTCATTTAGCCGGAATCTCATCAATTTTAGGAGCAGTAAATTAATATACGATCATCTGGGATTACCTTTGATCAAATACCTTTATTTGTTTGAGCTGGAGTAATTACAGCTGTTCTTTTACTTTTGTCACTACCTGTTTTAGCCGGAGCTATTACAATACTATTAACAGATCGAAACTGAAATACTTCATTCTTTGACCCCGCTGGAGGAGGGGATCCAATTTTATACCAACATTTATTT
>SlikokOtu1650
TTTATCCTCAACTATTGCCCATTATGGAGCTTCTGTTGATCTATCTATTTTTTCCCTTCATTTAGCAGGTATTTCTTCAATTTTAGGGGCTGGTAATTTTATCGCAACAATTATTAATATACGAACTCCCGGGATATCCTTTGATAAAATACCCTTATTTGTCAGATCAGTTTTAATTACAGCAATTTTATTACTATTATCTTTACCTGTATTAGCCGGAGCTATTACAATATTATTAACTGACCCAGCAGGAGGAGGAGATCCAATCTTATATCAACATTTGTTT
>SlikokOtu1374
ATTATCCTCTAGAATTGCTCATAGAGGAGCTTCCGTCGATTTAGCTATTTTTTCTCTTCACTTAGCAGGAATTTCCTCTATTTTAGGAGCTGTAAATTTTATTACAACAATTATTAATATACGTTCTATAGGAATCACTTTTGATCGAATACCTTTATTTGTATGATCTGTAGGAATTACAGCAATTTTACTTTTACTATCTCTCCCTGTACTAGCTGGAGCTATTACTATACTGTTAACAGACCGAAATTTTAATACATCATTTTTTGACCCTGCTGGAGGAGGAGATCCTATTCTTTATCAACATTTATTT
>SlikokOtu148
TCTTTCATCTAGAATTGCTCATAGTGGAGCTTCAGTAGATTTAGCTATTTTTTCACTTCATTTAGCTGGAATTTCTTCAATTTTAGGAGCTGTAAATTTTATTACTACTATCATTAATATACGATCATCAGGAATTACTTTTGATCGAATACCTTTATTTGTATGATCAGTAGGAATTACTGCTCTATTACTTTTACTTTCACTTCCTGTTTTAGCTGGTGCTATTACAATACTATTAACTGATCGAAACTTTAACACTTCTTTCTTTGATCCTGCTGGTGGAGGAGACCCAATTTTATATCAACATTTATTT
>SlikokOtu299
TCTTTCATCTAGAATCGCTCATAGTGGAGCTTCAGTAGATTTAGCAATTTTTTCACTTCATTTAGCTGGAATTTCTTCAATTTTAGGAGCTGTAAATTTTATTACTACTATCATTAATATACGATCATCAGGAATTACTTTTGATCGAATACCTTTATTTGTATGATCAGTAGGAATTACTGCTCTATTACTTTTACTTTCACTTCCTGTTTTAGCTGGTGCTATCACAATACTATTAACTGATCGAAATTTCAATACTTCTTTCTTTGACCCAGCTGGTGGAGGAGACCCAATTTTATATCAACATTTATTT
>SlikokOtu1326
TCTTTCATCAAGAATTGCACATAGAGGAGCTTCTGTAGATTTAGCAATTTTTTCTCTTCATTTAGCTGGAATTTCATCAATTTTAGGTGCAATTAATTTTATTACAACTATTATTAACATACGATCTTCAGGAATTTCTTTTGACCGAATACCTTTATTCGTATGATCTATTGGAATTACTGCTATTTTACTTCTTCTTTCTTTACCTGTATTAGCTGGAGCTATTACAATACTTTTAACAGACCGAAATTTTAATACATCTTTTTTTGACCCAGCAGGTGGAGGAGACCCAATTCTTTACCAACATTTATTT
>SlikokOtu1080
CCTTTCTTCTAGAATTGCTCATAGTGGAGCTTCTGTTGATTTAGCAATTTTTTCTCTTCATTTAGCTGGAATTTCATCTATTTTAGGAGCTGTAAATTTTATTACAACAATTATTAATATACGATCTTCAGGAATTACCTTTGATCGAATACCTTTATTTGTTTGATCAGTTGGAATTACTGCTCTTTTACTACTTTTATCTCTTCCAGTATTAGCCGGAGCTATTACAATATTATTAACAGATCGAAATTTTAATACTTCATTCTTTGACCCTGCTGGAGGTGGTGATCCCATTTTATATCAACATTTATTT
>SlikokOtu1162
ACTTTCTTCCAGAATTGCTCATAGAGGAGCTTCTGTTGATTTAGCAATTTTCTCTCTTCATTTAGCAGGTATCTCCTCAATTTTAGGAGCTGTTAATTTTATTACAACAATTATTAATATACGATCTTCCGGGATTACTTTTGATCGAATACCTTTATTTGTATGATCAGTAGGAATCACTGCTCTCTTATTATTATTATCATTACCAGTATTAGCTGGAGCTATTACAATATTATTAACAGATCGAAATTTTAATACATCTTTCTTTGACCCTGCAGGTGGTGGAGATCCAATTTTATATCAACATTTATTT
>SlikokOtu294
TCTTTCATCAAGAATTGCTCATAGTGGAGCTTCAGTTGATTTAGCAATTTTCTCACTTCATCTAGCTGGGATTTCTTCAATTTTAGGTGCTGTAAATTTCATTACTACTATTATTAATATACGTTCATCAGGAATCACTTTTGATCGAATACCTTTATTTGTATGATCAGTAGGAATTACTGCTTTATTACTTTTACTTTCACTTCCTGTTTTAGCAGGTGCTATTACTATACTTTTAACTGATCGAAACTTTAATACTTCTTTCTTTGATCCTGCAGGAGGAGGAGATCCTATTTTATATCAACATTTATTC
>SlikokOtu442
TCTTTCATCAAGAATTGCTCATAGTGGAGCTTCAGTTGATTTAGCAATTTTCTCACTTCATCTAGCTGGGATTTCTTCAATTTTAGGTGCTGTAAATTTCATTACTACTATTATTAATATACGTTCATCAGGAATCACTTTTGATCGAATACCTTTATTTGTATGATCAGTAGGAATTACTGCTTTATTACTTTTACTTTCACTTCCTGTTTTAGCAGGTGCTATTACTATACTTTTAACTGATCGAAACTTTAATACTTCTTTCTTTGATCCTGCAGGAAGAGGAGATCCTATTTTATATCAACATTTATTC
>SlikokOtu744
TCTTTCATCAAGAATTGCTCATAGTGGAGCTTCAGTTGATTTAGCAATTTTCTCACTTCATCTAGCTGGAATTTCTTCAATTTTAGGTGCTGTAAATTTCATTACTACTATTATTAATATACGTTCATCAGGAATCACTTTTGATCGAATACCTTTATTTGTATGATCAGTAGGAATTACTGCTTTATTACTTTTACTTTCACTTCCTGTTTTAGCAGGTGCTATTACTATACTTTTAACTGATCGAAACTTTAATACTTCTTTCTTTGATCCTGCAGGAGGAGGAGATCCTATTTTATACCAACATTTATTC
>SlikokOtu419
TCTATCATCTAGAATTGCTCATAGTGGAGCTTCAGTTGATTTAGCAATTTTTTCACTTCATTTAGCCGGAATTTCTTCAATTTTAGGAGCTGTAAATTTTATTACTACTATTATTAATATGCGATCATCAGGAATTACTTTTGATCGAATACCTTTATTTGTTTGATCAGTAGGAATTACTGCTTTATTACTTTTATTATCCCTTCCTGTTTTAGCTGGTGCTATTACTATACTTTTAACTGATCGAAATTTTAATACTTCTTTCTTTGACCCTGCTGGAGGAGGAGACCCAATTTTATACCAACATTTATTT
>SlikokOtu2042
ACTTTCTTCTAGAATTGCTCATAGAGGAGCTTCAGTTGATTTAGCAATTTTTTCTTTACATTTAGCTGGAATTTCCTCAATTTTAGGAGCTGTAAATTTTATTACTACAATTATTAATATACGATCTTCAGGTATCACTTTTGATCGAATACCTTTATTTGTTTGATCAGTAGGAATCACTGCTCTTTTATTACTTTTATCTTTGCCTGTATTAGCTGGAGCTATTACTATACTTTTAACTGATCGAAATTTTAATACTTCATTCTTTGATCCTGCAGGAGGAGGAGATCCAATTTTATATCAACATTTATTT
>SlikokOtu584
ACTTTCTTCTAGAATTGCACATAGAGGAGCTTCAGTTGATTTAGCAATTTTCTCTTTACATTTAGCCGGAATTTCTTCAATTTTAGGAGCTGTAAATTTTATTACTACAATTATTAATATACGGTCTTCAGGAATTACTTTTGACCGAATACCTTTATTTGTTTGATCCGTAGGAATTACTGCTATTTTATTACTTTTATCATTACCTGTATTAGCCGGAGCTATTACTATATTATTAACTGATCGAAATTTTAATACTTCATTTTTTGACCCTGCAGGTGGAGGTGATCCAATTTTATATCAACATTTATTT
>SlikokOtu1250
ACTTTCTTCCAGAATTGCTCATAGAGGAGCTTCTGTTGATTTAGCAATTTTCTCTCTTCATTTAGCAGGTATCTCCTCAATTTTAGGAGCTGTTAATTTTATTACAACAATTATTAATATACGATCTTCTGGAATTACTTTTGATCGAATACCTTTATTTGTATGATCAGTAGGAATCACTGCTCTCTTATTATTATTATCCTTACCAGTATTAGCTGGAGCTATTACAATATTATTAACAGATCGAAATTTTAATACATCTTTCTTTGACCCCGCAGGTGGAGGAGATCCAATTTTATATCAACATCTATTT
>SlikokOtu554
ACTTTCTTCTAGAATTGCTCATAGAGGAGCTTCTGTAGATTTAGCAATTTTCTCCCTTCATTTAGCAGGAATTTCTTCAATTTTAGGGGCAGTTAATTTTATTACAACAATTATTAATATACGATCTTCTGGAATTACCTTTGATCGAATACCTTTATTTGTATGATCAGTAGGAATTACTGCCCTTCTATTACTATTATCTTTACCTGTATTAGCTGGAGCTATTACAATATTATTAACAGATCGAAATTTTAATACATCTTTTTTTGACCCAGCAGGTGGTGGAGACCCAATTCTTTATCAACATTTATTT
>SlikokOtu1155
TCTTTCTTCCAGAATTGCTCATAGAGGAGCTTCTGTTGATTTAGCAATTTTCTCTCTTCATTTAGCAGGAATCTCTTCAATTCTTGGAGCTGTAAATTTTATTACAACTATTATTAATATACGATCTGCAGGAATTACATTTGATCGAATACCTTTATTTGTTTGATCAGTTGGAATTACAGCTTTATTACTTCTTTTATCCCTACCTGTTTTAGCTGGGGCTATTACTATATTACTAACAGACCGAAATTTTAATACGTCATTTTTTGACCCTGCAGGTGGGGGAGACCCAATTTTATATCAACATTTATTT
>SlikokOtu1137
TCTTTCTTCTAGAATTGCTCATAGAGGGGCTTCTGTAGATTTAGCCATCTTCTCTTTACATTTAGTAGGAATCTCATCAATTCTAGGAGCTGTAAATTTCATCACAACAATTATTAATATACGATCATCAGGTATTACTTTCGATCGTATACCATTATTTGTTTGATCGGTAGGCATCACAGCTCTTCTTTTATTATTATCCTTACCTGTGTTAGCAGGAGCTATTACTATATTATTAACAGACCGAAATTTTAATACTTCTTTCTTTGATCCAGCTGGTGGAGGAGATCCAATTCTTTACCAACACTTATTT
>SlikokOtu2336
TCTTTCTTCTAGAATTGCTCATAGAGGGGCTTCTGTAGATTTAGCCATCTTCTCTTTACATTTAGCAGGAATCTCATCAATTCTAGGAGCTGTAAATTTCATCACAACAATTATTAATATACGATCATCAGGTATTACTTTCGATCGTATACCATTATTTGTTTGATCGGTAGGCATCACAGCTCTTCTTTTATTATTATCCTTACCTGTGTTAGCAGGAGCTATTACTATATTATTAACAGATCGTAATTTAAACACTTCATTTTTTGACCCTGCTGGAGGAGGAGACCCAATTTTATATCAACATTTATTT
>SlikokOtu804
TCTTTCTTCTAGAATTGCTCATAGAGGGGCTTCTGTAGATTTAGCCATCTTCTCTTTACATTTAGCAGGAATCTCATCAATTCTAGGAGCTGTAAATTTCATCACAACAATTATTAATATACGATCATCAGGTATTACTTTCGATCGTATACCATTATTTGTTTGATCGGTAGGCATCACAGCTCTTCTTTTATTATTATCCTTACCTGTGTTAGCAGGAGCTATTACTATATTATTAACAGACCGAAATTTTAATACTTCTTTCTTTGATCCAGCTGGTGGAGGAGATCCAATTCTTTACCAACACTTATTT
>SlikokOtu324
CCTTTCTTCAAGAATTGCACATAGAGGGGCTTCAGTAGATTTAGCTATTTTTTCCCTACATCTAGCTGGAATTTCATCTATCTTAGGAGCTGTTAATTTCATTACTACAATTATTAATATGCGATCTTCAGGAATTACCTTTGATCGTATACCTTTATTTGTATGATCTGTTGGTATTACTGCTTTATTACTACTATTATCTCTACCAGTTCTTGCAGGAGCTATTACTATACTATTAACAGATCGAAATTTTAATACATCTTTTTTTGACCCAGCAGGAGGAGGTGATCCTATTTTATACCAACACTTATTT
>SlikokOtu811
ACTTTCTTCTAGAATTGCCCATAGAGGAGCTTCTGTTGATTTAGCAATTTTTTCATTACATCTAGCAGGAATTTCTTCAATTTTAGGAGCTGTAAATTTTATTACAACAATTATTAATATACGATCTAGAGGAATTACTTTTGATCGAATACCTTTATTTGTTTGATCAGTTGGAATTACTGCTCTATTATTACTTTTATCCTTACCAGTATTAGCTGGTGCTATTACAATACTTTTAACAGATCGAAATTTTAATACTTCATTTTTTGATCCTGCTGGAGGAGGAGATCCTATTTTATATCAACATTTATTT
>SlikokOtu2314
CCTTTCCTCAAGAATTGCACATAGAGGAGCTTCTGTCGACTTAGCAATTTTTTCACTTCATTTAGCAGGAATTTCCTCCATTTTAGGAGCTGTAAATTTTATTACAACAATTATTAATATACGTTCCTCAGGAATTACATTTGATCGAATACCTTTATTTGTTTGATCTGTAGGAATTACAGCTCTACTACTTTTATTATCCCTTCCAGTTCTTGCTGGAGCTATCACAATATTACTAACAGACCGAAATTTTAATACTTCATTTTTTGATCCTGCTGGAGGAGGAGACCCAATTTTATATCAACATTTATTT
>SlikokOtu1058
TCTTTCTTCAAGAATTGCTCATAGTGGAGCTTCTGTTGATTTAGCAATTTTCTCTTTACATTTAGCAGGTATCTCTTCCATTTTAGGAGCTGTAAATTTTATTACAACAATTATTAATATACGATCATCAGGAATTACTTTTGATCGAATACCTTTATTTGTATGATCTGTTGGTATTACCGCTCTTTTACTTTTATTATCTCTCCCTGTTTTAGCTGGAGCTATTACTATATTATTAACTGATCGAAATTTTAATACATCTTTCTTTGATCCAGCAGGAGGAGGAGACCCAATTCTTTACCAACACTTATTT
>SlikokOtu1376
TCTTTCTTCTAGAATTGCTCATAGAGGAGCTTCAGTAGATTTAGCAATTTTTTCCCTTCATTTAGCTGGAATTTCTTCAATTTTAGGAGCTGTAAATTTTATTACTACTATTATTAATATACGATCATCAGGAATTACTTTTGACCGAATACCTCTATTTGTTTGATCAGTAGGAATTACTGCTTTACTACTTTTACTTTCCCTTCCTGTATTAGCAGGAGCTATCACTATACTTTTAACAGATCGAAATTTTAATACTTCTTTTTTTGATCCTGCTGGAGGAGGAGACCCTATTTTATATCAACATTTATTT
>SlikokOtu110
ACTTTCTTCTAGAATCGCCCATAGTGGGGCTTCTGTTGATTTAGCAATTTTTTCTCTTCATTTAGCTGGAATTTCTTCTATTTTAGGGGCTGTAAATTTTATCACAACAATTATTAATATACGATCTTCAGGAATTACATTTGATCGAATACCTTTATTTGTTTGATCAGTAGGAATTACTGCTCTTTTATTACTTCTTTCTCTTCCAGTATTAGCCGGAGCTATTACTATATTATTAACAGATCGAAATTTTAATACTTCATTTTTTGATCCTGCTGGAGGAGGAGATCCAATTTTATATCAACATTTATTT
>SlikokOtu2333
ACTTTCTTCTAGAATCGCCCATAGTGGGGCTTCTGTTGATTTAGCAATTTTTTCTCTTCATTTAGCTGGAATTTCTTCTATTTTAGGGGCTGTAAATTTTATCACAACAATTATTAATATACGATCTACAGGTATTACATTAGACCGAATACCTTTATTTGTTTGATCCGTTGTAATTACAGCTATTTTATTGCTTTTATCTCTCCCTGTGCTTGCAGGTGCTATTACTATACTTTTAACTGATCGAAACTTAAATACTTCATTTTTTGACCCAGCTGGAGGAGGAGACCCTATCTTATATCAACATTTATTT
>SlikokOtu234
TCTTTCATCTAATATCGCTCATAGAGGAGCTTCTGTAGACTTAGCTATTTTCTCTCTTCATTTAGCAGGTATCTCTTCTATTTTAGGAGCAGTAAATTTTATTACAACCATTATTAATATACGCTCATCTGGTATATCTTTTGATCGAATACCTTTATTCGTCTGATCAGTCGGAATTACAGCCTTACTCCTTCTTTTATCCTTACCAGTTTTAGCAGGAGCCATTACTATACTTCTTACAGACCGAAATTTAAATACATCCTTTTTTGATCCTACAGGAGGAGGAGATCCTATTCTTTATCAACATCTATTT
>SlikokOtu1804
CCTTTCATCAAATATTGCTCATAGAGGAGCTTCTGTTGATTTAGCAATTTTCTCCCTCCATTTAGCAGGTATTTCTTCTATTTTAGGAGCCGTCAATTTTATTACAACTATTATTAATATACGATCATCCGGTATTTTATTTGATCGAATACCATTATTTGTTTGATCAGTAGGAATTACTGCTCTTTTACTTCTTCTTTCACTCCCAGTTTTAGCTGGAGCTATCACTATACTACTTACAGACCGAAATTTAAATACATCCTTTTTTGACCCCACTGGAGGAGGTGACCCTATTCTTTATCAACATTTATTT
>SlikokOtu211
CCTTTCATCAAATATCGCTCATAGAGGAGCTTCTGTTGATTTAGCAATTTTCTCCCTCCATTTAGCAGGTATTTCTTCTATTTTAGGAGCCGTTAATTTTATTACAACTATTATTAATATACGATCATCCGGTATTTTATTTGATCGAATACCATTATTTGTCTGATCAGTAGGAATTACTGCTCTTTTACTTCTTCTTTCACTCCCAGTTTTAGCTGGAGCTATCACTATACTACTTACAGACCGAAATTTAAATACATCCTTTTTTGACCCCACTGGAGGAGGTGACCCTATTCTTTATCAACATCTATTT
>SlikokOtu378
TCTTTCCTCTAATATCGCTCATAGTGGACCTTCTGTTGATTTAGCCATTTTCTCTCTTCATCTTGCAGGAATCTCTTCTATCCTCGGAGCTGTAAATTTTATTACAACTATTATTAATATACGAACATCAGGTATCTCTTTTGACCGAATACCCTTATTTGTTTGATCCGTGGGAATCACTGCCCTTTTATTACTACTTTCACTCCCAGTTTTAGCTGGAGCTATTACTATACTTTTAACAGATCGAAATTTAAATACCTCCTTTTTTGACCCTACCGGAGGTGGAGATCCAATTCTTTACCAACATTTATTT
>SlikokOtu794
TCTTTCCTCTAATATCGCTCATAGTGGACCTTCTGTTGATTTAGCCATTTTCTCTCTTCATCTTGCAGGAATCTCTTCTATCCTCGGAGCTGTAAATTTTATTACAACTATTATTAATATACGAACATCAGGTATCTCTTTTGACCGAATACCCTTATTTGTTTGATCCGTGGGAATCACTGCCCTTTTATTACTACTTTCACTCCCAGTTTTAGCTGGAGCTATTACTATACTTTTAACAGATCGAAATTTAAATACCTCCTTTTTTGACCCTACCGGAGGTGGAGATCCAATTCTGTACCAACATTTATTT
>SlikokOtu580
TCTTTCATCTAATATTGCTCATAGAGGAGCCTCTGTGGACTTAGCTATTTTCTCTCTTCATTTAGCAGGTATTTCTTCCATTTTAGGAGCAGTAAATTTTATTACAACCATTATTAATATACGCTCATCTGGCATATCTTTTGATCGAATACCTTTATTCGTCTGATCAGTCGGAATCACAGCTCTACTCCTTCTTTTATCCTTACCAGTTTTAGCAGGAGCCATTACTATACTTCTTACAGACCGAAATTTAAATACATCCTTTTTTGACCCCACAGGAGGAGGAGATCCTATTCTTTATCAACATCTATTT
>SlikokOtu1140
GCTATCGGCTAATATTGCCCATAGAGGAGCTTCTGTTGATTTAGCAATTTTTTCTTTACATTTAGCAGGAATTTCCTCAATTCTAGGAGCTGTAAATTTTATTACTACAATTATTAATATACGATCGTCTGGTATTACTTTTGATCGAATACCTTTATTTGTATGATCAGTAGGAATCACAGCCTTATTATTATTATTATCTTTGCCAGTTTTAGCTGGAGCTATTACGATACTATTAACAGATCGAAACTTTAATACTTCATTTTTTGACCCTGCGGGAGGGGGAGACCCAATTTTATACCAACATTTATTC
>SlikokOtu1132
TCTATCATCAAATATTGCACATGGAGGAGCTTCAGTAGATTTAGCTATTTTTTCATTACATTTAGCTGGAATTTCTTCTATTCTTGGGGCCGTAAATTTTATTACTACTGTTATTAATATACGAAGTCAAGGTATATCCTTTGACCGAATGCCATTATTTGTATGAGCAGTTATAATTACAGCTCTATTATTATTATTATCTCTTCCAGTACTAGCAGGAGCCATTACGATATTATTAACAGATCGAAATTTTAATACTTCATTTTTTGACCCTGCAGGAGGAGGTGATCCTATTTTATACCAACATTTATTT
>SlikokOtu1106
TCTATCCTCAACAATTGCTTCAGTTGATTAAGCAATTTTTTCATTACATTTAGCAAGTGTATCCTCAATTCTAAATGCAGTTAATTTCATTACTACAGTAATTAATATACGATCAATTGGAATTACTTTTGATCATATGCCATTATTTGTATGATCAGTAGTTATTACAGCCTTACTATTACTTTTATCATTACCAGTTTTAGCTGGAGCAACTACAATATTATTAAGCTGGAGGAGAAGACCCAATTCTTTATCAACACTTATTT
>SlikokOtu1226
TCTATCCTCAACAATTGCTTCAGTTGATTTAGCAATTTTTTCATTACATTTAGCAAGTGTATCCTCAATTCTAAATGCAGTTAATTTCATTACTACAGTAATTAATATACGATCAATTGGAATTACTTTTGATCATATGCCATTATTTGTATGATCAGTAGTTATTACAGCCTTACTATTACTTTTATCATTACCAGTTTTAGCTGGAGCAACTACAATATTATTAAGCTGGAGGAGAAGACCCAATTCTTTATCAACACTTATTT
>SlikokOtu1239
TCTATCCTCAACAATTGCTCATGGAGGAGAATCAGTTGATTTAGCAATTTTTTCATTACACTTAGCAGGTGTATCCTCAATTCTAGGTGCAGTTAATTTCATTACTACAGTAATTAATATACGATCAATTGGAATTACTTTTGATCGTATACCATTATTTGTATGATCAGTAGTTATTACAGCCTTACTATTACTTTTATCATTGCCAGTTTTAGCTGGAGCAATTACAATATTATTAACTGATCGAAATTTAAATACCTCATTTTTTGATCCAGCTGGAGGAGGAGACCCAATTCTTTATCAACACTTATTT
>SlikokOtu1304
TCTATCCTCAACAATTGCTCATGGAGGAGCTTAGTTGATATAGCAATTTTTTCATTACATTTAGCAGGTGTATCCTCAATTCTAGGTGCAGTTAATTTCATTACTACAGTAATTAATATACGATCAATTGGAATTTCTTTTGATCGTATGCCATTATTTGTATGATCAGTAGTTATTACAGCCTTACTATTACTTTTATCATTACCAGTTTTAGCTTGAGCAATTACAATATTATTAACTGATCGAAATTTAAATACCTCATTTTTTGATCCAGCTGGAGGAGGAGACCCAATTCTTTATCCACACTTATTT
>SlikokOtu1327
[truncated: 314,728 more chars]
