# Supplementary material for: Towards conserving natural diversity: A biotic inventory by observations, specimens, DNA barcoding and high-throughput sequencing methods
Source: Biodivers Data J. 2020 Feb 27;8:e50124. doi: 10.3897/BDJ.8.e50124 (PMC7058680; doi:10.3897/BDJ.8.e50124)
Supplement: Supplementary material 7 — Arthropod species newly reported from Alaska [file bdj-08-e50124-s007.csv]

class	order	family	species	Arctos_records
Arachnida	Araneae	Dictynidae	Dictyna uncinata	http://arctos.database.museum/SpecimenResults.cfm?project_id=10002227&scientific_name=Dictyna uncinata&scientific_name_scope=currentID&scientific_name_match_type=contains
Insecta	Diptera	Anthomyiidae	Zaphne implicata	http://arctos.database.museum/SpecimenResults.cfm?project_id=10002227&scientific_name=Zaphne implicata&scientific_name_scope=currentID&scientific_name_match_type=contains
Insecta	Diptera	Bolitophilidae	Bolitophila hybrida	http://arctos.database.museum/SpecimenResults.cfm?project_id=10002227&scientific_name=Bolitophila hybrida&scientific_name_scope=currentID&scientific_name_match_type=contains
Insecta	Diptera	Ceratopogonidae	Culicoides stilobezzioides	http://arctos.database.museum/SpecimenResults.cfm?project_id=10002227&scientific_name=Culicoides stilobezzioides&scientific_name_scope=currentID&scientific_name_match_type=contains
Insecta	Diptera	Ceratopogonidae	Dasyhelea modesta	http://arctos.database.museum/SpecimenResults.cfm?project_id=10002227&scientific_name=Dasyhelea modesta&scientific_name_scope=currentID&scientific_name_match_type=contains
Insecta	Diptera	Ceratopogonidae	Dasyhelea turficola	http://arctos.database.museum/SpecimenResults.cfm?project_id=10002227&scientific_name=Dasyhelea turficola&scientific_name_scope=currentID&scientific_name_match_type=contains
Insecta	Diptera	Chamaemyiidae	Chamaemyia paludosa	http://arctos.database.museum/SpecimenResults.cfm?project_id=10002227&scientific_name=Chamaemyia paludosa&scientific_name_scope=currentID&scientific_name_match_type=contains
Insecta	Diptera	Chironomidae	Conchapelopia americana	http://arctos.database.museum/SpecimenResults.cfm?project_id=10002227&scientific_name=Conchapelopia americana&scientific_name_scope=currentID&scientific_name_match_type=contains
Insecta	Diptera	Chironomidae	Limnophyes minimus	http://arctos.database.museum/SpecimenResults.cfm?project_id=10002227&scientific_name=Limnophyes minimus&scientific_name_scope=currentID&scientific_name_match_type=contains
Insecta	Diptera	Chironomidae	Monopelopia tenuicalcar	http://arctos.database.museum/SpecimenResults.cfm?project_id=10002227&scientific_name=Monopelopia tenuicalcar&scientific_name_scope=currentID&scientific_name_match_type=contains
Insecta	Diptera	Chironomidae	Natarsia punctata	http://arctos.database.museum/SpecimenResults.cfm?project_id=10002227&scientific_name=Natarsia punctata&scientific_name_scope=currentID&scientific_name_match_type=contains
Insecta	Diptera	Chironomidae	Phaenopsectra punctipes	http://arctos.database.museum/SpecimenResults.cfm?project_id=10002227&scientific_name=Phaenopsectra punctipes&scientific_name_scope=currentID&scientific_name_match_type=contains
Insecta	Diptera	Chironomidae	Polypedilum cultellatum	http://arctos.database.museum/SpecimenResults.cfm?project_id=10002227&scientific_name=Polypedilum cultellatum&scientific_name_scope=currentID&scientific_name_match_type=contains
Insecta	Diptera	Chironomidae	Psectrocladius fennicus	http://arctos.database.museum/SpecimenResults.cfm?project_id=10002227&scientific_name=Psectrocladius fennicus&scientific_name_scope=currentID&scientific_name_match_type=contains
Insecta	Diptera	Chironomidae	Rheotanytarsus pentapoda	http://arctos.database.museum/SpecimenResults.cfm?project_id=10002227&scientific_name=Rheotanytarsus pentapoda&scientific_name_scope=currentID&scientific_name_match_type=contains
Insecta	Diptera	Chironomidae	Tanytarsus aigos	http://arctos.database.museum/SpecimenResults.cfm?project_id=10002227&scientific_name=Tanytarsus aigos&scientific_name_scope=currentID&scientific_name_match_type=contains
Insecta	Diptera	Chironomidae	Tanytarsus recurvatus	http://arctos.database.museum/SpecimenResults.cfm?project_id=10002227&scientific_name=Tanytarsus recurvatus&scientific_name_scope=currentID&scientific_name_match_type=contains
Insecta	Diptera	Chironomidae	Tanytarsus striatulus	http://arctos.database.museum/SpecimenResults.cfm?project_id=10002227&scientific_name=Tanytarsus striatulus&scientific_name_scope=currentID&scientific_name_match_type=contains
Insecta	Diptera	Chironomidae	Xenochironomus xenolabis	http://arctos.database.museum/SpecimenResults.cfm?project_id=10002227&scientific_name=Xenochironomus xenolabis&scientific_name_scope=currentID&scientific_name_match_type=contains
Insecta	Diptera	Chloropidae	Rhopalopterum carbonarium	http://arctos.database.museum/SpecimenResults.cfm?project_id=10002227&scientific_name=Rhopalopterum carbonarium&scientific_name_scope=currentID&scientific_name_match_type=contains
Insecta	Diptera	Chloropidae	Rhopalopterum soror	http://arctos.database.museum/SpecimenResults.cfm?project_id=10002227&scientific_name=Rhopalopterum soror&scientific_name_scope=currentID&scientific_name_match_type=contains
Insecta	Diptera	Diastatidae	Diastata vagans	http://arctos.database.museum/SpecimenResults.cfm?project_id=10002227&scientific_name=Diastata vagans&scientific_name_scope=currentID&scientific_name_match_type=contains
Insecta	Diptera	Drosophilidae	Drosophila affinis	http://arctos.database.museum/SpecimenResults.cfm?project_id=10002227&scientific_name=Drosophila affinis&scientific_name_scope=currentID&scientific_name_match_type=contains
Insecta	Diptera	Empididae	Hilara argentata	http://arctos.database.museum/SpecimenResults.cfm?project_id=10002227&scientific_name=Hilara argentata&scientific_name_scope=currentID&scientific_name_match_type=contains
Insecta	Diptera	Fanniidae	Fannia brooksi	http://arctos.database.museum/SpecimenResults.cfm?project_id=10002227&scientific_name=Fannia brooksi&scientific_name_scope=currentID&scientific_name_match_type=contains
Insecta	Diptera	Hybotidae	Euhybus triplex	http://arctos.database.museum/SpecimenResults.cfm?project_id=10002227&scientific_name=Euhybus triplex&scientific_name_scope=currentID&scientific_name_match_type=contains
Insecta	Diptera	Keroplatidae	Macrocera stigma	http://arctos.database.museum/SpecimenResults.cfm?project_id=10002227&scientific_name=Macrocera stigma&scientific_name_scope=currentID&scientific_name_match_type=contains
Insecta	Diptera	Limoniidae	Pseudolimnophila inornata	http://arctos.database.museum/SpecimenResults.cfm?project_id=10002227&scientific_name=Pseudolimnophila inornata&scientific_name_scope=currentID&scientific_name_match_type=contains
Insecta	Diptera	Limoniidae	Tanypus punctipennis	http://arctos.database.museum/SpecimenResults.cfm?project_id=10002227&scientific_name=Tanypus punctipennis&scientific_name_scope=currentID&scientific_name_match_type=contains
Insecta	Diptera	Muscidae	Coenosia campestris	http://arctos.database.museum/SpecimenResults.cfm?project_id=10002227&scientific_name=Coenosia campestris&scientific_name_scope=currentID&scientific_name_match_type=contains
Insecta	Diptera	Muscidae	Hebecnema nigra	http://arctos.database.museum/SpecimenResults.cfm?project_id=10002227&scientific_name=Hebecnema nigra&scientific_name_scope=currentID&scientific_name_match_type=contains
Insecta	Diptera	Muscidae	Hydrotaea unispinosa	http://arctos.database.museum/SpecimenResults.cfm?project_id=10002227&scientific_name=Hydrotaea unispinosa&scientific_name_scope=currentID&scientific_name_match_type=contains
Insecta	Diptera	Muscidae	Spilogona forticula	http://arctos.database.museum/SpecimenResults.cfm?project_id=10002227&scientific_name=Spilogona forticula&scientific_name_scope=currentID&scientific_name_match_type=contains
Insecta	Diptera	Mycetophilidae	Allodia czernyi	http://arctos.database.museum/SpecimenResults.cfm?project_id=10002227&scientific_name=Allodia czernyi&scientific_name_scope=currentID&scientific_name_match_type=contains
Insecta	Diptera	Mycetophilidae	Boletina digitata	http://arctos.database.museum/SpecimenResults.cfm?project_id=10002227&scientific_name=Boletina digitata&scientific_name_scope=currentID&scientific_name_match_type=contains
Insecta	Diptera	Mycetophilidae	Boletina dissipata	http://arctos.database.museum/SpecimenResults.cfm?project_id=10002227&scientific_name=Boletina dissipata&scientific_name_scope=currentID&scientific_name_match_type=contains
Insecta	Diptera	Mycetophilidae	Boletina nitiduloides	http://arctos.database.museum/SpecimenResults.cfm?project_id=10002227&scientific_name=Boletina nitiduloides&scientific_name_scope=currentID&scientific_name_match_type=contains
Insecta	Diptera	Mycetophilidae	Boletina onegensis	http://arctos.database.museum/SpecimenResults.cfm?project_id=10002227&scientific_name=Boletina onegensis&scientific_name_scope=currentID&scientific_name_match_type=contains
Insecta	Diptera	Mycetophilidae	Bolitophila austriaca	http://arctos.database.museum/SpecimenResults.cfm?project_id=10002227&scientific_name=Bolitophila austriaca&scientific_name_scope=currentID&scientific_name_match_type=contains
Insecta	Diptera	Mycetophilidae	Exechia contaminata	http://arctos.database.museum/SpecimenResults.cfm?project_id=10002227&scientific_name=Exechia contaminata&scientific_name_scope=currentID&scientific_name_match_type=contains
Insecta	Diptera	Mycetophilidae	Exechia parva	http://arctos.database.museum/SpecimenResults.cfm?project_id=10002227&scientific_name=Exechia parva&scientific_name_scope=currentID&scientific_name_match_type=contains
Insecta	Diptera	Mycetophilidae	Exechia unimaculata	http://arctos.database.museum/SpecimenResults.cfm?project_id=10002227&scientific_name=Exechia unimaculata&scientific_name_scope=currentID&scientific_name_match_type=contains
Insecta	Diptera	Mycetophilidae	Mycetophila abiecta	http://arctos.database.museum/SpecimenResults.cfm?project_id=10002227&scientific_name=Mycetophila abiecta&scientific_name_scope=currentID&scientific_name_match_type=contains
Insecta	Diptera	Mycetophilidae	Mycetophila cruciator	http://arctos.database.museum/SpecimenResults.cfm?project_id=10002227&scientific_name=Mycetophila cruciator&scientific_name_scope=currentID&scientific_name_match_type=contains
Insecta	Diptera	Mycetophilidae	Rymosia pinnata	http://arctos.database.museum/SpecimenResults.cfm?project_id=10002227&scientific_name=Rymosia pinnata&scientific_name_scope=currentID&scientific_name_match_type=contains
Insecta	Diptera	Mycetophilidae	Sceptonia fumipes	http://arctos.database.museum/SpecimenResults.cfm?project_id=10002227&scientific_name=Sceptonia fumipes&scientific_name_scope=currentID&scientific_name_match_type=contains
Insecta	Diptera	Mycetophilidae	Trichonta hamata	http://arctos.database.museum/SpecimenResults.cfm?project_id=10002227&scientific_name=Trichonta hamata&scientific_name_scope=currentID&scientific_name_match_type=contains
Insecta	Diptera	Mycetophilidae	Trichonta vitta	http://arctos.database.museum/SpecimenResults.cfm?project_id=10002227&scientific_name=Trichonta vitta&scientific_name_scope=currentID&scientific_name_match_type=contains
Insecta	Diptera	Mycetophilidae	Zygomyia notata	http://arctos.database.museum/SpecimenResults.cfm?project_id=10002227&scientific_name=Zygomyia notata&scientific_name_scope=currentID&scientific_name_match_type=contains
Insecta	Diptera	Mycetophilidae	Zygomyia pictipennis	http://arctos.database.museum/SpecimenResults.cfm?project_id=10002227&scientific_name=Zygomyia pictipennis&scientific_name_scope=currentID&scientific_name_match_type=contains
Insecta	Diptera	Phoridae	Megaselia infraposita	http://arctos.database.museum/SpecimenResults.cfm?project_id=10002227&scientific_name=Megaselia infraposita&scientific_name_scope=currentID&scientific_name_match_type=contains
Insecta	Diptera	Phoridae	Megaselia longicostalis	http://arctos.database.museum/SpecimenResults.cfm?project_id=10002227&scientific_name=Megaselia longicostalis&scientific_name_scope=currentID&scientific_name_match_type=contains
Insecta	Diptera	Phoridae	Phora carlina	http://arctos.database.museum/SpecimenResults.cfm?project_id=10002227&scientific_name=Phora carlina&scientific_name_scope=currentID&scientific_name_match_type=contains
Insecta	Diptera	Sciaridae	Bradysia forcipulata	http://arctos.database.museum/SpecimenResults.cfm?project_id=10002227&scientific_name=Bradysia forcipulata&scientific_name_scope=currentID&scientific_name_match_type=contains
Insecta	Diptera	Sciaridae	Bradysia vernalis	http://arctos.database.museum/SpecimenResults.cfm?project_id=10002227&scientific_name=Bradysia vernalis&scientific_name_scope=currentID&scientific_name_match_type=contains
Insecta	Diptera	Sciaridae	Camptochaeta hirtula	http://arctos.database.museum/SpecimenResults.cfm?project_id=10002227&scientific_name=Camptochaeta hirtula&scientific_name_scope=currentID&scientific_name_match_type=contains
Insecta	Diptera	Sciaridae	Corynoptera blanda	http://arctos.database.museum/SpecimenResults.cfm?project_id=10002227&scientific_name=Corynoptera blanda&scientific_name_scope=currentID&scientific_name_match_type=contains
Insecta	Diptera	Sciaridae	Corynoptera subtrivialis	http://arctos.database.museum/SpecimenResults.cfm?project_id=10002227&scientific_name=Corynoptera subtrivialis&scientific_name_scope=currentID&scientific_name_match_type=contains
Insecta	Diptera	Sciaridae	Phytosciara flavipes	http://arctos.database.museum/SpecimenResults.cfm?project_id=10002227&scientific_name=Phytosciara flavipes&scientific_name_scope=currentID&scientific_name_match_type=contains
Insecta	Diptera	Sciaridae	Scatopsciara neglecta	http://arctos.database.museum/SpecimenResults.cfm?project_id=10002227&scientific_name=Scatopsciara neglecta&scientific_name_scope=currentID&scientific_name_match_type=contains
Insecta	Diptera	Sciaridae	Trichosia townesi	http://arctos.database.museum/SpecimenResults.cfm?project_id=10002227&scientific_name=Trichosia townesi&scientific_name_scope=currentID&scientific_name_match_type=contains
Insecta	Diptera	Sciaridae	Zygoneura sciarina	http://arctos.database.museum/SpecimenResults.cfm?project_id=10002227&scientific_name=Zygoneura sciarina&scientific_name_scope=currentID&scientific_name_match_type=contains
Insecta	Diptera	Sciomyzidae	Sepedon pusilla	http://arctos.database.museum/SpecimenResults.cfm?project_id=10002227&scientific_name=Sepedon pusilla&scientific_name_scope=currentID&scientific_name_match_type=contains
Insecta	Diptera	Tachinidae	Euclytia flava	http://arctos.database.museum/SpecimenResults.cfm?project_id=10002227&scientific_name=Euclytia flava&scientific_name_scope=currentID&scientific_name_match_type=contains
Insecta	Diptera	Tachinidae	Medina luctuosa	http://arctos.database.museum/SpecimenResults.cfm?project_id=10002227&scientific_name=Medina luctuosa&scientific_name_scope=currentID&scientific_name_match_type=contains
Insecta	Diptera	Tipulidae	Tipula penobscot	http://arctos.database.museum/SpecimenResults.cfm?project_id=10002227&scientific_name=Tipula penobscot&scientific_name_scope=currentID&scientific_name_match_type=contains
Insecta	Hemiptera	Aphididae	Betulaphis quadrituberculata	http://arctos.database.museum/SpecimenResults.cfm?project_id=10002227&scientific_name=Betulaphis quadrituberculata&scientific_name_scope=currentID&scientific_name_match_type=contains
Insecta	Hemiptera	Aphididae	Cinara obscura	http://arctos.database.museum/SpecimenResults.cfm?project_id=10002227&scientific_name=Cinara obscura&scientific_name_scope=currentID&scientific_name_match_type=contains
Insecta	Hemiptera	Aphididae	Cinara pruinosa	http://arctos.database.museum/SpecimenResults.cfm?project_id=10002227&scientific_name=Cinara pruinosa&scientific_name_scope=currentID&scientific_name_match_type=contains
Insecta	Hemiptera	Aphididae	Illinoia menziesiae	http://arctos.database.museum/SpecimenResults.cfm?project_id=10002227&scientific_name=Illinoia menziesiae&scientific_name_scope=currentID&scientific_name_match_type=contains
Insecta	Hemiptera	Aphididae	Nearctaphis kachena	http://arctos.database.museum/SpecimenResults.cfm?project_id=10002227&scientific_name=Nearctaphis kachena&scientific_name_scope=currentID&scientific_name_match_type=contains
Insecta	Hemiptera	Cicadellidae	Balclutha rhenana	http://arctos.database.museum/SpecimenResults.cfm?project_id=10002227&scientific_name=Balclutha rhenana&scientific_name_scope=currentID&scientific_name_match_type=contains
Insecta	Hemiptera	Cicadellidae	Idiocerus elegans	http://arctos.database.museum/SpecimenResults.cfm?project_id=10002227&scientific_name=Idiocerus elegans&scientific_name_scope=currentID&scientific_name_match_type=contains
Insecta	Hemiptera	Cicadellidae	Idiocerus subnitens	http://arctos.database.museum/SpecimenResults.cfm?project_id=10002227&scientific_name=Idiocerus subnitens&scientific_name_scope=currentID&scientific_name_match_type=contains
Insecta	Hemiptera	Cicadellidae	Macrosteles cristata	http://arctos.database.museum/SpecimenResults.cfm?project_id=10002227&scientific_name=Macrosteles cristata&scientific_name_scope=currentID&scientific_name_match_type=contains
Insecta	Hemiptera	Miridae	Pinalitus rostratus	http://arctos.database.museum/SpecimenResults.cfm?project_id=10002227&scientific_name=Pinalitus rostratus&scientific_name_scope=currentID&scientific_name_match_type=contains
Insecta	Hemiptera	Tenthredinidae	Nematus leucopyga	http://arctos.database.museum/SpecimenResults.cfm?project_id=10002227&scientific_name=Nematus leucopyga&scientific_name_scope=currentID&scientific_name_match_type=contains
Insecta	Hymenoptera	Braconidae	Ephedrus plagiator	http://arctos.database.museum/SpecimenResults.cfm?project_id=10002227&scientific_name=Ephedrus plagiator&scientific_name_scope=currentID&scientific_name_match_type=contains
Insecta	Hymenoptera	Braconidae	Lathrapanteles heleios	http://arctos.database.museum/SpecimenResults.cfm?project_id=10002227&scientific_name=Lathrapanteles heleios&scientific_name_scope=currentID&scientific_name_match_type=contains
Insecta	Hymenoptera	Figitidae	Anacharis eucharoides	http://arctos.database.museum/SpecimenResults.cfm?project_id=10002227&scientific_name=Anacharis eucharoides&scientific_name_scope=currentID&scientific_name_match_type=contains
Insecta	Hymenoptera	Ichneumonidae	Aperileptus infuscatus	http://arctos.database.museum/SpecimenResults.cfm?project_id=10002227&scientific_name=Aperileptus infuscatus&scientific_name_scope=currentID&scientific_name_match_type=contains
Insecta	Hymenoptera	Ichneumonidae	Atractodes alpestris	http://arctos.database.museum/SpecimenResults.cfm?project_id=10002227&scientific_name=Atractodes alpestris&scientific_name_scope=currentID&scientific_name_match_type=contains
Insecta	Hymenoptera	Ichneumonidae	Helictes borealis	http://arctos.database.museum/SpecimenResults.cfm?project_id=10002227&scientific_name=Helictes borealis&scientific_name_scope=currentID&scientific_name_match_type=contains
Insecta	Hymenoptera	Ichneumonidae	Lissonota sexcincta	http://arctos.database.museum/SpecimenResults.cfm?project_id=10002227&scientific_name=Lissonota sexcincta&scientific_name_scope=currentID&scientific_name_match_type=contains
Insecta	Hymenoptera	Ichneumonidae	Megastylus orbitator	http://arctos.database.museum/SpecimenResults.cfm?project_id=10002227&scientific_name=Megastylus orbitator&scientific_name_scope=currentID&scientific_name_match_type=contains
Insecta	Hymenoptera	Ichneumonidae	Pantorhaestes xanthostomus	http://arctos.database.museum/SpecimenResults.cfm?project_id=10002227&scientific_name=Pantorhaestes xanthostomus&scientific_name_scope=currentID&scientific_name_match_type=contains
Insecta	Hymenoptera	Ichneumonidae	Plectiscidea venusta	http://arctos.database.museum/SpecimenResults.cfm?project_id=10002227&scientific_name=Plectiscidea venusta&scientific_name_scope=currentID&scientific_name_match_type=contains
Insecta	Hymenoptera	Ichneumonidae	Plectiscus impurator	http://arctos.database.museum/SpecimenResults.cfm?project_id=10002227&scientific_name=Plectiscus impurator&scientific_name_scope=currentID&scientific_name_match_type=contains
Insecta	Hymenoptera	Ichneumonidae	Proclitus ardentis	http://arctos.database.museum/SpecimenResults.cfm?project_id=10002227&scientific_name=Proclitus ardentis&scientific_name_scope=currentID&scientific_name_match_type=contains
Insecta	Hymenoptera	Ichneumonidae	Proclitus paganus	http://arctos.database.museum/SpecimenResults.cfm?project_id=10002227&scientific_name=Proclitus paganus&scientific_name_scope=currentID&scientific_name_match_type=contains
Insecta	Hymenoptera	Tenthredinidae	Strongylogaster macula	http://arctos.database.museum/SpecimenResults.cfm?project_id=10002227&scientific_name=Strongylogaster macula&scientific_name_scope=currentID&scientific_name_match_type=contains
Insecta	Lepidoptera	Batrachedridae	Batrachedra praeangusta	http://arctos.database.museum/SpecimenResults.cfm?project_id=10002227&scientific_name=Batrachedra praeangusta&scientific_name_scope=currentID&scientific_name_match_type=contains
Insecta	Lepidoptera	Coleophoridae	Coleophora glitzella	http://arctos.database.museum/SpecimenResults.cfm?project_id=10002227&scientific_name=Coleophora glitzella&scientific_name_scope=currentID&scientific_name_match_type=contains
Insecta	Lepidoptera	Gelechiidae	Neotelphusa praefixa	http://arctos.database.museum/SpecimenResults.cfm?project_id=10002227&scientific_name=Neotelphusa praefixa&scientific_name_scope=currentID&scientific_name_match_type=contains
Insecta	Lepidoptera	Gelechiidae	Xenolechia aethiops	http://arctos.database.museum/SpecimenResults.cfm?project_id=10002227&scientific_name=Xenolechia aethiops&scientific_name_scope=currentID&scientific_name_match_type=contains
Insecta	Lepidoptera	Gracillariidae	Caloptilia suberinella	http://arctos.database.museum/SpecimenResults.cfm?project_id=10002227&scientific_name=Caloptilia suberinella&scientific_name_scope=currentID&scientific_name_match_type=contains
Insecta	Lepidoptera	Gracillariidae	Parornix obliterella	http://arctos.database.museum/SpecimenResults.cfm?project_id=10002227&scientific_name=Parornix obliterella&scientific_name_scope=currentID&scientific_name_match_type=contains
Insecta	Lepidoptera	Gracillariidae	Phyllonorycter junoniella	http://arctos.database.museum/SpecimenResults.cfm?project_id=10002227&scientific_name=Phyllonorycter junoniella&scientific_name_scope=currentID&scientific_name_match_type=contains
Insecta	Lepidoptera	Ypsolophidae	Ypsolopha senex	http://arctos.database.museum/SpecimenResults.cfm?project_id=10002227&scientific_name=Ypsolopha senex&scientific_name_scope=currentID&scientific_name_match_type=contains
Insecta	Neuroptera	Hemerobiidae	Hemerobius kokaneeanus	http://arctos.database.museum/SpecimenResults.cfm?project_id=10002227&scientific_name=Hemerobius kokaneeanus&scientific_name_scope=currentID&scientific_name_match_type=contains
Insecta	Neuroptera	Hemerobiidae	Hemerobius marginatus	http://arctos.database.museum/SpecimenResults.cfm?project_id=10002227&scientific_name=Hemerobius marginatus&scientific_name_scope=currentID&scientific_name_match_type=contains
Insecta	Psocodea	Lachesillidae	Lachesilla contraforcepeta	http://arctos.database.museum/SpecimenResults.cfm?project_id=10002227&scientific_name=Lachesilla contraforcepeta&scientific_name_scope=currentID&scientific_name_match_type=contains
