# Supplementary material for: Towards conserving natural diversity: A biotic inventory by observations, specimens, DNA barcoding and high-throughput sequencing methods
Source: Biodivers Data J. 2020 Feb 27;8:e50124. doi: 10.3897/BDJ.8.e50124 (PMC7058680; doi:10.3897/BDJ.8.e50124)
Supplement: Supplementary material 10 — Community composition [file bdj-08-e50124-s010.csv]

community	frequency	species
open deciduous forest	1	Alnus viridis
open deciduous forest	1	Calamagrostis canadensis
open deciduous forest	1	Catharus ustulatus
open deciduous forest	1	Dryopteris expansa
open deciduous forest	1	Empidonax alnorum
open deciduous forest	1	Equisetum arvense
open deciduous forest	1	Fannia brooksi
open deciduous forest	1	Gymnocarpium dryopteris
open deciduous forest	1	Oplopanax horridus
open deciduous forest	1	Parmelia sulcata
open deciduous forest	1	Poecile atricapillus
open deciduous forest	1	Setophaga coronata
open deciduous forest	1	Trientalis europaea
open deciduous forest	0.67	Acanthis flammea
open deciduous forest	0.67	Betula neoalaskana
open deciduous forest	0.67	Boernerina occidentalis
open deciduous forest	0.67	Cladonia coniocraea
open deciduous forest	0.67	Cynodontium tenellum
open deciduous forest	0.67	Dendrobaena octaedra
open deciduous forest	0.67	Dicranum tauricum
open deciduous forest	0.67	Dikraneura sp. BOLD:AAV0227
open deciduous forest	0.67	Enchytraeidae sp. BOLD:ADF0623
open deciduous forest	0.67	Ephedrus lacertosus
open deciduous forest	0.67	Equisetum sylvaticum
open deciduous forest	0.67	Fannia sp. BOLD:ABY7010
open deciduous forest	0.67	Hybotidae sp. BOLD:ACX4896
open deciduous forest	0.67	Hydrotaea militaris
open deciduous forest	0.67	Leiothlypis celata
open deciduous forest	0.67	Loxia leucoptera
open deciduous forest	0.67	Macrocera sp. BOLD:AAP6490
open deciduous forest	0.67	Nothodelphax sp. BOLD:ACK4869
open deciduous forest	0.67	Ochlerotatus communis
open deciduous forest	0.67	Plagiomnium medium
open deciduous forest	0.67	Pleurozium schreberi
open deciduous forest	0.67	Psilidae sp. BOLD:AAF9705
open deciduous forest	0.67	Ribes triste
open deciduous forest	0.67	Rinodina degeliana
open deciduous forest	0.67	Rosa acicularis
open deciduous forest	0.67	Rubus idaeus
open deciduous forest	0.67	Sambucus racemosa
open deciduous forest	0.67	Sanionia uncinata
open deciduous forest	0.67	Sciuro-hypnum latifolium
open deciduous forest	0.67	Streptopus amplexifolius
open deciduous forest	0.33	Anthomyza pengellyi
open deciduous forest	0.33	Arganthomyza duplex
open deciduous forest	0.33	Balclutha sp. BOLD:AAG8963
open deciduous forest	0.33	Biatora pallens
open deciduous forest	0.33	Bimastos rubidus
open deciduous forest	0.33	Cacopsylla myrtilli
open deciduous forest	0.33	Calicium viride
open deciduous forest	0.33	Cephaloziella divaricata
open deciduous forest	0.33	Ceraticelus fissiceps
open deciduous forest	0.33	Chalarus decorus
open deciduous forest	0.33	Chamerion angustifolium
open deciduous forest	0.33	Chrysothrix candelaris
open deciduous forest	0.33	Cladonia deformis
open deciduous forest	0.33	Coenosia impunctata
open deciduous forest	0.33	Dicranum fuscescens
open deciduous forest	0.33	Dicranum pallidisetum
open deciduous forest	0.33	Dicrotendipes modestus
open deciduous forest	0.33	Dicyrtomidae sp. BOLD:ACU7232
open deciduous forest	0.33	Dilophus femoratus
open deciduous forest	0.33	Dryobates villosus
open deciduous forest	0.33	Empididae sp. BOLD:AAF9792
open deciduous forest	0.33	Enchytraeidae sp. BOLD:ADF0959
open deciduous forest	0.33	Erioptera sp. BOLD:ABW8836
open deciduous forest	0.33	Euceraphis borealis
open deciduous forest	0.33	Euthyneura sp. BOLD:AAF9859
open deciduous forest	0.33	Fannia metallipennis
open deciduous forest	0.33	Fannia spathiophora
open deciduous forest	0.33	Geocaulon lividum
open deciduous forest	0.33	Heleomyzidae sp. BOLD:AAG0465
open deciduous forest	0.33	Hemerobius simulans
open deciduous forest	0.33	Hypogymnia physodes
open deciduous forest	0.33	Ixoreus naevius
open deciduous forest	0.33	Junco hyemalis
open deciduous forest	0.33	Larus canus
open deciduous forest	0.33	Limnophyes minimus
open deciduous forest	0.33	Lobaria pulmonaria
open deciduous forest	0.33	Lophozia ventricosa
open deciduous forest	0.33	Lygocoris pabulinus
open deciduous forest	0.33	Macrocera stigma
open deciduous forest	0.33	Mecomma gilvipes
open deciduous forest	0.33	Megaselia sp. BOLD:ACZ4314
open deciduous forest	0.33	Moehringia lateriflora
open deciduous forest	0.33	Mycetophila uninotata
open deciduous forest	0.33	Mycoblastus sanguinarius
open deciduous forest	0.33	Mycomya shermani
open deciduous forest	0.33	Ochlerotatus diantaeus
open deciduous forest	0.33	Ochrolechia androgyna
open deciduous forest	0.33	Perisoreus canadensis
open deciduous forest	0.33	Phaeocalicium compressulum
open deciduous forest	0.33	Picea glauca
open deciduous forest	0.33	Picoides dorsalis
open deciduous forest	0.33	Plagiothecium laetum
open deciduous forest	0.33	Platypalpus sp. BOLD:AAV3699
open deciduous forest	0.33	Platypalpus sp. BOLD:AAV3720
open deciduous forest	0.33	Pohlia nutans
open deciduous forest	0.33	Populus hastata
open deciduous forest	0.33	Prionocera turcica
open deciduous forest	0.33	Psyllidae sp. BOLD:AAG8690
open deciduous forest	0.33	Ptilidium pulcherrimum
open deciduous forest	0.33	Ramalina dilacerata
open deciduous forest	0.33	Ramalina farinacea
open deciduous forest	0.33	Ramalina obtusata
open deciduous forest	0.33	Ramboldia cinnabarina
open deciduous forest	0.33	Sorbus scopulina
open deciduous forest	0.33	Suillia convergens
open deciduous forest	0.33	Tanytarsus aigos
open deciduous forest	0.33	Thamnotettix confinis
open deciduous forest	0.33	Tritomaria quinquedentata
open deciduous forest	0.33	Usnea lapponica
open deciduous forest	0.33	Viburnum edule
open deciduous forest	0.33	Xanthoria candelaria
upland mixed forest	1	Betula neoalaskana
upland mixed forest	1	Pleurozium schreberi
upland mixed forest	1	Rosa acicularis
upland mixed forest	0.95	Catharus ustulatus
upland mixed forest	0.95	Chamerion angustifolium
upland mixed forest	0.95	Hylocomium splendens
upland mixed forest	0.95	Linnaea borealis
upland mixed forest	0.95	Lycopodium annotinum
upland mixed forest	0.95	Setophaga coronata
upland mixed forest	0.91	Calamagrostis canadensis
upland mixed forest	0.91	Cornus canadensis
upland mixed forest	0.91	Picea glauca
upland mixed forest	0.91	Vaccinium vitis-idaea
upland mixed forest	0.86	Orthilia secunda
upland mixed forest	0.86	Parmelia sulcata
upland mixed forest	0.82	Hypogymnia physodes
upland mixed forest	0.82	Trientalis europaea
upland mixed forest	0.77	Equisetum pratense
upland mixed forest	0.77	Geocaulon lividum
upland mixed forest	0.77	Gymnocarpium dryopteris
upland mixed forest	0.77	Lobaria pulmonaria
upland mixed forest	0.77	Ochlerotatus communis
upland mixed forest	0.73	Junco hyemalis
upland mixed forest	0.73	Sanionia uncinata
upland mixed forest	0.68	Hybotidae sp. BOLD:ACX4896
upland mixed forest	0.64	Regulus calendula
upland mixed forest	0.59	Chrysothrix candelaris
upland mixed forest	0.59	Equisetum arvense
upland mixed forest	0.59	Ptilium crista-castrensis
upland mixed forest	0.59	Pyrola asarifolia
upland mixed forest	0.59	Viburnum edule
upland mixed forest	0.55	Bryoria pseudofuscescens
upland mixed forest	0.55	Lygocoris pabulinus
upland mixed forest	0.55	Ptilidium pulcherrimum
upland mixed forest	0.5	Cladonia coniocraea
upland mixed forest	0.5	Estrandia grandaeva
upland mixed forest	0.5	Loxia leucoptera
upland mixed forest	0.5	Perisoreus canadensis
upland mixed forest	0.5	Platypalpus sp. BOLD:AAV3720
upland mixed forest	0.5	Ramalina thrausta
upland mixed forest	0.5	Rubus pedatus
upland mixed forest	0.45	Bryoria fuscescens
upland mixed forest	0.45	Leiothlypis celata
upland mixed forest	0.45	Lobaria scrobiculata
upland mixed forest	0.45	Platypalpus sp. BOLD:AAV3699
upland mixed forest	0.45	Streptopus amplexifolius
upland mixed forest	0.45	Strongylogaster sp. BOLD:ACO4308
upland mixed forest	0.41	Mycoblastus sanguinarius
upland mixed forest	0.41	Mycomya nitida
upland mixed forest	0.41	Ramalina farinacea
upland mixed forest	0.41	Ramboldia cinnabarina
upland mixed forest	0.41	Ribes triste
upland mixed forest	0.36	Balclutha sp. BOLD:AAG8963
upland mixed forest	0.36	Bimastos rubidus
upland mixed forest	0.36	Bolitophila sp. BOLD:AAV0668
upland mixed forest	0.36	Cyclosa conica
upland mixed forest	0.36	Dendrobaena octaedra
upland mixed forest	0.36	Dikraneura sp. BOLD:AAV0227
upland mixed forest	0.36	Dryopteris expansa
upland mixed forest	0.36	Goodyera repens
upland mixed forest	0.36	Listera cordata
upland mixed forest	0.36	Mycomya sp. BOLD:AAG4937
upland mixed forest	0.36	Peltigera membranacea
upland mixed forest	0.36	Pertusaria suboculata
upland mixed forest	0.36	Poecile hudsonicus
upland mixed forest	0.36	Sorbus scopulina
upland mixed forest	0.32	Biatora efflorescens
upland mixed forest	0.32	Bryoria inactiva
upland mixed forest	0.32	Empidonax alnorum
upland mixed forest	0.32	Peltigera aphthosa
upland mixed forest	0.32	Populus tremuloides
upland mixed forest	0.32	Rhagonycha mandibularis
upland mixed forest	0.32	Zoogenetes harpa
upland mixed forest	0.27	Acanthis flammea
upland mixed forest	0.27	Bradysia hilaris
upland mixed forest	0.27	Cacopsylla myrtilli
upland mixed forest	0.27	Cladonia fimbriata
upland mixed forest	0.27	Cladonia gracilis
upland mixed forest	0.27	Cladonia ochrochlora
upland mixed forest	0.27	Craspedolepta schwarzi
upland mixed forest	0.27	Dicranum scoparium
upland mixed forest	0.27	Empetrum nigrum
upland mixed forest	0.27	Equisetum sylvaticum
upland mixed forest	0.27	Hypogymnia bitteri
upland mixed forest	0.27	Japewia subaurifera
upland mixed forest	0.27	Japewia tornoensis
upland mixed forest	0.27	Mecomma gilvipes
upland mixed forest	0.27	Mycomya shermani
upland mixed forest	0.27	Oplopanax horridus
upland mixed forest	0.27	Salix scouleriana
upland mixed forest	0.27	Suillia convergens
upland mixed forest	0.27	Tetanocera phyllophora
upland mixed forest	0.27	Tuckermannopsis chlorophylla
upland mixed forest	0.27	Turdus migratorius
shrub-sedge bog	1	Andromeda polifolia
shrub-sedge bog	1	Betula glandulosa
shrub-sedge bog	1	Carex rotundata
shrub-sedge bog	1	Dictyna arundinacea
shrub-sedge bog	1	Eudorylas sp. BOLD:ACZ4721
shrub-sedge bog	1	Ledum palustre
shrub-sedge bog	1	Myrica gale
shrub-sedge bog	1	Passerculus sandwichensis
shrub-sedge bog	1	Vaccinium oxycoccos
shrub-sedge bog	0.67	Cetraria delisei
shrub-sedge bog	0.67	Columella sp. BOLD:ABV1789
shrub-sedge bog	0.67	Drosera rotundifolia
shrub-sedge bog	0.67	Empetrum nigrum
shrub-sedge bog	0.67	Eriophorum angustifolium
shrub-sedge bog	0.67	Junco hyemalis
shrub-sedge bog	0.67	Macrosiphum euphorbiae
shrub-sedge bog	0.67	Macrosteles cristata
shrub-sedge bog	0.67	Mylia anomala
shrub-sedge bog	0.67	Ochlerotatus excrucians
shrub-sedge bog	0.67	Pedicularis labradorica
shrub-sedge bog	0.67	Philodromus sp. BOLD:AAA9991
shrub-sedge bog	0.67	Picea mariana
shrub-sedge bog	0.67	Regulus calendula
shrub-sedge bog	0.67	Rubus chamaemorus
shrub-sedge bog	0.67	Sorhoanus xanthoneurus
shrub-sedge bog	0.67	Sphagnum fuscum
shrub-sedge bog	0.67	Sphagnum papillosum
shrub-sedge bog	0.67	Sphagnum rubellum
shrub-sedge bog	0.67	Tomosvaryella kuthyi
shrub-sedge bog	0.67	Trichophorum caespitosum
shrub-sedge bog	0.67	Vaccinium uliginosum
shrub-sedge bog	0.67	Zonotrichia leucophrys
shrub-sedge bog	0.33	Aedes abserratus
shrub-sedge bog	0.33	Bryoria fuscescens
shrub-sedge bog	0.33	Bryoria simplicior
shrub-sedge bog	0.33	Cacopsylla myrtilli
shrub-sedge bog	0.33	Calamagrostis canadensis
shrub-sedge bog	0.33	Calidris minutilla
shrub-sedge bog	0.33	Carex pauciflora
shrub-sedge bog	0.33	Ceraticelus fissiceps
shrub-sedge bog	0.33	Chironomidae sp. BOLD:AAM6264
shrub-sedge bog	0.33	Cladina stygia
shrub-sedge bog	0.33	Cladonia amaurocraea
shrub-sedge bog	0.33	Contopus cooperi
shrub-sedge bog	0.33	Cynodontium tenellum
shrub-sedge bog	0.33	Dicranum acutifolium
shrub-sedge bog	0.33	Dicrotendipes modestus
shrub-sedge bog	0.33	Dikraneura sp. BOLD:AAV0227
shrub-sedge bog	0.33	Draeculacephala sp. BOLD:AAG8811
shrub-sedge bog	0.33	Equisetum fluviatile
shrub-sedge bog	0.33	Estrandia grandaeva
shrub-sedge bog	0.33	Geocaulon lividum
shrub-sedge bog	0.33	Haliaeetus leucocephalus
shrub-sedge bog	0.33	Hylocomium splendens
shrub-sedge bog	0.33	Hypogymnia bitteri
shrub-sedge bog	0.33	Hypogymnia occidentalis
shrub-sedge bog	0.33	Ichneumoninae sp. BOLD:ACM0987
shrub-sedge bog	0.33	Imshaugia aleurites
shrub-sedge bog	0.33	Larinioides patagiatus
shrub-sedge bog	0.33	Lithophane thaxteri
shrub-sedge bog	0.33	Lophozia ventricosa
shrub-sedge bog	0.33	Loxia leucoptera
shrub-sedge bog	0.33	Megaselia sp. BOLD:AAG3234
shrub-sedge bog	0.33	Melanoplus sp. BOLD:AAA4555
shrub-sedge bog	0.33	Mesembrina latreillii
shrub-sedge bog	0.33	Mycetophila uninotata
shrub-sedge bog	0.33	Mycoblastus sanguinarius
shrub-sedge bog	0.33	Nothodelphax sp. BOLD:ACK4869
shrub-sedge bog	0.33	Ochlerotatus communis
shrub-sedge bog	0.33	Ochlerotatus diantaeus
shrub-sedge bog	0.33	Ohlertidion ohlerti
shrub-sedge bog	0.33	Perisoreus canadensis
shrub-sedge bog	0.33	Plagiothecium laetum
shrub-sedge bog	0.33	Platypalpus sp. BOLD:AAV3720
shrub-sedge bog	0.33	Pleurozium schreberi
shrub-sedge bog	0.33	Polytrichum strictum
shrub-sedge bog	0.33	Ptilidium pulcherrimum
shrub-sedge bog	0.33	Ptilium crista-castrensis
shrub-sedge bog	0.33	Ramboldia cinnabarina
shrub-sedge bog	0.33	Setophaga coronata
shrub-sedge bog	0.33	Sphagnum angustifolium
shrub-sedge bog	0.33	Sphagnum magellanicum
shrub-sedge bog	0.33	Spiraea stevenii
shrub-sedge bog	0.33	Tachycineta bicolor
shrub-sedge bog	0.33	Tanytarsus aigos
shrub-sedge bog	0.33	Theridion pictum
shrub-sedge bog	0.33	Trichoceridae sp. BOLD:ACU8361
shrub-sedge bog	0.33	Trientalis europaea
shrub-sedge bog	0.33	Tringa melanoleuca
shrub-sedge bog	0.33	Tritomaria quinquedentata
shrub-sedge bog	0.33	Tuckermannopsis chlorophylla
shrub-sedge bog	0.33	Turdus migratorius
shrub-sedge bog	0.33	Vaccinium vitis-idaea
shrub-sedge bog	0.33	Vespula alascensis
willow	1	Aphidius ervi
willow	1	Balclutha rhenana
willow	1	Bradysia hilaris
willow	1	Calamagrostis canadensis
willow	1	Carex aquatilis
willow	1	Catharus ustulatus
willow	1	Coenosia conforma
willow	1	Comarum palustre
willow	1	Constempellina brevicosta
willow	1	Corynoptera subtrivialis
willow	1	Delia lineariventris
willow	1	Equisetum fluviatile
willow	1	Fannia brooksi
willow	1	Fannia postica
willow	1	Fannia spathiophora
willow	1	Hybotidae sp. BOLD:ACX4896
willow	1	Hydrotaea spinifemorata
willow	1	Idiocerus xanthiops
willow	1	Ixoreus naevius
willow	1	Junco hyemalis
willow	1	Lauxania shewelli
willow	1	Loxia leucoptera
willow	1	Macrosiphum euphorbiae
willow	1	Melospiza lincolnii
willow	1	Mesembrina latreillii
willow	1	Myrica gale
willow	1	Pinicola enucleator
willow	1	Poecile hudsonicus
willow	1	Regulus calendula
willow	1	Rhopalopterum soror
willow	1	Salix pulchra
willow	1	Setophaga coronata
willow	1	Stellaria calycantha
willow	1	Theridion pictum
willow	1	Turdus migratorius
black spruce forest	1	Ledum palustre
black spruce forest	1	Picea mariana
black spruce forest	1	Vaccinium oxycoccos
black spruce forest	0.91	Betula glandulosa
black spruce forest	0.91	Empetrum nigrum
black spruce forest	0.91	Junco hyemalis
black spruce forest	0.91	Pleurozium schreberi
black spruce forest	0.91	Rubus chamaemorus
black spruce forest	0.91	Vaccinium vitis-idaea
black spruce forest	0.82	Hypogymnia occidentalis
black spruce forest	0.82	Hypogymnia physodes
black spruce forest	0.82	Regulus calendula
black spruce forest	0.82	Sphagnum fuscum
black spruce forest	0.82	Vaccinium uliginosum
black spruce forest	0.73	Catharus ustulatus
black spruce forest	0.73	Sphagnum angustifolium
black spruce forest	0.64	Andromeda polifolia
black spruce forest	0.64	Aulacomnium palustre
black spruce forest	0.64	Bryoria fuscescens
black spruce forest	0.64	Chamaedaphne calyculata
black spruce forest	0.64	Parmelia sulcata
black spruce forest	0.64	Ptilidium ciliare
black spruce forest	0.55	Cladina rangiferina
black spruce forest	0.55	Drosera rotundifolia
black spruce forest	0.55	Philodromus sp. BOLD:AAA9991
black spruce forest	0.55	Pityohyphantes alticeps
black spruce forest	0.55	Theridion pictum
black spruce forest	0.55	Zonotrichia leucophrys
black spruce forest	0.45	Bryoria pseudofuscescens
black spruce forest	0.45	Cacopsylla myrtilli
black spruce forest	0.45	Cinara mariana
black spruce forest	0.45	Cladina stygia
black spruce forest	0.45	Empidonax alnorum
black spruce forest	0.45	Geocaulon lividum
black spruce forest	0.45	Mycoblastus sanguinarius
black spruce forest	0.45	Nephroma arcticum
black spruce forest	0.45	Ochlerotatus communis
black spruce forest	0.45	Peltigera aphthosa
black spruce forest	0.36	Bryoria lanestris
black spruce forest	0.36	Calamagrostis canadensis
black spruce forest	0.36	Chironominae sp. BOLD:ACC9013
black spruce forest	0.36	Cinara fornacula
black spruce forest	0.36	Cixius meridionalis
black spruce forest	0.36	Cyclosa conica
black spruce forest	0.36	Dicrotendipes modestus
black spruce forest	0.36	Equisetum sylvaticum
black spruce forest	0.36	Hylocomium splendens
black spruce forest	0.36	Hypogymnia bitteri
black spruce forest	0.36	Larus hyperboreus	Larus argentatus
black spruce forest	0.36	Macrocera sp. BOLD:AAP6490
black spruce forest	0.36	Macrosteles binotatus
black spruce forest	0.36	Macrosteles cristata
black spruce forest	0.36	Melospiza lincolnii
black spruce forest	0.36	Misumena vatia
black spruce forest	0.36	Mycomya sp. BOLD:AAG4937
black spruce forest	0.36	Ohlertidion ohlerti
black spruce forest	0.36	Passerculus sandwichensis
black spruce forest	0.36	Peltigera scabrosa
black spruce forest	0.36	Perisoreus canadensis
black spruce forest	0.36	Setophaga coronata
black spruce forest	0.36	Toensbergia leucococca
black spruce forest	0.36	Turdus migratorius
black spruce forest	0.36	Valenzuela sp. BOLD:AAP4628
black spruce forest	0.27	Ablabesmyia monilis
black spruce forest	0.27	Araniella displicata
black spruce forest	0.27	Biatora efflorescens
black spruce forest	0.27	Canalidion montanum
black spruce forest	0.27	Chironomidae sp. BOLD:AAM6264
black spruce forest	0.27	Chroicocephalus philadelphia
black spruce forest	0.27	Chrysothrix candelaris
black spruce forest	0.27	Cladonia cornuta
black spruce forest	0.27	Cladonia gracilis
black spruce forest	0.27	Comarum palustre
black spruce forest	0.27	Dictyna arundinacea
black spruce forest	0.27	Emblyna annulipes
black spruce forest	0.27	Equisetum arvense
black spruce forest	0.27	Equisetum fluviatile
black spruce forest	0.27	Lecanora symmicta
black spruce forest	0.27	Leiothlypis celata
black spruce forest	0.27	Loxia leucoptera
black spruce forest	0.27	Mylia taylorii
black spruce forest	0.27	Ochlerotatus excrucians
black spruce forest	0.27	Peltigera leucophlebia
black spruce forest	0.27	Pinalitus rostratus
black spruce forest	0.27	Poecile hudsonicus
black spruce forest	0.27	Pohlia nutans
black spruce forest	0.27	Rhysodromus mysticus
black spruce forest	0.27	Salix barclayi
black spruce forest	0.27	Salix pulchra
black spruce forest	0.27	Tetragnatha laboriosa
black spruce forest	0.27	Thamnotettix confinis
black spruce forest	0.27	Trioza sp. BOLD:AAM8925
black spruce forest	0.27	Vespula alascensis
